# Supplementary material for: Nanostructure-specific X-ray tomography reveals myelin levels, integrity and axon orientations in mouse and human nervous tissue
Source: Nat Commun. 2021 May 19;12:2941. doi: 10.1038/s41467-021-22719-7 (PMC8134484; doi:10.1038/s41467-021-22719-7)
Supplement: Supplementary file 9 — Source Data [file 41467_2021_22719_MOESM9_ESM.zip]

Archive with 10 entries (10 files):
- Figure_Source_data_xls_Readme.rtf
- __MACOSX/._Figure_Source_data_xls_Readme.rtf
- Fig7_ctrl_shiverer_myelin_levels.xlsx
- __MACOSX/._Fig7_ctrl_shiverer_myelin_levels.xlsx
- Fig5_histology_SAXS-TT_MRI_corrrelations.xlsx
- __MACOSX/._Fig5_histology_SAXS-TT_MRI_corrrelations.xlsx
- Fig4_splenium_and_body_myelin_levels.xlsx
- __MACOSX/._Fig4_splenium_and_body_myelin_levels.xlsx
- Fig2_mouse_brain_ROIs.xlsx
- __MACOSX/._Fig2_mouse_brain_ROIs.xlsx
