# Supplementary material for: Nanostructure-specific X-ray tomography reveals myelin levels, integrity and axon orientations in mouse and human nervous tissue
Source: Nat Commun. 2021 May 19;12:2941. doi: 10.1038/s41467-021-22719-7 (PMC8134484; doi:10.1038/s41467-021-22719-7)
Supplement: Supplementary file 9 — Source Data [file 41467_2021_22719_MOESM9_ESM.zip › Fig7_ctrl_shiverer_myelin_levels.xlsx]

## Sheet: Control
'genu'	'anterior body'	'posterior body'	'splenium'	'internal capsule'	'thalamus'	'cortex'
4.52643	4.82144	6.44107	5.37221	5.0821	2.05782	0.578528
4.97994	5.87936	7.06831	5.30375	4.93582	1.89026	0.717871
4.94952	6.21811	7.18274	5.49428	5.3854	1.72091	0.708571
4.47837	6.47246	6.86316	5.53065	5.21197	1.21904	0.5179
5.11765	6.81492	7.0425	6.42209	5.54871	0.917235	0.483609
5.84511	6.71634	7.24133	6.3627	4.00073	1.21115	0.718115
6.62193	6.30137	7.11619	6.11442	5.32105	1.47408	0.519314
7.06047	6.27239	6.88388	5.87765	5.98598	1.77166	0.372544
6.92634	6.32358	6.89676	6.02068	4.17976	2.26656	0.537504
5.81785	6.21355	6.49637	6.44949	5.22913	1.63126	0.751121
6.01659	5.9262	6.95407	6.6137	6.13146	1.62062	0.587361
6.40305	5.72016	6.91716	5.95494	4.93099	1.44547	0.365591
6.67661	6.22304	6.81956	5.95099	5.39385	1.21419	0.587024
6.84211	6.42541	6.9152	5.90832	6.35476	1.03432	0.607811
6.92994	6.91892	7.04989	6.70527	5.29736	0.855253	0.48484
6.64505	7.47609	6.57552	6.58027	5.8238	0.800333	0.474991
6.83557	7.48794	7.35759	5.08522	6.10064	1.04469	0.624602
5.99469	5.97339	7.00293	5.29645	7.07335	1.15089	0.784168
6.63113	6.65606	6.3464	5.21008	6.29217	1.1538	0.63134
4.96824	5.5253	6.19145	5.40325	6.74834	1.50574	0.468564
5.54794	6.01576	6.33269	5.55451	6.44794	1.65946	0.538547
6.19999	6.66966	6.43149	5.09242	7.89132	1.87426	0.688003
6.48393	6.85769	6.91081	6.44924	7.49822	1.85292	0.783925
6.44107	6.79509	3.64459	6.61778	7.28275	1.33648	0.521565
6.11457	6.44169	4.79789	6.60536	7.8301	1.25744	0.40609
4.92188	6.52156	5.55008	6.20395	8.06043	1.2348	0.340609
6.67738	6.34004	5.73365	6.24493	6.77091	1.12434	0.323667
6.89119	6.06998	5.55006	6.67647	6.59706	1.05974	0.36627
6.67988	5.58823	5.551	6.80342	7.84042	0.896826	0.53654
7.52605	5.9627	5.50307	6.27044	5.93758	0.903813	0.530249
6.58161	6.25069	4.4189	6.38529	6.78054	1.16591	0.51359
6.45572	6.86767	5.96165	5.52151	6.01637	1.01931	0.201513
6.90867	7.54207	6.79215	4.91524	6.07593	0.996834	0.264644
7.07943	5.07151	6.97035	6.13748	6.49099	1.23692	0.31433
7.30003	6.30153	6.91554	6.53568	5.99904	1.18403	0.304893
7.50824	6.48671	6.56498	5.52462	6.58576	1.18012	0.277899
7.44279	6.26167	6.42037	6.27824	6.0961	1.32617	0.314438
6.44424	6.39229	6.63405	4.57431	6.55583	1.42172	0.23394
6.83475	6.6668	6.85396	4.48948	6.15653	1.16729	0.096387
6.38187	6.8863	7.01935	4.58527	6.61272	1.27128	0.0581726
7.46336	6.65151	6.52595	4.47605	6.35802	1.1143	0.155629
6.5873	7.01723	5.87746	5.70794	6.90524	1.00481	0.131506
6.98289	7.16903	6.07803	5.77738	6.92173	1.02193	0.236389
6.93828	7.33052	6.03942	5.57215	6.52998	1.13889	0.0282155
7.03568	7.04334	5.90542	5.74189	7.67983	1.03098	0.260633
7.26233	6.35759	6.00186	5.92484	7.54563	0.977437	0.108968
6.69101	6.22169	6.33036	5.87269	7.05804	1.06441	0.811759
6.24547	5.48878	5.88941	5.77765	6.68912	0.914832	0.88905
6.5929	6.49977	4.88084	6.29018	8.30472	0.781613	0.600124
6.42386	4.54566	5.42759	6.38347	7.90371	0.790667	0.754889
6.80048	4.572	5.62741	6.51769	8.02018	0.766342	0.607317
7.08083	4.30637	5.44462	6.32549	7.37326	0.802766	0.864227
7.18361	5.05513	5.4649	6.35104	7.9519	0.850452	0.989283
7.02679	5.73712	5.75216	6.63254	8.19272	0.795549	0.654897
6.58584	6.22652	5.20128	6.76673	8.48438	0.919669	0.524449
6.31249	6.34071	4.84331	6.73226	8.73753	1.1229	0.810276
6.57474	6.53716	5.24255	5.83016	7.46516	1.01434	0.878943
6.2013	6.61445	5.14104	5.90789	8.24302	0.935758	0.880386
5.74069	6.48007	5.1307	6.41781	7.33292	0.916817	0.633328
5.49351	5.8429	5.07642	6.02612	6.80295	0.962705	0.540673
5.60197	4.92446	5.09074	5.13682	6.91418	1.03754	0.480887
6.20329	5.84705	5.14737	5.57352	6.67546	1.01101	0.785974
5.95698	5.34308	4.75066	4.07314	7.3705	1.08316	0.736237
6.40933	5.87656	5.0528	3.97865	7.02778	1.35485	0.696625
6.97035	4.44981	5.57562	3.96274	7.25857	1.17749	0.583379
7.71055	5.47083	5.36221	4.08078	7.51452	1.15469	0.755277
7.18413	5.61351	5.58196	5.68749	7.07485	1.01759	0.570346
6.33573	5.81511	5.97793	5.94059	7.68854	0.90965	0.454785
6.8187	5.73202	4.69592	5.82288	7.3539	0.944951	0.31571
6.87671	5.54097	5.02854	5.81306	7.0735	1.09295	0.44009
6.40803	5.20848	4.90916	5.76612	7.86212	1.11856	0.320365
	5.58147	5.004	5.55341	7.51178	1.1801	0.577425
	5.62507	4.95228	6.47657	7.29105	1.17034	0.485521
	5.66415	4.90274	6.76672	6.54924	1.0417	0.40639
	5.14077	5.23589	7.01219	8.17862	0.871388	0.337557
	4.66296	5.01096	7.04529	7.90443	0.907806	0.363364
	4.78168	4.87207	7.08377	7.43771	0.764019	0.300172
	5.02025	4.61999	7.17572	7.14732	0.860151	0.308251
	5.19011	4.86101	6.83793	8.80831	0.91427	0.312703
	5.71044	5.46989	6.05502	8.61847	0.865228	0.227622
	6.4365	5.85407	6.21921	8.27813	1.00373	0.139469
	6.61308	5.65045	5.09317	7.92812	1.14073	0.147945
	4.61977	5.52325	5.30178	6.34303	1.13436	0.144727
	4.9879	6.37042	4.40538	8.77011	0.924771	0.19766
	5.08088	5.19397	4.57533	7.64494	0.851858	0.13994
	5.63793	4.88707	4.55213	9.25528	0.924285	0.136732
	5.65254	4.94535	4.29985	8.57964	1.02679	0.0393809
	6.03786	4.8701	5.48319	7.02279	0.953616	0.163268
	5.76244	6.01653	6.07767	7.54661	0.933992	0.0463232
	5.4102	6.08386	6.89039	5.17337	1.10825	0.162195
	5.63208	6.006	7.04396	9.80502	1.50703	0.907688
	5.90749	5.77679	7.13355	9.52815	1.91264	0.70078
	6.03922	5.89234	6.87933	7.58401	1.27461	0.585936
	6.24489	6.26497	6.18224	9.28484	1.18827	0.803847
	6.77654	6.34721	5.5029	10.0108	1.08237	0.917766
	6.62853	5.48327	5.89648	7.27978	0.98776	0.731236
	5.64709	5.44409	6.65789	9.52911	1.00547	0.670032
	6.34772	6.07592	6.89584	6.3081	0.821474	0.786372
	6.39451	6.57223	6.74029	7.16867	0.944049	0.705957
	6.08151		6.49216	6.66065	1.09932	0.584105
	6.44365		6.48172	7.46288	1.21427	0.720259
	6.64599		6.96728	6.47257	1.12955	0.72151
	6.53292		7.17614	7.42536	1.09223	0.558666
	6.31795		5.78242	6.21928	0.969008	0.6419
	6.48876		4.8559	7.68808	0.82173	0.796105
			5.07971	6.99122	0.66287	0.607321
			5.18438	7.53519	0.546583	0.529924
			5.02049	5.96584	0.589447	0.513737
			5.69946	7.43291	0.678868	0.605765
			6.28701	7.23901	0.836587	0.698154
			6.84775	7.5563	0.988662	0.395287
			6.83731	5.86851	1.08933	0.390133
			7.06941	7.24758	1.05755	0.430632
			6.92705	7.55768	0.979907	0.503791
			6.38216	7.87026	0.831659	0.485461
			5.50006	5.77465	0.890383	0.369358
			6.21045	6.98436	0.914838	0.280313
			5.77182	8.10431	1.07202	0.24258
			5.28176	8.42537	0.927304	0.371013
			5.53562	6.42739	1.03226	0.299276
			6.06488	7.29739	1.36438	0.456154
			6.05604	8.48778	1.58426	0.335672
			5.87869	8.37492	1.74067	0.258226
			5.03022	9.23738	0.998247	0.244079
			5.23575	7.51067	0.845764	0.280466
			4.17827	8.16315	0.805706	0.145777
			3.79352	9.16701	0.877431	0.280073
			4.58842	8.73485	0.837691	0.166898
			4.7198	9.24503	0.859389	0.163116
			5.12332	9.65729	0.792786	0.230627
			4.67152	7.49546	1.03373	0.16988
			4.43564	9.29581	1.05921	0.185884
			5.26544	9.91464	0.921896	0.212884
			4.27168	9.44796	0.965329	0.145448
			4.89348	9.0954	0.885857	0.0122738
			4.21208	9.19703	0.657905	0.0475379
				5.91233	0.46489	0.0953125
				9.71561	0.344078	0.0774524
				10.6743	0.358945	0.1014
				9.12591	0.510501	0.0249735
				7.83367	0.817755	0.912924
				8.30426	0.928936	1.01289
				4.31645	0.934816	0.827811
				8.71441	0.925616	0.767961
				10.5161	0.85634	0.856911
				7.08733	0.882677	0.969526
				7.84807	0.770952	0.668528
				3.41672	0.922001	0.767147
				9.1253	0.906367	0.856393
				7.74039	0.912498	0.82227
				7.13381	0.949257	0.655456
				6.60424	1.03721	0.801759
				8.72996	1.26411	0.765914
				7.91428	1.44507	0.78524
				8.0817	1.72299	0.633862
				6.93324	0.777862	0.694971
				8.7375	0.707172	0.800954
				7.67954	0.600103	0.881178
				8.56807	0.668134	0.758289
				6.96003	0.669713	0.627792
				8.52793	0.697518	0.830355
				7.46524	0.822849	0.868544
				8.94939	0.833753	0.749945
				7.25907	0.798176	0.715858
				8.4555	0.862033	0.483725
				7.1924	0.900417	0.721568
				9.12313	0.856546	0.794417
				7.01236	0.609771	0.661556
				7.9853	0.340106	0.469155
				8.76022	0.195176	0.517749
				6.99364	0.255473	0.562695
				9.19645	0.513247	0.477175
				8.22887	0.79854	0.636499
				8.94479	0.949135	0.31043
				9.43452	0.935111	0.226493
				7.5113	0.895614	0.332195
				9.77098	0.877719	0.468367
				9.62375	0.726815	0.390407
				9.20168	0.820507	0.322027
				9.84311	0.753831	0.356445
				8.34186	0.725473	0.12109
				10.8167	0.813513	0.377213
				10.7333	0.89322	0.191543
				8.33722	0.945435	0.367067
				9.29682	0.914834	0.189618
				8.06903	1.12838	0.357362
				11.202	1.29787	0.210561
				11.0082	0.650801	0.130909
				7.81692	0.733381	0.061931
				10.1692	0.645187	0.0855852
				9.78967	0.52189	0.092223
				7.71898	0.515676	0.594836
				7.8026	0.60941	0.727343
				8.55065	0.678718	0.506428
				7.90161	0.709932	0.721977
				8.88831	0.690017	0.791106
				7.28705	0.697943	0.672673
				9.0668	0.849347	0.545955
				7.27568	0.916865	0.636326
				9.26535	0.645177	0.712899
				8.65761	0.300615	0.668
				9.01204	0.0895379	0.47992
				6.30234	0.251156	0.581292
				8.97112	0.545447	0.558169
				9.34031	0.779948	0.515963
				8.67885	0.905581	0.427829
				5.73618	0.854055	0.511119
				8.53805	0.856044	0.470402
				9.58045	0.703065	0.402047
				7.1268	0.744906	0.25306
				8.11006	0.61208	0.275384
				8.09968	0.65873	0.258824
				5.28753	0.638883	0.27779
				7.60993	0.6238	0.279993
				9.86387	0.856347	0.206537
				8.49103	0.817134	0.252833
				8.72454	0.784087	0.303236
				8.10275	0.854464	0.364489
				5.52078	1.04405	0.373255
				6.73186	0.807639	0.369587
				9.67898	0.725835	0.289494
				9.97282	0.675918	0.276891
				8.00821	0.651554	0.249924
				9.70785	0.587822	0.163936
				9.06432	0.557295	0.112219
				6.76566	0.702669	0.201978
				6.97051	0.707026	0.0868315
				9.66971	0.728855	0.473455
				10.894	0.589551	0.176624
				9.58096	0.829636	0.295077
				10.1211	0.92839	0.140543
				9.96192	0.583952	0.102091
				7.47081	0.268427	0.189138
				7.88839	0.0374407	0.123914
				10.0422	0.176873	0.052624
				10.7842	0.498342	0.146321
				9.42398	0.808452	0.0880482
				9.3679	0.789352	0.612213
				9.82376	0.721893	0.7998
				10.2301	0.634021	0.955471
				6.7288	0.800881	0.917925
				7.20339	0.687904	0.788826
				8.12133	0.64945	0.85087
				8.53068	0.474235	0.761161
				6.20168	0.535118	0.690876
				8.8854	0.568168	0.738734
				8.6143	0.634192	0.568086
				7.64498	0.83857	0.591635
				9.84826	0.843658	0.686749
				7.80069	0.899406	0.703944
				8.50404	0.760612	0.702909
				9.57641	0.676664	0.594901
				7.76853	0.659775	0.592301
				8.89825	0.563581	0.475726
				10.0288	0.649825	0.519047
				9.63571	0.776525	0.605029
				8.96253	0.541884	0.553306
				6.56046	0.600832	0.414396
				9.82894	0.776584	0.552432
				9.49587	0.919165	0.316905
				9.66217	0.520977	0.457212
				8.31957	0.167017	0.702634
				10.1874	0.0612065	0.414715
				8.84391	0.0643791	0.514388
				9.88962	0.403206	0.289059
				9.86177	0.83067	0.320808
				8.40744	0.833352	0.432951
				10.4118	0.587461	0.454502
				8.77947	0.666018	0.339892
				9.73672	0.657591	0.180135
				10.9352	0.800834	0.173857
				9.06429	0.502034	0.283546
				10.4385	0.535836	0.163641
				8.97874	0.520814	0.40035
				9.61862	0.589261	0.269295
				11.2968	0.722532	0.318367
				10.2526	0.716525	0.237801
				9.22143	0.77208	0.104267
				10.3455	1.14385	0.277997
				8.65933	0.783222	0.0793084
				6.23094	0.604018	0.226334
				8.86744	0.606869	0.0317344
				10.9681	0.723108	0.624711
				9.98734	0.6751	0.808584
				8.75872	0.605813	0.910273
				9.57538	0.507393	0.925561
				9.63467	0.687817	0.902099
				9.17718	0.729073	0.859951
				9.81147	0.783361	0.860553
				8.80777	0.842019	0.869315
				10.2605	1.06834	0.91619
				9.16622	0.781895	0.918796
				8.57222	0.59887	0.682777
				9.23007	0.680121	0.731465
				10.4361	0.698109	0.828866
				9.29821	0.781441	0.817891
				10.2489	0.722679	0.603453
				10.0088	0.938094	0.614606
				8.88171	0.95272	0.778007
				10.5086	1.81791	0.648999
				9.86591	1.79279	0.471744
				10.7638	1.13028	0.605736
				10.4899	1.40775	0.567905
				11.6549	1.168	0.462181
				9.49974	0.91818	0.680982
				10.6125	0.654393	0.37528
				10.0257	2.05984	0.493009
				11.974	2.23701	0.512674
				11.6306	2.37395	0.640304
				10.0512	2.41595	0.584501
				10.4568	2.39582	0.493274
				11.0054	1.9545	0.562683
				11.25	1.60058	0.490093
				9.38193	1.24822	0.280418
				9.83815	0.957338	0.457051
				8.07044	0.743319	0.298805
				9.31784	0.550733	0.442882
				8.47279	1.7904	0.393647
				8.83552	2.03642	0.404264
				9.32218	2.306	0.320716
				9.09063	2.34873	0.347723
				9.54717	2.31662	0.157647
				9.76476	2.49003	0.0391005
				10.1635	2.83181	0.106667
				9.92091	1.58368	1.15305
				9.96278	1.52408	0.794623
				10.5251	1.48454	1.02468
				10.6303	1.25804	0.986866
				9.79675	0.94422	1.14353
				10.1532	0.8697	1.09932
				10.8269	0.522164	0.807347
				10.0215	0.444842	0.829259
				10.7392	0.490024	1.02188
				10.641	0.388161	0.948146
				10.4643	0.431412	0.966599
				9.60014	0.5563	0.722757
				9.89167	0.649016	0.821819
					0.712136	0.91962
					1.04728	0.567995
					1.20077	0.620949
					1.34516	0.603729
					1.5475	0.615467
					1.61497	0.699535
					1.73639	0.325491
					1.73595	0.503973
					1.96298	0.572477
					2.50124	0.4397
					2.69968	0.423441
					1.58826	0.405675
					1.39696	0.472623
					1.31682	0.674406
					1.06913	0.242628
					1.08982	0.314262
					1.15045	0.328753
					1.23003	0.306118
					1.07387	0.359613
					0.947501	0.489577
					0.747959	0.312268
					0.558967	0.264976
					0.518417	0.149597
					0.510076	0.266254
					0.603886	0.399915
					0.70447	0.19536
					0.686636	0.239789
					0.865163	0.309541
					1.12145	0.197456
					1.05654	0.226644
					1.08725	0.878547
					1.08969	1.03334
					0.954969	0.603949
					1.03656	0.704363
					1.14805	0.68242
					1.32318	0.764778
					1.74452	0.630579
					2.27189	0.663
					2.41911	0.399996
					1.10906	0.534002
					1.16013	0.630718
					1.10035	0.549395
					0.948684	0.399377
					0.867031	0.388363
					0.964754	0.481085
					1.06967	0.320541
					1.07182	0.512027
					1.06807	0.242605
					0.86994	0.319763
					0.741843	0.318754
					0.747396	0.414852
					0.679106	0.489299
					0.768106	0.302426
					0.869892	0.440832
					0.85824	0.388835
					0.935986	0.3381
					1.08111	0.184655
					0.969002	0.238988
					0.886845	0.459021
					0.794147	0.249375
					0.896918	0.38911
					0.910402	0.214646
					0.849459	0.26487
					0.904182	0.199212
					1.26125	0.166787
					1.69562	0.184987
					2.23293	0.147003
					2.31064	0.19623
					1.02477	0.975974
					1.01892	1.12361
					0.935736	1.25992
					0.938442	0.930963
					0.787961	1.00951
					0.878752	1.01349
					0.916687	1.01278
					1.0703	1.10477
					1.08028	0.741236
					0.888734	0.869209
					0.773987	0.810846
					0.76203	0.851756
					0.633995	0.987659
					0.707294	0.918604
					0.82282	0.511707
					0.830997	0.608896
					0.958664	0.752177
					1.02445	0.5966
					0.961557	0.420782
					0.789782	0.422127
					0.767822	0.550758
					0.774745	0.564905
					0.92474	0.748347
					0.770458	0.584589
					0.778844	0.506902
					0.977344	0.432222
					1.29288	0.364375
					1.61762	0.47592
					2.04619	0.5522
					1.98221	0.329503
					1.15451	0.503312
					1.11198	0.373925
					1.05793	0.532589
					0.909696	0.364844
					1.01547	0.197546
					0.809481	0.242717
					0.815378	0.273273
					0.817178	0.130881
					0.983994	0.347307
					1.03056	0.0785423
					1.01771	0.172077
					0.879089	1.18956
					0.720915	1.29873
					0.563455	1.58879
					0.480239	1.52631
					0.540378	1.11684
					0.60743	1.24967
					0.743823	1.43946
					0.972745	1.32509
					1.10239	1.01258
					0.959688	0.971566
					0.819146	1.18707
					0.707687	1.03999
					0.809522	0.653826
					0.786364	0.74248
					0.927711	0.701463
					0.873087	0.808195
					0.965004	0.973293
					1.1215	0.853447
					1.35821	1.02128
					1.68619	0.672922
					2.06008	0.702054
					2.15074	0.764042
					0.945875	0.678685
					0.80176	0.452748
					0.778147	0.563489
					0.811038	0.488256
					0.826575	0.650629
					0.863972	0.278235
					0.697493	0.466084
					0.898845	0.479349
					1.01098	0.267438
					1.00757	0.458054
					1.03153	0.266848
					0.864959	0.386757
					0.574231	0.238007
					0.411254	0.315897
					0.312359	0.107537
					0.347348	1.28166
					0.459405	1.34364
					0.689739	1.4636
					0.873043	1.48536
					1.04825	1.36465
					1.01736	1.32476
					0.842883	1.22446
					0.820179	1.43687
					0.688777	1.37582
					0.79598	1.33749
					0.811128	1.21316
					0.901047	1.28105
					0.940103	1.08976
					0.984204	1.14126
					1.20827	1.12525
					1.52051	0.804092
					1.72499	0.895248
					1.95166	0.843047
					0.72741	1.03308
					0.633496	0.852787
					0.509206	0.67229
					0.617129	0.743456
					0.641293	0.758946
					0.710701	0.738508
					0.759289	0.701551
					0.755064	0.556165
					0.870639	0.561057
					0.894204	0.444481
					0.932596	0.540256
					0.804974	0.54131
					0.511626	0.506755
					0.307426	0.364312
					0.241657	0.581573
					0.211683	0.504925
					0.420167	0.113321
					0.650324	0.195578
					0.781652	0.292027
					0.917627	0.157797
					0.932073	1.32243
					0.940396	1.1544
					0.72145	1.22375
					0.780246	1.34027
					0.679614	1.67439
					0.687698	1.57776
					0.718993	1.55088
					0.772934	1.12154
					0.871737	1.21047
					0.882525	1.3323
					1.13576	1.40119
					1.24155	1.36476
					1.31439	1.17871
					0.636884	1.267
					0.65496	1.30626
					0.55547	0.988889
					0.432977	1.09789
					0.513139	1.0476
					0.703851	0.91143
					0.695731	0.924613
					0.766536	0.956193
					0.679883	0.771516
					0.774242	0.72728
					0.743487	0.772664
					0.736255	0.714802
					0.517326	0.699592
					0.260571	0.509022
					0.140233	0.413214
					0.235924	0.556779
					0.391375	0.51037
					0.574841	0.382427
					0.714874	0.585622
					0.74586	0.451482
					0.838706	0.394676
					0.729545	0.551785
					0.848539	0.261347
					0.594649	0.204617
					0.659056	0.381621
					0.570544	1.15411
					0.556551	1.34436
					0.710447	1.04849
					0.71459	1.10427
					0.762801	1.12358
					0.71794	1.26794
					0.605742	1.27067
					0.524489	1.08463
					0.540385	1.2252
					0.580097	1.13004
					0.57324	1.00708
					0.646254	0.794467
					0.643827	0.860822
					0.748533	0.848555
					0.555286	0.827731
					0.691911	0.798242
					0.654416	0.669597
					0.0506718	0.785765
					0.163533	0.729324
					0.367214	0.913686
					0.592598	0.615707
					0.793532	0.594549
					0.660424	0.566147
					0.665772	0.427538
					0.523428	0.506773
					0.60769	0.337252
					0.565504	0.656148
					0.642514	0.669731
					0.836465	0.68181
					0.831917	0.414941
					0.714993	0.493125
					0.640567	0.396256
					0.482394	0.338861
					0.586214	0.139925
					0.513905	1.02282
					0.538583	1.14649
					0.677575	1.05873
					0.512663	0.946701
					0.636469	1.04023
					0.641925	1.16596
					0.651949	1.19338
					0.587463	0.992354
					0.61199	0.949704
					0.757713	0.950385
					0.846775	0.908372
					0.664344	1.02409
					0.701099	1.04384
					0.539102	1.0639
					0.575921	0.812475
					0.668286	0.870546
					0.573202	0.886383
					0.621162	1.03165
					0.635853	0.834269
					2.25607	0.696499
					2.30391	0.64059
					2.28234	0.753874
					2.07266	0.582335
					1.89624	0.804075
					1.61719	0.467264
					1.83127	0.521262
					2.06958	0.316435
					2.10425	0.34129
					2.15285	0.534744
					2.08242	0.435962
					2.34116	0.226087
					2.28154	0.242123
					2.14172	0.162605
					2.10701	0.385986
					1.8274	0.117441
					1.44717	0.344529
					1.05101	0.167794
					1.06138	1.05311
					1.65762	0.918835
					2.07057	0.841929
					2.1663	0.866333
					2.34257	1.0119
					2.37843	1.00627
					2.295	0.665539
					2.45794	0.789781
					2.44524	0.728807
					2.16738	0.674095
					1.96444	0.884916
					1.83651	0.886525
					1.55737	0.546786
					1.59813	0.712288
					1.56733	0.741338
					1.49895	0.558263
					1.25175	0.554366
					0.903122	0.567178
					0.830634	0.59085
					0.518592	0.543903
					0.875185	0.668385
					1.2678	0.384382
					1.51476	0.584537
					1.64629	0.378942
					1.6663	0.388451
					1.87822	0.503322
					1.96361	0.350225
					2.27787	0.347227
					1.94495	0.267385
					1.7256	0.355171
					1.43856	0.348168
					1.19606	0.263061
					1.16459	0.353
					1.01376	0.161047
					1.00028	0.277183
					1.06949	0.161826
					1.11733	0.0793127
					0.947097	0.249554
					0.82429	0.0689849
					0.765594	0.288054
					0.537247	1.05622
					0.866397	1.05102
					0.862483	0.865372
					1.01022	0.880403
					1.03192	0.83387
					0.996064	0.68591
					0.989358	0.681953
					1.11524	0.67256
					1.32911	0.563377
					1.79099	0.590326
					1.71149	0.674835
					1.28992	0.651875
					0.954875	0.65749
					0.984721	0.666617
					0.937916	0.580586
					0.876132	0.54852
					0.798406	0.545156
					0.771797	0.613764
					0.818389	0.464536
					0.897547	0.375795
					0.971118	0.528208
					0.854692	0.499594
					0.683085	0.226636
					0.600935	0.301068
					0.554058	0.477402
					0.560891	0.229496
					0.692901	0.286009
					0.726352	0.285402
					0.746089	0.153998
					0.897068	0.192825
					0.830366	0.204988
					0.768434	0.191452
					0.733034	0.232036
					0.798621	0.103958
					0.738719	0.23089
					0.667593	0.178393
					0.732266	0.0511925
					1.04731	0.22369
					1.39793	0.056224
					1.97748	0.502402
					1.528	0.513126
					1.12717	0.399881
					0.877218	0.541077
					0.891606	0.419841
					0.763053	0.545982
					0.799161	0.551723
					0.696338	0.491229
					0.691998	0.47005
					0.727066	0.507562
					0.960501	0.475848
					1.01079	0.411879
					0.765884	0.387161
					0.65959	0.529401
					0.607894	0.467222
					0.47057	0.52735
					0.486202	0.479266
					0.61729	0.494617
					0.678953	0.542585
					0.788912	0.332794
					0.900774	0.422186
					0.866571	0.282427
					0.659717	0.236251
					0.600914	0.324978
					0.527355	0.28542
					0.663919	0.121865
					0.546762	0.36642
					0.602438	0.210882
					0.754542	0.174807
					0.959747	0.233116
					1.31145	0.210764
					1.87491	0.105208
					1.20363	0.119264
					1.11181	0.0871748
					0.970695	0.26129
					0.79365	0.133428
					0.870695	0.163107
					0.698345	0.0446771
					0.718225	0.459858
					0.67609	0.472736
					0.913791	0.520236
					1.09503	0.567516
					1.01277	0.39005
					0.76176	0.410447
					0.597072	0.405235
					0.488523	0.416876
					0.40989	0.512102
					0.418436	0.529912
					0.464572	0.509353
					0.581692	0.445957
					0.836197	0.363293
					0.99881	0.453277
					0.906044	0.448099
					0.778851	0.485897
					0.525864	0.517922
					0.523575	0.375654
					0.439104	0.280693
					0.604418	0.405635
					0.618602	0.437141
					0.698053	0.501071
					0.751902	0.600927
					1.05801	0.397995
					1.41281	0.366144
					1.67389	0.407043
					1.01748	0.572437
					0.88315	0.356532
					0.839531	0.410327
					0.859607	0.383972
					0.726176	0.245651
					0.831348	0.268115
					0.659739	0.325921
					0.822453	0.255243
					1.01911	0.302508
					1.05912	0.200576
					1.03972	0.337656
					0.69922	0.0610937
					0.424444	0.157297
					0.372511	0.246852
					0.305544	0.17921
					0.263869	0.135561
					0.28604	0.0501352
					0.448705	0.63701
					0.682974	0.315771
					0.962044	0.39869
					0.962639	0.438559
					0.826084	0.293723
					0.681859	0.433937
					0.394297	0.397128
					0.527909	0.28669
					0.531521	0.294354
					0.693868	0.403378
					0.689599	0.537317
					0.638326	0.513906
					0.984001	0.537849
					1.2362	0.305719
					1.21439	0.431333
					0.872755	0.474497
					0.754768	0.46171
					0.598762	0.548447
					0.742936	0.776081
					0.72388	0.571
					0.705344	0.465387
					0.775541	0.403065
					0.849706	0.477001
					0.943453	0.672527
					0.978041	0.59618
					0.915969	0.596545
					0.687514	0.396556
					0.422782	0.422407
					0.286555	0.329796
					0.294551	0.399869
					0.233004	0.377624
					0.277961	0.404264
					0.439715	0.514751
					0.594833	0.102693
					0.792097	0.195098
					0.934293	0.167329
					0.930802	0.34646
					0.658512	0.350738
					0.615606	0.188661
					0.459105	0.2713
					0.516322	0.490412
					0.549559	0.445773
					0.589369	0.329345
					0.598306	0.534947
					0.712598	0.541663
					0.970953	0.510425
					0.858216	0.350158
					0.775047	0.361509
					0.707867	0.470823
					0.660614	0.624428
					0.50851	0.553794
					0.606047	0.337403
					0.77792	0.364385
					0.710484	0.391865
					0.881758	0.664567
					0.803229	0.53528
					0.772728	0.412515
					0.113609	0.370709
					0.158976	0.406597
					0.244852	0.492544
					0.36182	0.785828
					0.573394	0.507331
					0.671806	0.456552
					0.780534	0.571331
					0.79702	0.758714
					0.824141	0.71944
					0.515974	0.391931
					0.593764	0.458645
					0.417175	0.573421
					0.409116	0.811827
					0.507812	0.674609
					0.428929	0.294772
					0.576675	0.520605
					0.678667	0.551662
					0.629142	0.723981
					0.729202	0.740617
					0.66671	0.414969
					0.552129	0.412184
					0.575788	0.479762
					0.598851	0.421034
					0.609923	0.519449
					0.719004	0.339933
					0.71532	0.296544
					0.7909	0.139169
					0.521917	0.200169
					0.488718	0.203329
					0.52839	0.201854
					0.658264	0.445814
					0.584487	0.63564
					0.79881	0.594239
					0.65281	0.422186
					0.620625	0.535766
					0.509484	0.551355
					0.648528	0.470053
					0.499468	0.501046
					0.571697	0.455507
					0.657503	0.581614
					0.6207	0.535419
					0.585212	0.331423
					0.691857	0.489452
					0.680165	0.60199
					0.595605	0.534088
					0.456287	0.445643
					0.523546	0.505496
					0.543726	0.643784
					0.575189	0.666102
					0.748951	0.386578
					0.555546	0.222208
					0.522536	0.560969
					0.642357	0.600006
					0.656614	0.536423
					0.70449	0.352722
					0.586094	0.505876
					0.696254	0.581084
					0.584943	0.654466
					0.657452	0.584374
					0.742022	0.649405
					0.741022	0.603297
					0.778074	0.432196
					0.994632	0.52516
					1.20138	0.692003
					0.590624	0.802464
					0.661109	0.557682
					0.381662	0.471931
					0.474763	0.478663
					0.633066	0.499993
					0.570816	0.669684
					0.65591	0.811233
					0.676698	0.705784
					0.705401	0.484969
					0.680171	0.486899
					0.697089	0.505316
					0.59966	0.74017
					0.759701	0.752944
					0.799904	0.860414
					1.0064	0.869176
					1.33373	0.52864
					1.6851	0.641877
					0.782433	0.578294
					0.553438	0.73865
					0.545831	0.60122
					0.622124	0.592084
					0.566004	0.549464
					0.725905	0.253966
					0.741904	0.546186
					0.73364	0.716804
					0.710808	0.383466
					0.844832	0.560504
					0.915688	0.754233
					0.932907	0.67393
					0.985304	0.465585
					1.1533	0.594236
					1.45303	0.677432
					0.939296	0.675932
					0.726488	0.609213
					0.645422	0.511153
					0.821595	0.642681
					0.684408	0.656868
					0.726768	0.447602
					0.838621	0.519999
					0.860657	0.657714
					0.955405	0.579677
					2.27225	0.532086
					2.16037	0.604496
					2.08609	0.723409
					1.99228	0.792113
					2.03863	0.578343
					2.07493	0.605165
					2.02288	0.519219
					1.92675	0.64033
					1.79602	0.775614
					1.98069	0.704601
					2.01186	0.545389
					2.09581	0.577679
					1.84695	0.741233
					1.79871	0.857879
					2.37693	0.659072
					2.33015	0.682394
					2.22592	0.349798
					2.25906	0.581228
					2.27684	0.834021
					2.20163	0.656778
					2.11361	0.478688
					2.18874	0.432944
					2.04783	0.522332
					1.66472	0.259816
					1.85984	0.385916
					2.21011	0.60928
					2.27866	0.324614
					2.49529	0.479842
					2.43868	0.739322
					2.27115	0.428543
					2.30401	0.705765
					2.29101	0.642057
					2.03957	0.592688
					2.31498	0.539983
					2.34059	0.627977
					2.20447	0.580606
					1.99142	0.439832
					1.8101	0.577768
					1.58097	0.657149
					1.58893	0.485228
					1.58379	0.397928
					1.58782	0.506379
					1.36842	0.663802
					0.973288	0.484563
					1.41789	0.435804
					1.70061	0.570132
					1.9412	0.683963
					1.97478	0.611482
					2.14984	0.536944
					2.22178	0.317147
					2.51476	0.535823
					2.77293	0.562392
					2.65124	0.697804
					2.37974	0.667493
					2.10423	0.624722
					1.88493	0.560495
					1.69236	0.372163
					1.29435	0.221952
					0.941408	0.58932
					0.914791	0.596001
					0.918848	0.327746
					0.904952
					0.930895
					0.919551
					0.806359
					0.696549
					0.886643
					1.05307
					1.12189
					1.08821
					1.05862
					1.1191
					1.43821
					1.87741
					2.48437
					2.70595
					2.36776
					1.65732
					1.33021
					1.02411
					0.762909
					0.742544
					0.632105
					0.57171
					0.680231
					0.660352
					0.670552
					0.740081
					0.829162
					0.723443
					0.568131
					0.480121
					0.391232
					0.499997
					0.609482
					0.647763
					0.650164
					0.861163
					0.811382
					0.767086
					0.635329
					0.673541
					0.553016
					0.471659
					0.522443
					0.752617
					1.09041
					1.93248
					2.34011
					2.16061
					2.24381
					1.41509
					1.08012
					0.723083
					0.691147
					0.753945
					0.525233
					0.485872
					0.444881
					0.601775
					0.727272
					0.894441
					0.909156
					0.716599
					0.509514
					0.463822
					0.397676
					0.413432
					0.545756
					0.594097
					0.720663
					0.826453
					0.865836
					0.66095
					0.507444
					0.342098
					0.411619
					0.337515
					0.445838
					0.508037
					0.624096
					1.07788
					1.81256
					1.99172
					1.99327
					1.14495
					0.770981
					0.694072
					0.685633
					0.593851
					0.604437
					0.45274
					0.439172
					0.536682
					0.847748
					1.0048
					0.880674
					0.696672
					0.431152
					0.357521
					0.339345
					0.364235
					0.390404
					0.463132
					0.746102
					0.906615
					0.812284
					0.622178
					0.475826
					0.372239
					0.220152
					0.341905
					0.459604
					0.516373
					0.573143
					0.812931
					1.13711
					1.49657
					1.68873
					2.00107
					0.890916
					0.608788
					0.519366
					0.614089
					0.621292
					0.520881
					0.514248
					0.468171
					0.599353
					0.883055
					0.913545
					0.863028
					0.587408
					0.341828
					0.251192
					0.267553
					0.224937
					0.270234
					0.372108
					0.578928
					0.89268
					0.824321
					0.620716
					0.515832
					0.286216
					0.355375
					0.354277
					0.445589
					0.571383
					0.552139
					0.785816
					0.836824
					0.854153
					1.17546
					1.52099
					0.654077
					0.53317
					0.486376
					0.600563
					0.543107
					0.488478
					0.561862
					0.739505
					0.798292
					0.730593
					0.567112
					0.311648
					0.205869
					0.188741
					0.224972
					0.216069
					0.434356
					0.535224
					0.710813
					0.802943
					0.808491
					0.446816
					0.371542
					0.401346
					0.40626
					0.437223
					0.478025
					0.535061
					0.613349
					0.72299
					0.667242
					0.699908
					1.41231
					0.548444
					0.642083
					0.605169
					0.466206
					0.55161
					0.579754
					0.579824
					0.70157
					0.70867
					0.538394
					0.681072
					0.314193
					0.540858
					0.722011
					0.703145
					0.652699
					0.398025
					0.443508
					0.36806
					0.43948
					0.512827
					0.48066
					0.569575
					0.586823
					0.554775
					0.796759
					0.594575
					0.548978
					0.536173
					0.510527
					0.431224
					0.481553
					0.60725
					0.613746
					0.582375
					0.618823
					0.473473
					0.635153
					0.557851
					0.552814
					0.361641
					0.456052
					0.449525
					0.510565
					0.638522
					0.573849
					0.44832
					0.584959
					1.1791
					0.566061
					0.615435
					0.572377
					0.432871
					0.440807
					0.390333
					0.56366
					0.636849
					0.511248
					0.525605
					0.537025
					0.592245
					0.463802
					0.532021
					0.435407
					0.506891
					0.6443
					0.634749
					0.654235
					0.840875
					1.12943
					1.74177
					0.667025
					0.629524
					0.680206
					0.427339
					0.468966
					0.557376
					0.581701
					0.629236
					0.596006
					0.608831
					0.573618
					0.634574
					0.597313
					0.706158
					0.78125
					1.01188
					1.24895
					1.64149
					1.88128
					0.759841
					0.649352
					0.709086
					0.702106
					0.597373
					0.740101
					0.699227
					0.714431
					0.669824
					0.833678
					0.882243
					0.960118
					1.04171
					1.15093
					2.00874
					2.06512
					2.13367
					2.30175
					2.39803
					2.43379
					2.49299
					2.31993
					2.03612
					2.45876
					2.57248
					2.84814
					2.8021
					2.42477
					2.33945
					2.45248
					2.52785
					2.32385
					2.13788
					2.08526
					2.10846
					2.10288
					2.00157
					1.84885
					1.41351
					2.38263
					2.56357
					2.70927
					2.93933
					3.05172
					3.00918
					2.99468
					2.56969
					2.4828
					2.30042
					2.01153
					1.41867
					0.937083
					0.913876
					1.07879
					1.04982
					1.11832
					1.0942
					0.963765
					0.717037
					1.4477
					1.39041
					1.4181
					1.5408
					1.76733
					2.26147
					2.55174
					3.0894
					2.9157
					2.24602
					1.66699
					2.43673
					2.23679
					1.8021
					1.34099
					0.906769
					0.497871
					0.348925
					0.352219
					0.33373
					0.562394
					0.593635
					0.609356
					0.709173
					0.802451
					0.665047
					0.743412
					0.499698
					0.44944
					0.271809
					0.23013
					0.373415
					0.846051
					1.55795
					2.42281
					2.58154
					2.21357
					1.86196
					1.77401
					1.56144
					1.33456
					0.818208
					0.418958
					0.374858
					0.45477
					0.230237
					0.230314
					0.317016
					0.50059
					0.569686
					0.775018
					0.880857
					0.770954
					0.592907
					0.323586
					0.137762
					0.113155
					0.0673495
					0.364545
					1.04103
					1.81691
					2.07462
					2.00255
					2.00836
					1.46196
					1.20243
					1.11616
					1.01064
					0.615691
					0.476217
					0.372964
					0.35791
					0.353469
					0.205303
					0.312246
					0.380697
					0.644567
					0.832411
					0.741385
					0.7674
					0.80758
					0.553616
					0.346883
					0.225357
					0.0217248
					0.032506
					0.202091
					0.131581
					0.403479
					0.567506
					0.882006
					1.34263
					1.61173
					1.87252
					1.36596
					0.804364
					0.744538
					0.669319
					0.521185
					0.423634
					0.406583
					0.280617
					0.325306
					0.299834
					0.314145
					0.420799
					0.654897
					0.790525
					0.753234
					0.705136
					0.623488
					0.529114
					0.432963
					0.194553
					0.161662
					0.12861
					0.135583
					0.345634
					0.40246
					0.569913
					0.518567
					0.646487
					1.0272
					1.60581
					1.2735
					0.773295
					0.491082
					0.5615
					0.522421
					0.413141
					0.333694
					0.369936
					0.316736
					0.357786
					0.406743
					0.55127
					0.560102
					0.71119
					0.665236
					0.555918
					0.559642
					0.565537
					0.29245
					0.252217
					0.241836
					0.249634
					0.226818
					0.242161
					0.444105
					0.446139
					0.493327
					0.553793
					0.615751
					1.7007
					0.601164
					0.628517
					0.49383
					0.438905
					0.516289
					0.412938
					0.384065
					0.447457
					0.449134
					0.494946
					0.604505
					0.689756
					0.587547
					0.392786
					0.511364
					0.485108
					0.45567
					0.306552
					0.315005
					0.186936
					0.351876
					0.283668
					0.372564
					0.421684
					0.429227
					0.47994
					0.813789
					1.92923
					0.552086
					0.51299
					0.437244
					0.431877
					0.44927
					0.386583
					0.338481
					0.502439
					0.579538
					0.672011
					0.555571
					0.377597
					0.51198
					0.382916
					0.376611
					0.139893
					0.312441
					0.348099
					0.373836
					0.467125
					0.365858
					0.28192
					0.561202
					1.38943
					2.16889
					0.577316
					0.550847
					0.549619
					0.498026
					0.355207
					0.436696
					0.307142
					0.440233
					0.641622
					0.582476
					0.650005
					0.619384
					0.515943
					0.529391
					0.291726
					0.300504
					0.272275
					0.403054
					0.491986
					0.477767
					0.444995
					0.7542
					1.30231
					2.0203
					1.8971
					0.607757
					0.594513
					0.603675
					0.359556
					0.393192
					0.470878
					0.588323
					0.684651
					0.763512
					0.777977
					0.773643
					0.596452
					0.542271
					0.45697
					0.488975
					0.551198
					0.66651
					0.720266
					0.971878
					1.4304
					1.8678
					1.84622
					0.624857
					0.599138
					0.779428
					0.898818
					0.72799
					0.782649
					0.734697
					0.677628
					0.904769
					0.960486
					1.24872
					1.33843
					1.42307
					1.44926
					0.85836
					0.871199
					0.974787
					1.20408
					1.43935
					1.36086
					0.991174
					0.748988
					0.885829
					1.06437
					2.16957
					2.52473
					2.64543
					2.80012
					2.7892
					2.59399
					2.32953
					2.20098
					3.22674
					3.12497
					2.91878
					2.70901
					2.28062
					1.86021
					2.46085
					2.62093
					2.62522
					2.58993
					2.61388
					2.50505
					2.45884
					2.29351
					2.1505
					1.95725
					3.07998
					3.44924
					3.4828
					3.34031
					3.20961
					2.70709
					2.12779
					1.80649
					2.3724
					2.72257
					2.62538
					2.15385
					1.68561
					1.2085
					1.14204
					1.20526
					1.00671
					1.13109
					1.25459
					1.3342
					1.19325
					1.69595
					1.72759
					2.036
					2.54121
					2.93606
					3.1616
					3.36658
					3.16494
					2.56724
					1.94457
					2.32566
					2.47832
					2.06866
					1.44697
					0.656265
					0.204201
					0.165397
					0.0657176
					0.0481249
					0.312248
					0.313328
					0.504727
					0.632415
					0.96456
					0.569024
					0.440943
					0.318628
					0.408206
					0.835676
					1.31434
					2.01534
					2.72192
					2.89725
					2.60725
					2.24565
					1.70377
					2.08376
					1.71926
					1.50045
					1.20974
					0.507207
					0.0603457
					0.00261003
					0.00937679
					0.0981904
					0.323969
					0.333169
					0.507811
					0.97418
					0.814614
					0.485509
					0.278995
					0.170503
					0.143377
					0.413302
					1.10131
					1.76297
					2.28823
					2.4468
					2.27137
					1.51313
					1.02958
					0.769592
					0.681134
					0.474722
					0.246656
					0.0942099
					0.0784411
					0.034548
					0.0484082
					0.218555
					0.344464
					0.458591
					0.832257
					0.746369
					0.499416
					0.316633
					0.231772
					0.142249
					0.333738
					0.508427
					0.73845
					1.34231
					1.92672
					2.52088
					2.48419
					1.26055
					0.562167
					0.5131
					0.354256
					0.430955
					0.372099
					0.204681
					0.193759
					0.102219
					0.168625
					0.193781
					0.28116
					0.33311
					0.479212
					0.251894
					0.273518
					0.282655
					0.0738561
					0.0585569
					0.0681904
					0.0777332
					0.156965
					0.228961
					0.440805
					0.503419
					0.70871
					1.24511
					2.34706
					2.94275
					1.31836
					0.55587
					0.247124
					0.397649
					0.405633
					0.254353
					0.217119
					0.152936
					0.1558
					0.242175
					0.268245
					0.317614
					0.259233
					0.291318
					0.23475
					0.197364
					0.35132
					0.144012
					0.230714
					0.14422
					0.255424
					0.20525
					0.16973
					0.210998
					0.366097
					0.477148
					0.633921
					1.09221
					2.53975
					3.0402
					1.52647
					0.533745
					0.410235
					0.287416
					0.299582
					0.380618
					0.13892
					0.3443
					0.32926
					0.293582
					0.385016
					0.440147
					0.47379
					0.355914
					0.254453
					0.297999
					0.379492
					0.195565
					0.260473
					0.2398
					0.293362
					0.263388
					0.251122
					0.355521
					0.45725
					0.790802
					1.78835
					2.75744
					2.71071
					1.85213
					1.04217
					0.405375
					0.400105
					0.359301
					0.276549
					0.348909
					0.295142
					0.329192
					0.353126
					0.323067
					0.508347
					0.61149
					0.720704
					0.414081
					0.442044
					0.340534
					0.292374
					0.166046
					0.303513
					0.486957
					0.390255
					0.326958
					0.320027
					0.579676
					1.43086
					2.49604
					2.43931
					1.81407
					1.59506
					1.92338
					1.13327
					0.574253
					0.484503
					0.404398
					0.430147
					0.296208
					0.424104
					0.197523
					0.483952
					0.537463
					0.665485
					0.685493
					0.54052
					0.484192
					0.312169
					0.255825
					0.337685
					0.463574
					0.597532
					0.457426
					0.6619
					1.38088
					2.25549
					2.30761
					1.37577
					1.08626
					1.59717
					1.87841
					1.30653
					0.80769
					0.600983
					0.478182
					0.392653
					0.328612
					0.409238
					0.357232
					0.654997
					0.626937
					0.551897
					0.477575
					0.504177
					0.690049
					0.862318
					1.0603
					1.60753
					2.20593
					2.14656
					1.3323
					1.35819
					1.00572
					0.680479
					0.636766
					0.638461
					0.676308
					0.675337
					0.793773
					0.918364
					1.02699
					1.07597
					1.36105
					1.49467
					1.89957
					2.15722
					1.97322
					1.32118
					0.860889
					1.19997
					1.16109
					1.35505
					1.5761
					1.81817
					2.04591
					1.83731
					1.17446
					0.841946
					1.76269
					2.02841
					2.33017
					2.77553
					2.80235
					2.64077
					1.7548
					1.81143
					2.21845
					2.67271
					2.9044
					3.02361
					3.01626
					2.78244
					2.41479
					2.26343
					2.9721
					3.45517
					3.4438
					3.24515
					3.08965
					2.76971
					2.25626
					1.87527
					1.8545
					1.76692
					2.05318
					2.45789
					2.7976
					3.10892
					3.26674
					3.25485
					3.12688
					3.05269
					2.75713
					2.41317
					2.17897
					2.99535
					3.4648
					3.8569
					3.67803
					3.28436
					3.06269
					2.65561
					2.2012
					1.78877
					1.91485
[truncated: 703 more rows]

## Sheet: Shiverer
'genu'	'anterior body'	'posterior body'	'splenium'	'internal capsule'	'thalamus'	'cortex'
0.00560147	0.0261148	0.241223	0.0083792	0.00317952	0.000340761	0.00052643
0.00827159	0.0279853	0.224227	0.0107605	0.00741945	0.000795638	0.0234002
0.00738039	0.0341805	0.226338	0.0131383	0.00126784	0.00105893	0.0257757
0.000429586	0.0319826	0.250846	0.0115583	0.0049835	0.0137447	0.0412346
0.0359369	0.0301134	0.272582	0.0366705	0.0012329	0.00649927	0.0404703
0.0464042	0.0264252	0.284662	0.0440009	0.00109482	0.00297936	0.0233486
0.0526989	0.0358952	0.277874	0.0418215	0.000922301	0.0162288	0.0207266
0.0620453	0.0988009	0.266051	0.0373219	0.00144148	0.0154038	0.00333604
0.0606426	0.105596	0.251069	0.0301115	0.0035447	0.00351459	0.00062919
0.0645454	0.106478	0.175779	0.0237934	0.00879762	0.00589284	0.000576498
0.0650104	0.112747	0.195563	0.0218877	0.00844721	0.00589038	0.00388931
0.0668509	0.100727	0.214538	0.0562055	0.00184817	0.0104998	0.000677075
0.0806448	0.0911119	0.221215	0.0612243	0.0197026	0.0226009	0.0049983
0.0524832	0.0802564	0.215614	0.00558614	0.0134073	0.00413691	0.00483508
0.0449658	0.0810809	0.201137	0.0113733	0.00504241	0.0251059	0.000161114
0.0833351	0.0814516	0.173579	0.00339248	0.000786316	0.0111622	0.000413079
0.102039	0.0762427	0.241216	0.0203658	0.00717505	0.0105666	0.00137559
0.0688924	0.077767	0.223257	0.0215941	0.00363628	0.0115842	0.00150663
0.0288727	0.0767794	0.210983	0.0156362	0.0261017	0.00119079	0.025388
0.073234	0.00277446	0.207999	0.0132375	0.0668095	0.00675617	0.0323871
0.0592234	0.0130483	0.208098	0.0123124	0.0202258	0.00217829	0.000327321
0.0274876	0.0835978	0.210751	0.0577576	0.121847		0.00271433
0.0408268	0.0854701	0.22238	0.0687888	0.00662222		0.00620344
0.0493286	0.0983418	0.058937	0.0623468	0.137165		0.00279078
0.0590055	0.0968146	0.0803498	0.0509702	0.000117045		0.00291151
0.0715935	0.100002	0.098094	0.0385097	0.134622		0.00161816
0.0754888	0.105461	0.112286	0.0291908	0.0145871		0.00178188
0.0756908	0.0930823	0.117329	0.0226073	0.121477		0.0216051
0.072709	0.103675	0.106125	0.012006	0.0207441		0.0210044
0.0777109	0.08127	0.085686	0.0912941	0.110835		0.0110589
0.120688	0.0942648	0.0538181	0.0749838	0.0130803		0.0132661
0.0820964	0.121859	0.197531	0.00773862	0.00192955		0.0350464
0.0462005	0.130808	0.209405	0.00734185	0.019624		0.00950936
0.0880235	0.12649	0.203206	0.00955639	0.0263246		0.0103386
0.117642	0.122171	0.190724	0.0583385	4.93086e-05		0.0292362
0.0996977	0.127117	0.182635	0.00587064	0.023402		0.0340042
0.0815068	0.13172	0.176931	0.00799749	0.012919		0.00591777
0.0769319	0.132713	0.175952	0.00967294	0.0265543		0.00154001
0.0837702	0.144077	0.17981	0.00746291	0.010436		0.000713496
0.0928616	0.136312	0.17926	0.0124202	0.00118438		0.00690091
0.101275	0.158071	0.172146	0.0218865	0.00967878		0.00798264
0.105871	0.0882101	0.12125	0.0182928	0.0126735		0.00272324
0.107786	0.111767	0.124442	0.0128632	0.02993		0.00013983
0.111845	0.148977	0.126522	0.0128193	0.0325835		0.00364503
0.121385	0.170576	0.122173	0.0126624	0.0374197		0.00519416
0.10056	0.167722	0.11805	0.0366184	0.0414889		0.00422233
0.0711076	0.167199	0.113378	0.0667146	0.0489902		0.000515817
0.102902	0.172121	0.105742	0.0659447	0.0717404		0.00208567
0.133772	0.171283	0.0645735	0.0528957	0.0454093		0.00416056
0.0788525	0.176475	0.0696489	0.037773	0.0285429		0.0161976
0.0941321	0.205467	0.0682513	0.025816	0.0914932		0.00382533
0.102475	0.196925	0.0590382	0.016437	0.0730203		0.00516147
0.107202	0.230585	0.0502243	0.0103862	0.0482599		0.0232955
0.103234	0.118675	0.0378744	0.00329067	0.0763974		0.0248871
0.094041	0.150978	0.0237737	0.100687	0.100214		0.00674902
0.0879924	0.183027	0.0107732	0.0625453	0.00710461		0.00672398
0.0608492	0.19154	0.0157776	0.00350973	0.0526338		0.0351702
0.0696796	0.195948	0.0157238	0.0121976	0.0499599		0.0327733
0.0812787	0.200858	0.0163	0.0117755	0.107707		0.0189618
0.0843391	0.273698	0.0137771	0.0293673	0.00522461		0.0183648
0.0852066	0.251433	0.0481417	0.018184	0.00928576		0.0173502
0.0772069	0.25053	0.0549174	0.048574	0.027276		0.0418871
0.0666758	0.252643	0.055518	0.0388683	0.219534		0.0440012
0.0551982	0.253702	0.0243096		0.133375		0.00305001
0.0913984	0.276952	0.0202392		0.0780142		0.00644453
0.104889	0.284444	0.0185907		0.0502931		0.00140458
0.110984	0.272747	0.0497648		0.137379		0.00133453
0.118629	0.273017	0.0033068		0.133695		0.00236146
0.120551	0.282082	0.0069069		0.0800429		0.00163796
0.104548	0.294972	0.00584577		0.190539		0.00446409
0.0913665	0.320083	0.0240945		0.0219274		0.00539546
0.0833397	0.175332	0.0367357		0.00110378		0.00175552
0.0823141	0.179759	0.0425645		0.0444578		0.000801565
0.0764129	0.188151	0.0419581		0.000914301		0.0317385
0.0792296	0.28274	0.0359476		0.0658582		0.0319051
0.0711897	0.272015	0.0274003		0.0958528		0.033245
0.0712163	0.270729	0.02148		0.0140996		0.0155261
0.0691493	0.25649	0.0185895		0.151787		0.0171434
0.107312	0.270468	0.0136671		0.0015276		0.0300382
0.0269458	0.2848	0.0433207		0.183928		0.0343773
	0.300454	0.00265459		0.210739		0.0137004
	0.304519	0.00724311		0.0437137		0.0147248
	0.307504	0.00846062		0.0987033		0.0493677
	0.309482	0.0333735		0.290438		0.0489472
	0.320398	0.0393348		0.0336702		0.0196256
	0.242697	0.0378771		0.103571		0.0345284
	0.240419	0.0324214		0.3296		0.0015431
	0.231225	0.0238695		0.0825308		0.000582226
	0.251077	0.0164473		0.0338106		0.0097571
	0.274567	0.0143788		0.136859		0.000298819
	0.303609	0.0450601		0.0628441		0.00142744
	0.308762	0.045684		0.161676		0.00731094
	0.296184	0.00329297		0.0708951		0.00555471
	0.297474			0.0247979		0.00627401
				0.0692292		0.00758576
				0.0307582		0.0377546
				0.067126		0.0191343
				0.0145256		0.0184774
				0.0499041		0.0345976
				0.0132178		0.0181113
				0.0101465		0.0463976
				0.431342		0.0493205
				0.160945		0.0357061
				0.216407		0.0377006
				0.252716		0.0336685
				0.105342		0.0405936
				0.160895		0.0018833
				0.19907		0.00554506
				0.0942585		0.000699384
				0.127426		0.00140519
				0.0790896		0.00596367
				0.113508		0.00516868
				0.018246		0.0105343
				0.016863		0.0091302
				0.0616836		0.00760711
				0.135562		0.0190043
				0.0477927		0.0204259
				0.0100756		0.0564124
				0.0859979		0.0538357
						0.0480081
						0.00320175
						0.00345285
						0.0570536
						0.0517893
						0.0123238
						0.0171236
						0.0238287
						0.0573747
						0.0097047
						0.0112916
						0.013649
						0.0579594
						0.0583806
						0.0154684
						0.0175749
						0.0198764
						0.060015
						0.0530299
						0.00573358
						0.004376
						0.0459453
						0.0138965
						0.0220821
						0.00159782
						0.00126461
						0.036455
						0.0037418
						0.000702721
						0.00889497
						0.000166945
						0.0041364
						0.0118146
						0.0242145
						0.0258217
						0.0273725
						0.00420075
						0.000267125
						0.00788695
						0.0019733
						0.00612457
						0.00506652
						7.67069e-05
						0.026584
						0.0288114
						0.0108756
						0.0054002
						0.0185307
						0.00864927
						0.00713703
						0.00795237
						0.00806864
						0.00174404
						0.0332143
						0.0389944
						0.0427135
						0.0473355
						0.0260118
						0.0262852
						0.0012026
						0.0033765
						0.017989
						0.0204959
						0.00432982
						0.00584222
						0.00262359
						0.00263118
						0.0153084
						0.00881494
						0.023601
						0.00287906
						0.00235599
						0.0444629
						0.0257339
						0.0299598
						0.0313935
						0.00283637
						0.00217075
						0.00617985
						0.00261184
						0.0068456
						0.0153319
						0.00463985
						0.00860231
						0.0276227
						0.0235723
						0.00104078
						0.021226
						0.00408753
						0.00483973
						0.014854
						0.0265537
						0.0228894
						0.0403274
						0.0379704
						0.0204786
						0.0241645
						0.0203193
						0.0140288
						2.49003e-05
						0.0217428
						0.0160474
						0.0133812
						0.0202465
						0.0283495
						0.0199341
						0.0220365
						0.0156516
						0.0320285
						0.0439238
						0.0152754
						0.00179047
						0.0136522
						0.00173911
						0.0248641
						0.0326395
						0.0467923
						0.0307381
						0.0265529
						0.0250208
						0.0221912
						0.01908
						0.00628126
						0.018856
						0.0289918
						0.0234121
						0.00257035
						0.0170251
						0.0186019
						0.0221988
						0.0100803
						0.0212507
						0.0186655
						0.0119642
						0.0229223
						0.0289141
						0.0272505
						0.0202011
						0.0151056
						0.0139258
						0.0165744
						0.0331142
						0.0254634
						0.0125613
						0.0429187
						0.0315033
						0.0236826
						0.0207289
						0.0323688
						0.0080678
						0.0219501
						0.0117454
						0.00966616
						0.0152458
						0.00484628
						0.0330543
						0.0117901
						0.00366786
						0.0364826
						0.0391054
						0.0375156
						0.0312389
						0.0292048
						0.0361408
						0.0255119
						0.0344958
						0.0612511
						0.0197096
						0.0369729
						0.0517078
						0.0586134
						0.0756706
						0.0163024
						0.0109754
						0.0361876
						0.0132466
						0.0152311
						0.0150994
						0.00824212
						0.00943077
						0.00315551
						0.00113077
						0.0153234
						0.0707904
						0.00470295
						0.025427
						0.0185777
						0.0607239
						0.0311927
						0.0315719
						0.00942455
						0.0181119
						0.00208218
						0.0135651
						0.00240267
						0.00455048
						0.0123015
						0.00595214
						0.0109912
						0.00916434
						0.0397976
						0.0413463
						0.0413194
						0.0395172
						0.0375435
						0.0370966
						0.0345686
						0.00726092
						0.00484531
						0.0285922
						0.00812608
						0.0087981
						0.0116548
						0.00848461
						4.45405e-05
						0.00771787
						0.00857067
						0.000211099
						0.00784386
						0.0060414
						0.0262543
						0.0304976
						0.0119035
						0.00807363
						0.00421268
						0.00549169
						0.0026594
						0.00651809
						0.00181582
						0.00493063
						0.00803212
						0.00430745
						0.00645221
						0.00954908
						0.00387784
						0.00319573
						0.0170542
						0.00929075
						0.0102952
						0.00972822
						0.0219619
						0.000895153
						0.0070279
						0.00179436
						0.0030321
						0.00561512
						0.0124187
						0.00085042
						0.0159616
						0.0159616
						0.0303827
						0.0279178
						0.0149503
						0.0224505
						0.0190261
						0.0211311
						0.0152013
						0.00563226
						0.0030092
						0.00259573
						0.0115458
						0.0111881
						0.00150074
						0.000440092
						0.0124262
						0.0139653
						0.00963081
						0.0128904
						0.0255808
						0.0117569
						0.00242565
						0.000453023
						0.00728279
						0.00759013
						0.00504416
						0.00823985
						0.0106153
						0.00535757
						0.0024264
						9.11565e-05
						0.0054651
						0.000357707
						0.00105534
						0.000881763
