# Supplementary material for: Nanostructure-specific X-ray tomography reveals myelin levels, integrity and axon orientations in mouse and human nervous tissue
Source: Nat Commun. 2021 May 19;12:2941. doi: 10.1038/s41467-021-22719-7 (PMC8134484; doi:10.1038/s41467-021-22719-7)
Supplement: Supplementary file 9 — Source Data [file 41467_2021_22719_MOESM9_ESM.zip › Fig5_histology_SAXS-TT_MRI_corrrelations.xlsx]

## Sheet: Sheet1
'MTR'	'MTsat'	'fa'	'rd'	'rk'	'awf'	'T1_map'	'T2_map'	'SAXS-TT'	'MyelinHistology'
0.566581	0.210099	0.201275	0.201275	0.111365	0.111365	0.0760949	25.7174	25.7174	0.00646176
0.568952	0.247891	0.207636	0.207636	0.136243	0.136243	0.101182	25.4465	25.4465	0.00962215
0.570851	0.275811	0.191501	0.191501	0.128886	0.128886	0.112113	24.6563	24.6563	0.00835105
0.686397	0.45251	0.189863	0.189863	0.406231	0.406231	0.218675	24.8715	24.8715	4.06881e-08
0.584425	0.311904	0.260074	0.260074	0.199291	0.199291	0.0887644	23.5156	23.5156	0.0161892
0.702328	0.46218	0.230887	0.230887	0.349553	0.349553	0.225632	26.1327	26.1327	6.26268e-07
0.688899	0.452498	0.214377	0.214377	0.466188	0.466188	0.234622	25.2801	25.2801	1.22757e-05
0.584289	0.354603	0.240233	0.240233	0.0751906	0.0751906	0.0577004	23.7223	23.7223	0.0175184
0.715365	0.472437	0.280165	0.280165	0.316844	0.316844	0.230424	27.0461	27.0461	2.00996e-06
0.70315	0.463667	0.276845	0.276845	0.394893	0.394893	0.231475	26.4247	26.4247	7.15544e-05
0.691998	0.456513	0.261338	0.261338	0.500729	0.500729	0.228719	25.2879	25.2879	0.000729114
0.724606	0.48445	0.374098	0.374098	0.415895	0.415895	0.243009	27.5711	27.5711	2.00996e-06
0.714138	0.476256	0.321289	0.321289	0.431374	0.431374	0.236926	27.2339	27.2339	0.000164427
0.703935	0.468784	0.287141	0.287141	0.541373	0.541373	0.240264	26.2987	26.2987	0.00219391
0.687195	0.462951	0.303478	0.303478	0.589187	0.589187	0.242969	24.8891	24.8891	0.00748524
0.729982	0.499155	0.469872	0.469872	0.291715	0.291715	0.236268	27.869	27.869	6.26268e-07
0.722016	0.490861	0.394744	0.394744	0.332785	0.332785	0.241131	27.5927	27.5927	0.000179817
0.713708	0.482113	0.366163	0.366163	0.411453	0.411453	0.249317	26.9165	26.9165	0.00274589
0.701184	0.473255	0.349291	0.349291	0.6439	0.6439	0.260286	25.8234	25.8234	0.0101243
0.68407	0.466135	0.404165	0.404165	0.512891	0.512891	0.246976	24.8467	24.8467	0.0165622
0.732977	0.515684	0.53035	0.53035	0.216699	0.216699	0.221754	27.7174	27.7174	4.06881e-08
0.727328	0.50608	0.482634	0.482634	0.243203	0.243203	0.237002	27.5954	27.5954	0.0001355
0.721651	0.496834	0.476028	0.476028	0.293348	0.293348	0.24405	27.0697	27.0697	0.00215448
0.713993	0.486544	0.427488	0.427488	0.484285	0.484285	0.245934	26.4529	26.4529	0.00811262
0.701094	0.47847	0.451019	0.451019	0.527749	0.527749	0.253639	25.3431	25.3431	0.0147117
0.680382	0.468926	0.497321	0.497321	0.461295	0.461295	0.265926	24.4934	24.4934	0.0211318
0.727825	0.511289	0.55731	0.55731	0.259738	0.259738	0.230024	27.0051	27.0051	0.000730538
0.723813	0.502422	0.501283	0.501283	0.321205	0.321205	0.230972	26.6904	26.6904	0.00373037
0.71424	0.49511	0.454697	0.454697	0.526186	0.526186	0.242709	25.6779	25.6779	0.0101936
0.695875	0.483609	0.503294	0.503294	0.5577	0.5577	0.271279	24.3782	24.3782	0.0181452
0.672871	0.465143	0.540639	0.540639	0.434873	0.434873	0.284241	23.9234	23.9234	0.0217964
0.736167	0.558802	0.310867	0.310867	0.464845	0.464845	0.271836	25.3758	25.3758	4.06881e-08
0.738928	0.559256	0.525616	0.525616	0.574539	0.574539	0.226021	25.5299	25.5299	6.26268e-07
0.738405	0.546222	0.620758	0.620758	0.42922	0.42922	0.247703	26.8281	26.8281	2.00996e-06
0.734925	0.532132	0.619551	0.619551	0.393254	0.393254	0.249545	27.2923	27.2923	4.68687e-06
0.732565	0.523841	0.615379	0.615379	0.202731	0.202731	0.219283	27.0686	27.0686	8.0355e-05
0.730386	0.518	0.551548	0.551548	0.260482	0.260482	0.232688	26.6432	26.6432	0.000862857
0.722219	0.512441	0.460649	0.460649	0.48809	0.48809	0.230531	25.4709	25.4709	0.00423174
0.706584	0.5008	0.449671	0.449671	0.641852	0.641852	0.264706	24.4735	24.4735	0.0100801
0.686426	0.480231	0.546785	0.546785	0.585622	0.585622	0.281462	24.1086	24.1086	0.0133515
0.584633	0.292994	0.559961	0.559961	2.53799	2.53799	0.641915	24.1425	24.1425	0.02858
0.628935	0.425604	0.303778	0.303778	0.404465	0.404465	0.206459	26.5053	26.5053	2.05065e-06
0.650083	0.438062	0.296316	0.296316	0.450412	0.450412	0.211564	28.5199	28.5199	3.15634e-05
0.67724	0.457821	0.287233	0.287233	0.500047	0.500047	0.224455	29.0695	29.0695	0.000103351
0.704998	0.482754	0.289984	0.289984	0.353253	0.353253	0.233761	28.4397	28.4397	0.000130813
0.723804	0.50622	0.255857	0.255857	0.531424	0.531424	0.250909	27.378	27.378	0.000103351
0.732426	0.527864	0.252418	0.252418	0.311276	0.311276	0.210254	27.6359	27.6359	3.42403e-05
0.735369	0.550795	0.259711	0.259711	0.26641	0.26641	0.249313	26.5353	26.5353	4.38391e-05
0.739108	0.56637	0.410741	0.410741	1.10019	1.10019	0.346928	25.018	25.018	0.000143927
0.74163	0.557512	0.649303	0.649303	1.01594	1.01594	0.359664	25.6469	25.6469	0.000202367
0.739031	0.54299	0.689546	0.689546	0.389827	0.389827	0.267497	26.8175	26.8175	0.000205044
0.736687	0.534533	0.670518	0.670518	0.211837	0.211837	0.221667	27.1579	27.1579	0.000187807
0.734986	0.529832	0.611399	0.611399	0.249942	0.249942	0.245371	26.6165	26.6165	0.000256472
0.726452	0.525597	0.505647	0.505647	0.378545	0.378545	0.2263	25.4451	25.4451	0.000936754
0.71275	0.515149	0.419914	0.419914	0.614288	0.614288	0.250102	24.8691	24.8691	0.00278695
0.696426	0.495051	0.470385	0.470385	0.591667	0.591667	0.280492	24.4334	24.4334	0.00447129
0.675335	0.47015	0.540129	0.540129	0.452916	0.452916	0.281145	24.2856	24.2856	0.00510167
0.588254	0.312206	0.563624	0.563624	2.18319	2.18319	0.602778	24.01	24.01	0.0470099
0.627023	0.412723	0.325282	0.325282	0.364302	0.364302	0.211347	26.094	26.094	6.10761e-05
0.646638	0.423751	0.321742	0.321742	0.442273	0.442273	0.223941	28.1293	28.1293	0.000557608
0.672499	0.443618	0.315379	0.315379	0.50491	0.50491	0.225977	29.2598	29.2598	0.00162028
0.700623	0.468917	0.323821	0.323821	0.298284	0.298284	0.217899	29.516	29.516	0.00201756
0.721287	0.49206	0.282995	0.282995	0.38112	0.38112	0.237141	27.9019	27.9019	0.00162233
0.731532	0.510783	0.255936	0.255936	0.491568	0.491568	0.234918	27.8255	27.8255	0.000628324
0.734101	0.536263	0.242624	0.242624	0.139844	0.139844	0.168081	27.9187	27.9187	0.000768479
0.738405	0.56505	0.267399	0.267399	0.567605	0.567605	0.299818	25.8601	25.8601	0.00213008
0.744306	0.567675	0.522703	0.522703	1.48236	1.48236	0.397302	25.5391	25.5391	0.00274199
0.74326	0.554451	0.735061	0.735061	0.539507	0.539507	0.305223	26.2463	26.2463	0.00278114
0.740472	0.543739	0.717355	0.717355	0.311464	0.311464	0.224332	26.9324	26.9324	0.0027327
0.738381	0.536289	0.693418	0.693418	0.267866	0.267866	0.262552	26.5341	26.5341	0.00267694
0.728708	0.53229	0.58454	0.58454	0.289413	0.289413	0.232402	25.8652	25.8652	0.00217907
0.715899	0.523126	0.425238	0.425238	0.536592	0.536592	0.23822	25.3663	25.3663	0.00110119
0.703356	0.504575	0.373733	0.373733	0.561513	0.561513	0.26469	24.9526	24.9526	0.000964767
0.685413	0.476002	0.490426	0.490426	0.546963	0.546963	0.282823	24.3337	24.3337	0.0013214
0.643213	0.411843	0.355921	0.355921	0.48516	0.48516	0.248158	27.145	27.145	0.00270473
0.668396	0.431769	0.335481	0.335481	0.551447	0.551447	0.248554	28.7412	28.7412	0.00569199
0.696406	0.455245	0.349627	0.349627	0.31209	0.31209	0.201925	30.1121	30.1121	0.00668492
0.717542	0.478524	0.31719	0.31719	0.273165	0.273165	0.226782	29.1236	29.1236	0.00570426
0.729318	0.495749	0.247617	0.247617	0.630598	0.630598	0.255289	28.0121	28.0121	0.00329449
0.73316	0.519996	0.267795	0.267795	0.194335	0.194335	0.160171	28.4627	28.4627	0.00376166
0.738111	0.55693	0.266441	0.266441	0.254373	0.254373	0.223429	26.7345	26.7345	0.00730342
0.746117	0.574036	0.357533	0.357533	0.923191	0.923191	0.331356	26.6783	26.6783	0.00880236
0.74677	0.566653	0.625704	0.625704	1.11306	1.11306	0.338699	25.9478	25.9478	0.00890509
0.743409	0.553036	0.730544	0.730544	0.509362	0.509362	0.238266	25.9931	25.9931	0.00888517
0.740267	0.5415	0.760071	0.760071	0.387555	0.387555	0.274322	26.3613	26.3613	0.00878446
0.729722	0.534355	0.666575	0.666575	0.326321	0.326321	0.252466	26.0229	26.0229	0.0074569
0.717964	0.526395	0.462283	0.462283	0.464234	0.464234	0.234427	25.6472	25.6472	0.00420568
0.708079	0.508437	0.338581	0.338581	0.56718	0.56718	0.252262	24.9727	24.9727	0.00239082
0.693226	0.479357	0.387696	0.387696	0.763401	0.763401	0.300529	24.6217	24.6217	0.00128473
0.673066	0.45547	0.49659	0.49659	0.81657	0.81657	0.323239	24.4001	24.4001	0.00227067
0.638114	0.4101	0.370933	0.370933	0.607358	0.607358	0.281143	26.4597	26.4597	0.0058518
0.665322	0.425775	0.336896	0.336896	0.685906	0.685906	0.293912	27.7733	27.7733	0.00863936
0.693246	0.442859	0.384825	0.384825	0.344304	0.344304	0.202453	29.7907	29.7907	0.00912805
0.713582	0.464822	0.352949	0.352949	0.218572	0.218572	0.220373	30.3909	30.3909	0.00843536
0.726259	0.483164	0.260386	0.260386	0.587622	0.587622	0.259138	28.4778	28.4778	0.00747166
0.733101	0.505899	0.296069	0.296069	0.162018	0.162018	0.170193	28.5232	28.5232	0.00824538
0.739577	0.543598	0.274521	0.274521	0.220785	0.220785	0.195163	27.1825	27.1825	0.0104714
0.747911	0.569935	0.290142	0.290142	0.698063	0.698063	0.270291	27.4335	27.4335	0.0113544
0.749269	0.571508	0.411399	0.411399	1.38095	1.38095	0.343746	27.1133	27.1133	0.0114444
0.745358	0.5614	0.664419	0.664419	0.964196	0.964196	0.287736	26.0013	26.0013	0.0115133
0.741367	0.54702	0.778104	0.778104	0.51023	0.51023	0.271546	26.2866	26.2866	0.0114756
0.731362	0.537611	0.726908	0.726908	0.397243	0.397243	0.281756	26.2463	26.2463	0.010859
0.720947	0.530178	0.550755	0.550755	0.361715	0.361715	0.249859	25.8808	25.8808	0.00940909
0.712354	0.511614	0.404718	0.404718	0.430366	0.430366	0.236734	24.9719	24.9719	0.00755591
0.700469	0.485352	0.356508	0.356508	0.680932	0.680932	0.272804	24.5383	24.5383	0.004691
0.683836	0.463159	0.37208	0.37208	0.827233	0.827233	0.305924	25.0028	25.0028	0.00559581
0.664803	0.448581	0.41613	0.41613	0.837988	0.837988	0.316308	24.9369	24.9369	0.0116067
0.631603	0.415031	0.411691	0.411691	0.574592	0.574592	0.302782	26.9429	26.9429	0.00796293
0.662111	0.427322	0.33333	0.33333	0.759671	0.759671	0.329599	27.5162	27.5162	0.0103341
0.690839	0.43474	0.403192	0.403192	0.506603	0.506603	0.234103	29.3624	29.3624	0.0103506
0.710162	0.452716	0.37806	0.37806	0.244237	0.244237	0.220877	31.1302	31.1302	0.00936198
0.722784	0.473101	0.277119	0.277119	0.382424	0.382424	0.245249	29.5686	29.5686	0.00933081
0.733368	0.495715	0.286321	0.286321	0.24293	0.24293	0.192539	28.4161	28.4161	0.0105236
0.743012	0.527638	0.28532	0.28532	0.256539	0.256539	0.204993	27.6011	27.6011	0.0113761
0.750012	0.551359	0.280522	0.280522	0.513216	0.513216	0.231118	27.8172	27.8172	0.0116048
0.750841	0.560837	0.312094	0.312094	1.07765	1.07765	0.297779	27.5806	27.5806	0.0120418
0.746858	0.561207	0.543418	0.543418	1.23697	1.23697	0.333692	26.656	26.656	0.0130533
0.743654	0.552132	0.739501	0.739501	0.742257	0.742257	0.30741	26.2715	26.2715	0.0130627
0.735303	0.546586	0.758806	0.758806	0.42801	0.42801	0.304846	26.312	26.312	0.012009
0.725141	0.538574	0.646618	0.646618	0.361359	0.361359	0.29014	26.2301	26.2301	0.0114462
0.717296	0.519725	0.489874	0.489874	0.419727	0.419727	0.251418	25.6713	25.6713	0.0108426
0.709516	0.497134	0.364214	0.364214	0.609465	0.609465	0.253456	24.6705	24.6705	0.00971384
0.697406	0.476222	0.289388	0.289388	0.698695	0.698695	0.269856	25.3441	25.3441	0.0104268
0.679554	0.458149	0.300501	0.300501	0.773155	0.773155	0.283233	25.3011	25.3011	0.0148003
0.660993	0.446905	0.36307	0.36307	0.794114	0.794114	0.279212	24.7365	24.7365	0.0244547
0.528566	0.375021	0.156826	0.156826	0.53234	0.53234	0.244124	27.5679	27.5679	0.000566622
0.557533	0.386083	0.217968	0.217968	0.141208	0.141208	0.16315	27.3539	27.3539	0.00173206
0.575805	0.394223	0.357436	0.357436	0.123599	0.123599	0.141544	27.437	27.437	0.00340335
0.596743	0.407446	0.452104	0.452104	0.184691	0.184691	0.183388	27.5385	27.5385	0.00707282
0.625237	0.423525	0.44748	0.44748	0.406647	0.406647	0.306098	27.9835	27.9835	0.0102163
0.658767	0.433217	0.322303	0.322303	0.779327	0.779327	0.350091	28.2453	28.2453	0.0113176
0.688378	0.434844	0.352065	0.352065	0.624997	0.624997	0.251858	29.7318	29.7318	0.0109992
0.707224	0.445377	0.344544	0.344544	0.308098	0.308098	0.224801	31.8444	31.8444	0.00998917
0.718385	0.46503	0.251024	0.251024	0.236711	0.236711	0.221946	31.1701	31.1701	0.0100161
0.731854	0.489694	0.269844	0.269844	0.384522	0.384522	0.216255	28.4734	28.4734	0.0110819
0.74618	0.514315	0.302579	0.302579	0.203956	0.203956	0.211852	27.8928	27.8928	0.01158
0.751764	0.529352	0.28325	0.28325	0.372167	0.372167	0.20937	27.7719	27.7719	0.011762
0.751018	0.540501	0.280788	0.280788	0.732453	0.732453	0.259457	27.9298	27.9298	0.0127967
0.746885	0.549326	0.437469	0.437469	1.27368	1.27368	0.335951	27.2121	27.2121	0.0151859
0.744851	0.55308	0.661597	0.661597	0.987431	0.987431	0.331518	26.9824	26.9824	0.0151851
0.737753	0.555556	0.755821	0.755821	0.536968	0.536968	0.321826	26.8107	26.8107	0.0127124
0.727682	0.549348	0.724343	0.724343	0.498694	0.498694	0.342842	26.5559	26.5559	0.0116575
0.721602	0.533709	0.597588	0.597588	0.486007	0.486007	0.307166	26.0232	26.0232	0.0115495
0.718747	0.514047	0.416619	0.416619	0.570742	0.570742	0.265143	24.9109	24.9109	0.0115136
0.711175	0.491487	0.286979	0.286979	0.603474	0.603474	0.250527	25.2621	25.2621	0.0118944
0.694399	0.467683	0.251398	0.251398	0.643394	0.643394	0.247711	25.555	25.555	0.0147018
0.672673	0.451008	0.280366	0.280366	0.671249	0.671249	0.253464	24.9877	24.9877	0.022524
0.47074	0.263317	0.101124	0.101124	0.8949	0.8949	0.249689	26.0831	26.0831	6.16617e-05
0.522986	0.335263	0.126486	0.126486	0.901362	0.901362	0.29328	26.5842	26.5842	0.000648887
0.55858	0.380205	0.183311	0.183311	0.399568	0.399568	0.232909	26.8526	26.8526	0.00635129
0.571388	0.395211	0.298896	0.298896	0.322132	0.322132	0.199027	26.5704	26.5704	0.0088138
0.590304	0.414679	0.411337	0.411337	0.188722	0.188722	0.199828	27.2732	27.2732	0.011887
0.621554	0.432073	0.428584	0.428584	0.209052	0.209052	0.279969	28.7117	28.7117	0.0135054
0.656127	0.441071	0.310599	0.310599	0.611258	0.611258	0.330548	29.6529	29.6529	0.0134842
0.685353	0.439435	0.282303	0.282303	0.601842	0.601842	0.270544	30.9098	30.9098	0.0121587
0.702974	0.441435	0.29997	0.29997	0.265271	0.265271	0.22181	32.1504	32.1504	0.0113125
0.711664	0.458136	0.205769	0.205769	0.174829	0.174829	0.175501	32.3633	32.3633	0.0112489
0.725702	0.485871	0.225541	0.225541	0.323265	0.323265	0.202546	29.1967	29.1967	0.0115609
0.743952	0.507212	0.255061	0.255061	0.375993	0.375993	0.218398	28.6688	28.6688	0.0121987
0.750846	0.515141	0.286957	0.286957	0.450382	0.450382	0.205911	28.4686	28.4686	0.0132762
0.74861	0.522944	0.294664	0.294664	0.60809	0.60809	0.24739	28.0557	28.0557	0.0136737
0.74351	0.534088	0.380729	0.380729	1.11133	1.11133	0.310844	27.7811	27.7811	0.0136225
0.740987	0.5475	0.59127	0.59127	1.06431	1.06431	0.335112	27.4687	27.4687	0.0131276
0.735708	0.555939	0.728332	0.728332	0.65908	0.65908	0.336052	27.3917	27.3917	0.0120517
0.727578	0.556064	0.771433	0.771433	0.544792	0.544792	0.34712	27.5125	27.5125	0.011617
0.723523	0.550738	0.712403	0.712403	0.466355	0.466355	0.331922	26.7826	26.7826	0.0115884
0.723709	0.534113	0.535053	0.535053	0.460209	0.460209	0.279467	25.3316	25.3316	0.0116094
0.719821	0.5067	0.372198	0.372198	0.469117	0.469117	0.242212	25.1953	25.1953	0.0117801
0.70599	0.47585	0.290314	0.290314	0.504266	0.504266	0.231644	25.6333	25.6333	0.0134942
0.683544	0.455175	0.2602	0.2602	0.543555	0.543555	0.22874	25.3169	25.3169	0.0182475
0.368381	0.0442538	0.141616	0.141616	0.254888	0.254888	0.141949	25.7401	25.7401	2.05065e-06
0.50778	0.20971	0.134121	0.134121	0.689341	0.689341	0.236891	25.0913	25.0913	0.000133449
0.535235	0.290121	0.12791	0.12791	0.671016	0.671016	0.227466	25.1962	25.1962	0.0006784
0.62372	0.43846	0.311312	0.311312	0.168008	0.168008	0.221048	28.0974	28.0974	0.0206907
0.656697	0.448086	0.255981	0.255981	0.62553	0.62553	0.295246	29.5401	29.5401	0.019098
0.682671	0.44517	0.256697	0.256697	0.807442	0.807442	0.301776	30.5675	30.5675	0.015717
0.696368	0.439438	0.227318	0.227318	0.31972	0.31972	0.211294	30.6019	30.6019	0.0143225
0.702309	0.452803	0.17463	0.17463	0.170898	0.170898	0.167242	31.7357	31.7357	0.0137241
0.71341	0.482222	0.196486	0.196486	0.319357	0.319357	0.227749	29.6445	29.6445	0.0130542
0.730771	0.502708	0.244188	0.244188	0.387739	0.387739	0.198536	29.1342	29.1342	0.0149188
0.741801	0.505748	0.299717	0.299717	0.427633	0.427633	0.196535	28.7575	28.7575	0.0177602
0.742419	0.510146	0.308653	0.308653	0.63794	0.63794	0.238167	28.3884	28.3884	0.017463
0.738211	0.520323	0.36436	0.36436	1.00183	1.00183	0.290053	28.097	28.097	0.0144771
0.736134	0.535017	0.544273	0.544273	1.14024	1.14024	0.344097	27.532	27.532	0.0123315
0.734565	0.547198	0.684709	0.684709	0.823733	0.823733	0.351184	27.5646	27.5646	0.0116814
0.728541	0.555458	0.746155	0.746155	0.77545	0.77545	0.380946	28.2105	28.2105	0.0115905
0.723146	0.562208	0.750625	0.750625	0.90573	0.90573	0.428146	27.9646	27.9646	0.0115689
0.723016	0.552383	0.651381	0.651381	0.70852	0.70852	0.3475	26.5488	26.5488	0.0114263
0.721916	0.524258	0.48751	0.48751	0.511266	0.511266	0.25623	25.6824	25.6824	0.0111538
0.713517	0.488544	0.359	0.359	0.480057	0.480057	0.230186	25.786	25.786	0.0114864
0.694427	0.462007	0.289918	0.289918	0.472028	0.472028	0.235315	25.8002	25.8002	0.0128182
0.669448	0.449695	0.256484	0.256484	0.588255	0.588255	0.248859	25.6481	25.6481	0.0139497
0.605656	0.419856	0.167864	0.167864	0.279231	0.279231	0.194361	26.0229	26.0229	0.0300208
0.634403	0.443098	0.18125	0.18125	0.4097	0.4097	0.212467	27.1331	27.1331	0.0281174
0.662991	0.454415	0.213197	0.213197	0.662065	0.662065	0.274553	28.3395	28.3395	0.0239198
0.682887	0.44819	0.248223	0.248223	0.468199	0.468199	0.240455	28.9732	28.9732	0.0211817
0.693891	0.448411	0.183965	0.183965	0.344075	0.344075	0.234375	28.6309	28.6309	0.0191671
0.69798	0.477668	0.187152	0.187152	0.475072	0.475072	0.238614	28.831	28.831	0.0172826
0.708302	0.496738	0.255553	0.255553	0.444788	0.444788	0.200253	28.6725	28.6725	0.0195924
0.722739	0.497569	0.326679	0.326679	0.43172	0.43172	0.190102	28.9417	28.9417	0.0214215
0.731034	0.499058	0.351012	0.351012	0.609726	0.609726	0.218299	28.5312	28.5312	0.0204168
0.732543	0.508338	0.371758	0.371758	0.930998	0.930998	0.274941	28.0361	28.0361	0.017854
0.734049	0.522383	0.489181	0.489181	1.30693	1.30693	0.348428	27.4842	27.4842	0.014302
0.734933	0.535479	0.630565	0.630565	1.07568	1.07568	0.351464	27.5119	27.5119	0.0121261
0.729019	0.548445	0.695037	0.695037	0.53626	0.53626	0.291998	28.1077	28.1077	0.0116074
0.721244	0.561805	0.738402	0.738402	0.866957	0.866957	0.392041	28.7817	28.7817	0.0114173
0.719045	0.56313	0.752323	0.752323	1.04925	1.04925	0.437918	28.0869	28.0869	0.0107637
0.720022	0.543492	0.64475	0.64475	0.674563	0.674563	0.333524	27.0695	27.0695	0.0098049
0.717739	0.506953	0.46682	0.46682	0.422546	0.422546	0.255342	26.7303	26.7303	0.00908306
0.705111	0.472005	0.334695	0.334695	0.373547	0.373547	0.229877	26.7361	26.7361	0.00851663
0.681771	0.450977	0.270337	0.270337	0.418688	0.418688	0.228443	26.5344	26.5344	0.00901226
0.659292	0.443259	0.224446	0.224446	0.653051	0.653051	0.246979	25.9093	25.9093	0.0085326
0.590768	0.388947	0.174935	0.174935	0.60599	0.60599	0.232152	26.2386	26.2386	0.0318635
0.606655	0.406503	0.180968	0.180968	0.455263	0.455263	0.211922	26.7329	26.7329	0.0382283
0.628414	0.429022	0.169837	0.169837	0.450395	0.450395	0.208499	27.2474	27.2474	0.037692
0.652567	0.451545	0.176833	0.176833	0.60892	0.60892	0.243129	27.3885	27.3885	0.0320486
0.675135	0.459927	0.21619	0.21619	0.530067	0.530067	0.249147	28.1211	28.1211	0.0264155
0.688379	0.448931	0.174808	0.174808	0.250976	0.250976	0.18053	29.1846	29.1846	0.0236579
0.691613	0.436919	0.170276	0.170276	0.322558	0.322558	0.212344	27.1723	27.1723	0.0230069
0.691356	0.446626	0.204281	0.204281	0.333989	0.333989	0.243756	27.5343	27.5343	0.0224653
0.688376	0.473943	0.194537	0.194537	0.348804	0.348804	0.225439	27.9255	27.9255	0.0217143
0.69003	0.489561	0.278077	0.278077	0.38147	0.38147	0.201591	28.2087	28.2087	0.0225132
0.701923	0.489029	0.362803	0.362803	0.475915	0.475915	0.193561	28.8976	28.8976	0.0226701
0.715755	0.488942	0.37951	0.37951	0.650509	0.650509	0.217418	28.8401	28.8401	0.0216502
0.724763	0.496697	0.372014	0.372014	0.911078	0.911078	0.275279	28.4754	28.4754	0.0200538
0.72998	0.510524	0.450581	0.450581	1.28829	1.28829	0.343274	27.9436	27.9436	0.0164721
0.730798	0.526043	0.582637	0.582637	1.23566	1.23566	0.358614	27.7572	27.7572	0.0128236
0.726063	0.539638	0.635563	0.635563	0.491167	0.491167	0.253614	28.0357	28.0357	0.0116325
0.719757	0.553718	0.676128	0.676128	0.493997	0.493997	0.279102	28.7827	28.7827	0.0111102
0.717488	0.565082	0.742046	0.742046	0.920269	0.920269	0.40987	29.0528	29.0528	0.00988058
0.719163	0.558121	0.716425	0.716425	0.668949	0.668949	0.358681	28.5195	28.5195	0.00865903
0.719782	0.526278	0.568681	0.568681	0.44054	0.44054	0.267781	28.0702	28.0702	0.00702085
0.712382	0.486296	0.385732	0.385732	0.427052	0.427052	0.22872	27.9189	27.9189	0.00561217
0.692851	0.4563	0.277727	0.277727	0.493083	0.493083	0.226851	27.468	27.468	0.00570663
0.668269	0.440632	0.213494	0.213494	0.629745	0.629745	0.2409	26.639	26.639	0.00604026
0.0504764	0.0257899	0.109195	0.109195	0.2786	0.2786	0.128472	28.5811	28.5811	0.00375527
0.173163	0.066751	0.0989108	0.0989108	0.08412	0.08412	0.079117	26.7682	26.7682	0.00125919
0.597966	0.392115	0.172525	0.172525	0.454312	0.454312	0.180929	26.25	26.25	0.0393129
0.612318	0.402968	0.199706	0.199706	0.444698	0.444698	0.188241	26.9433	26.9433	0.0440447
0.632382	0.421149	0.198585	0.198585	0.451334	0.451334	0.190359	27.3739	27.3739	0.046297
0.654305	0.443186	0.215098	0.215098	0.636447	0.636447	0.223053	27.8597	27.8597	0.0417927
0.673634	0.461271	0.245866	0.245866	0.688036	0.688036	0.236733	28.1692	28.1692	0.0343802
0.689303	0.462628	0.245559	0.245559	0.504366	0.504366	0.227836	28.4562	28.4562	0.0291497
0.697293	0.450139	0.237563	0.237563	0.465822	0.465822	0.235667	28.6169	28.6169	0.0243933
0.698123	0.439714	0.262094	0.262094	0.28416	0.28416	0.249053	28.8371	28.8371	0.021891
0.696379	0.449081	0.234401	0.234401	0.221804	0.221804	0.240434	28.0201	28.0201	0.0218004
0.691221	0.471639	0.222473	0.222473	0.270833	0.270833	0.234051	26.4989	26.4989	0.0229344
0.685916	0.48234	0.298909	0.298909	0.378771	0.378771	0.215259	27.6061	27.6061	0.0236153
0.691062	0.480823	0.35944	0.35944	0.556574	0.556574	0.211328	28.6121	28.6121	0.0237153
0.705147	0.480272	0.36919	0.36919	0.781003	0.781003	0.235975	28.9544	28.9544	0.0237697
0.717314	0.487325	0.359185	0.359185	0.966337	0.966337	0.285775	28.7686	28.7686	0.021564
0.722787	0.501938	0.429677	0.429677	1.14323	1.14323	0.329298	28.3623	28.3623	0.016746
0.724032	0.518516	0.535875	0.535875	1.15482	1.15482	0.343985	28.2157	28.2157	0.0128555
0.722769	0.532174	0.57597	0.57597	0.539039	0.539039	0.268564	28.117	28.117	0.0116588
0.721239	0.544071	0.587115	0.587115	0.260762	0.260762	0.224636	28.9121	28.9121	0.0111327
0.720628	0.558451	0.649128	0.649128	0.495812	0.495812	0.286853	29.4345	29.4345	0.00999822
0.721194	0.56159	0.669693	0.669693	0.388646	0.388646	0.281715	29.3194	29.3194	0.00856203
0.721208	0.54002	0.577798	0.577798	0.347537	0.347537	0.248041	28.9905	28.9905	0.00698589
0.715594	0.501989	0.415563	0.415563	0.377186	0.377186	0.231027	28.6972	28.6972	0.00828453
0.699726	0.467283	0.284496	0.284496	0.407417	0.407417	0.213651	28.05	28.05	0.00948161
0.675724	0.445421	0.213615	0.213615	0.454512	0.454512	0.211167	27.1173	27.1173	0.00990813
0.652301	0.434892	0.184532	0.184532	0.674839	0.674839	0.240557	26.1503	26.1503	0.00818551
0.147154	0.0899178	0.11812	0.11812	0.117127	0.117127	0.108901	28.2311	28.2311	0.00086018
0.314809	0.165863	0.135234	0.135234	0.0983053	0.0983053	0.115354	26.4131	26.4131	0.000255805
0.602133	0.404122	0.14442	0.14442	0.2813	0.2813	0.150624	26.3476	26.3476	0.0504904
0.617436	0.411582	0.157016	0.157016	0.322442	0.322442	0.15833	26.8554	26.8554	0.0568205
0.638039	0.423089	0.176717	0.176717	0.3555	0.3555	0.156407	27.4161	27.4161	0.0550568
0.660017	0.440211	0.211915	0.211915	0.508644	0.508644	0.187911	27.4401	27.4401	0.0504306
0.67808	0.458071	0.264376	0.264376	0.636595	0.636595	0.215415	27.7088	27.7088	0.0423194
0.692373	0.467117	0.297995	0.297995	0.591825	0.591825	0.211222	27.9313	27.9313	0.0348143
0.702369	0.464324	0.286249	0.286249	0.552424	0.552424	0.221477	28.1671	28.1671	0.0289146
0.707165	0.453816	0.306145	0.306145	0.476459	0.476459	0.250824	28.2019	28.2019	0.0223645
0.707827	0.447267	0.299494	0.299494	0.302157	0.302157	0.261926	28.4568	28.4568	0.0180726
0.706644	0.456085	0.267965	0.267965	0.202661	0.202661	0.243516	28.4475	28.4475	0.0185781
0.702025	0.469869	0.272664	0.272664	0.285633	0.285633	0.215256	26.9386	26.9386	0.0227141
0.695021	0.474322	0.324982	0.324982	0.373755	0.373755	0.200307	27.407	27.407	0.0247956
0.695524	0.473458	0.350581	0.350581	0.573781	0.573781	0.215218	28.2278	28.2278	0.0254065
0.707071	0.47414	0.338645	0.338645	0.861913	0.861913	0.253495	28.8617	28.8617	0.0267282
0.716196	0.482399	0.316614	0.316614	0.974823	0.974823	0.287318	28.5651	28.5651	0.0247425
0.718989	0.495104	0.356032	0.356032	1.04219	1.04219	0.300956	28.3743	28.3743	0.0200882
0.720444	0.51145	0.44636	0.44636	1.13471	1.13471	0.326863	28.4148	28.4148	0.0149515
0.722172	0.524847	0.500573	0.500573	0.723696	0.723696	0.283171	28.435	28.435	0.0122803
0.724491	0.532722	0.480969	0.480969	0.259651	0.259651	0.221438	29.0214	29.0214	0.0115189
0.724977	0.542701	0.494602	0.494602	0.315782	0.315782	0.219393	29.5474	29.5474	0.0111141
0.723767	0.550818	0.536348	0.536348	0.438648	0.438648	0.242981	29.6263	29.6263	0.0107371
0.722012	0.542503	0.501488	0.501488	0.432567	0.432567	0.243966	29.5003	29.5003	0.0106587
0.716753	0.514826	0.395999	0.395999	0.36649	0.36649	0.228972	29.095	29.095	0.0124081
0.703988	0.48089	0.293432	0.293432	0.45587	0.45587	0.223723	28.4767	28.4767	0.0146754
0.682713	0.455449	0.230889	0.230889	0.548137	0.548137	0.21806	27.5759	27.5759	0.0154553
0.658154	0.44077	0.178366	0.178366	0.663771	0.663771	0.233865	26.6278	26.6278	0.0133414
0.60436	0.417357	0.175397	0.175397	0.210865	0.210865	0.165748	26.6126	26.6126	0.0570311
0.622141	0.424409	0.146949	0.146949	0.193383	0.193383	0.152136	26.9545	26.9545	0.0661707
0.643294	0.433926	0.127589	0.127589	0.168005	0.168005	0.136908	27.5902	27.5902	0.0686934
0.665075	0.446698	0.14968	0.14968	0.307502	0.307502	0.154091	27.5278	27.5278	0.0619519
0.682805	0.459544	0.217739	0.217739	0.497636	0.497636	0.187133	27.4981	27.4981	0.051107
0.695459	0.469512	0.262662	0.262662	0.555883	0.555883	0.192389	27.5718	27.5718	0.0393374
0.70601	0.471971	0.282681	0.282681	0.513523	0.513523	0.183985	27.7932	27.7932	0.0313011
0.713404	0.466974	0.293903	0.293903	0.512687	0.512687	0.212284	27.8625	27.8625	0.0239578
0.71696	0.46092	0.315412	0.315412	0.576876	0.576876	0.259034	28.335	28.335	0.0179932
0.718006	0.460301	0.317878	0.317878	0.408979	0.408979	0.26025	28.6485	28.6485	0.0156629
0.716686	0.464435	0.312867	0.312867	0.272771	0.272771	0.24843	28.4289	28.4289	0.0177375
0.713554	0.46696	0.3277	0.3277	0.251072	0.251072	0.217738	27.7387	27.7387	0.0233395
0.710481	0.466833	0.352495	0.352495	0.245005	0.245005	0.192195	27.9079	27.9079	0.0257689
0.710584	0.469615	0.338511	0.338511	0.626627	0.626627	0.224419	28.4639	28.4639	0.0263355
0.717889	0.471874	0.298659	0.298659	0.882907	0.882907	0.262307	28.5416	28.5416	0.0275679
0.721334	0.478263	0.264265	0.264265	0.89714	0.89714	0.265951	28.2026	28.2026	0.0271414
0.721194	0.488745	0.286349	0.286349	0.899408	0.899408	0.266583	28.5139	28.5139	0.0233887
0.722311	0.50385	0.348199	0.348199	1.16845	1.16845	0.310973	28.6965	28.6965	0.0189658
0.724269	0.514487	0.432198	0.432198	0.88639	0.88639	0.286993	28.8356	28.8356	0.0148899
0.727284	0.517863	0.418103	0.418103	0.333662	0.333662	0.224852	29.0604	29.0604	0.0123914
0.728085	0.521876	0.394659	0.394659	0.278639	0.278639	0.20745	29.3614	29.3614	0.011839
0.725534	0.530477	0.413106	0.413106	0.430416	0.430416	0.223142	29.5149	29.5149	0.0125104
0.722016	0.532325	0.38778	0.38778	0.562073	0.562073	0.234542	29.3801	29.3801	0.0142086
0.716698	0.518456	0.340794	0.340794	0.485328	0.485328	0.228867	29.2828	29.2828	0.0180767
0.706876	0.492246	0.303282	0.303282	0.475676	0.475676	0.226996	28.9689	28.9689	0.0234835
0.689991	0.467036	0.278208	0.278208	0.565662	0.565662	0.222769	28.1468	28.1468	0.0244166
0.666999	0.45028	0.238235	0.238235	0.647551	0.647551	0.226806	27.1722	27.1722	0.0202384
0.643503	0.440058	0.161144	0.161144	0.778841	0.778841	0.250546	26.0787	26.0787	0.0131581
0.298154	0.168769	0.148542	0.148542	0.123164	0.123164	0.103174	27.3713	27.3713	3.15634e-05
0.608471	0.424306	0.238021	0.238021	0.226469	0.226469	0.181756	26.731	26.731	0.0640346
0.628937	0.434529	0.210423	0.210423	0.210573	0.210573	0.185703	27.1941	27.1941	0.0722832
0.651034	0.444973	0.160858	0.160858	0.1205	0.1205	0.153553	27.5673	27.5673	0.0756314
0.671574	0.456141	0.138836	0.138836	0.180743	0.180743	0.151597	27.939	27.939	0.0730136
0.687978	0.465851	0.164025	0.164025	0.348877	0.348877	0.170331	27.7622	27.7622	0.0627544
0.699271	0.472793	0.199853	0.199853	0.455485	0.455485	0.179032	27.783	27.783	0.0483519
0.70787	0.475936	0.222793	0.222793	0.459294	0.459294	0.173886	27.6289	27.6289	0.0349911
0.716428	0.473897	0.244469	0.244469	0.447001	0.447001	0.181591	27.8203	27.8203	0.0256965
0.722765	0.47022	0.271414	0.271414	0.498999	0.498999	0.217393	27.5706	27.5706	0.0185617
0.725196	0.468831	0.306015	0.306015	0.484829	0.484829	0.248849	28.0482	28.0482	0.0149142
0.725461	0.469846	0.320882	0.320882	0.512847	0.512847	0.274176	28.4485	28.4485	0.0141704
0.723826	0.468077	0.323965	0.323965	0.408832	0.408832	0.263822	28.4854	28.4854	0.0173435
0.722505	0.465328	0.312525	0.312525	0.365816	0.365816	0.226948	28.2475	28.2475	0.0224102
0.723931	0.4663	0.324589	0.324589	0.421148	0.421148	0.209189	28.4746	28.4746	0.0248521
0.725233	0.470869	0.314772	0.314772	0.747486	0.747486	0.248654	29.0314	29.0314	0.0266147
0.727524	0.471904	0.257109	0.257109	0.880868	0.880868	0.261741	28.4436	28.4436	0.0277272
0.726962	0.477331	0.233723	0.233723	0.84018	0.84018	0.251056	28.389	28.389	0.0268606
0.725828	0.48657	0.24106	0.24106	0.841523	0.841523	0.256273	28.869	28.869	0.0244676
0.726192	0.496258	0.280808	0.280808	1.11674	1.11674	0.300635	28.994	28.994	0.0223685
0.726875	0.502597	0.385852	0.385852	0.89652	0.89652	0.280602	29.0611	29.0611	0.0195
0.728795	0.503223	0.388767	0.388767	0.354285	0.354285	0.227253	29.2703	29.2703	0.0152506
0.730188	0.504471	0.343179	0.343179	0.344321	0.344321	0.21519	29.5187	29.5187	0.0134235
0.72806	0.511012	0.339443	0.339443	0.420215	0.420215	0.225861	29.519	29.519	0.0153328
0.722978	0.516319	0.329344	0.329344	0.422614	0.422614	0.220984	29.178	29.178	0.0190557
0.716391	0.51251	0.291436	0.291436	0.45186	0.45186	0.22008	29.0208	29.0208	0.0266655
0.708084	0.497952	0.292937	0.292937	0.514918	0.514918	0.231233	29.1412	29.1412	0.0343939
0.695569	0.478103	0.297785	0.297785	0.587075	0.587075	0.233313	28.5872	28.5872	0.0342325
0.676929	0.460915	0.277666	0.277666	0.671594	0.671594	0.235461	27.6709	27.6709	0.0275667
0.653742	0.448661	0.20143	0.20143	0.697254	0.697254	0.239709	26.5692	26.5692	0.0208312
0.614988	0.428786	0.25252	0.25252	0.239344	0.239344	0.168759	26.9676	26.9676	0.0674074
0.638362	0.441724	0.263022	0.263022	0.294687	0.294687	0.197663	27.1899	27.1899	0.0804223
0.660984	0.454307	0.230892	0.230892	0.216088	0.216088	0.189126	27.4578	27.4578	0.0848088
0.68073	0.465101	0.193113	0.193113	0.184388	0.184388	0.177282	27.7319	27.7319	0.081735
0.69587	0.474331	0.176851	0.176851	0.330166	0.330166	0.182482	27.9985	27.9985	0.0732946
0.705524	0.479181	0.164893	0.164893	0.420883	0.420883	0.188265	28.0209	28.0209	0.0595325
0.712364	0.480266	0.174182	0.174182	0.376819	0.376819	0.170556	28.1229	28.1229	0.0439246
0.719252	0.478393	0.187459	0.187459	0.375592	0.375592	0.175001	28.0616	28.0616	0.0303025
0.726325	0.475288	0.2081	0.2081	0.34961	0.34961	0.186368	28.0445	28.0445	0.0216725
0.730458	0.474277	0.253826	0.253826	0.356216	0.356216	0.203049	27.7276	27.7276	0.0157926
0.730688	0.474202	0.279502	0.279502	0.448708	0.448708	0.23591	28.0094	28.0094	0.0121738
0.729344	0.473145	0.29221	0.29221	0.501222	0.501222	0.2593	28.1775	28.1775	0.0108392
0.72831	0.469777	0.284132	0.284132	0.499853	0.499853	0.251258	28.4802	28.4802	0.0145205
0.728567	0.468916	0.259596	0.259596	0.49418	0.49418	0.221214	28.4785	28.4785	0.0183214
0.730533	0.473207	0.263841	0.263841	0.665331	0.665331	0.232129	28.9906	28.9906	0.0210367
0.732133	0.473721	0.265849	0.265849	0.847452	0.847452	0.257339	29.3856	29.3856	0.0250296
0.731509	0.472194	0.220694	0.220694	0.869227	0.869227	0.260222	28.6889	28.6889	0.0272198
0.729226	0.477565	0.210829	0.210829	0.825992	0.825992	0.251189	28.8934	28.8934	0.0265654
0.72803	0.485535	0.200657	0.200657	0.869965	0.869965	0.26131	29.362	29.362	0.0253613
0.728266	0.490406	0.240453	0.240453	1.04024	1.04024	0.290849	28.94	28.94	0.0241258
0.728642	0.492952	0.355934	0.355934	0.859335	0.859335	0.273851	28.9941	28.9941	0.0226334
0.729306	0.493242	0.371155	0.371155	0.380953	0.380953	0.227844	29.2864	29.2864	0.0197954
0.731163	0.494105	0.314672	0.314672	0.458253	0.458253	0.230545	29.4589	29.4589	0.017489
0.731235	0.497397	0.310724	0.310724	0.511992	0.511992	0.229846	29.5111	29.5111	0.020789
0.725541	0.501009	0.320583	0.320583	0.510592	0.510592	0.221876	29.3752	29.3752	0.0271645
0.71695	0.501495	0.284628	0.284628	0.502772	0.502772	0.218021	29.0778	29.0778	0.0368005
0.708568	0.496197	0.280327	0.280327	0.512841	0.512841	0.21935	29.0256	29.0256	0.0449246
0.698897	0.48442	0.300517	0.300517	0.558288	0.558288	0.228952	28.7777	28.7777	0.0441068
0.685032	0.470406	0.294104	0.294104	0.596388	0.596388	0.23112	27.9727	27.9727	0.0364843
0.665336	0.457052	0.227439	0.227439	0.627886	0.627886	0.231122	27.1138	27.1138	0.0291615
0.64341	0.446517	0.14912	0.14912	0.664797	0.664797	0.230225	26.0888	26.0888	0.0199859
0.617251	0.433858	0.307671	0.307671	0.230416	0.230416	0.168951	26.7668	26.7668	0.0732582
0.643154	0.449362	0.300779	0.300779	0.224268	0.224268	0.184076	27.2744	27.2744	0.0862152
0.668047	0.464276	0.283359	0.283359	0.177173	0.177173	0.185864	27.4262	27.4262	0.094022
0.68801	0.474021	0.251598	0.251598	0.209319	0.209319	0.187699	27.4897	27.4897	0.0916429
0.703403	0.481231	0.22686	0.22686	0.347571	0.347571	0.198027	27.3991	27.3991	0.0815113
0.713809	0.486012	0.204105	0.204105	0.422594	0.422594	0.204608	27.6895	27.6895	0.0685582
0.720014	0.487119	0.187459	0.187459	0.388477	0.388477	0.191105	27.78	27.78	0.053813
0.724761	0.48511	0.178665	0.178665	0.346153	0.346153	0.176265	28.0775	28.0775	0.0374461
0.730042	0.481585	0.185042	0.185042	0.364879	0.364879	0.177875	28.0151	28.0151	0.0249645
0.734461	0.478869	0.19968	0.19968	0.366536	0.366536	0.171747	27.8377	27.8377	0.0172569
0.735245	0.477699	0.223243	0.223243	0.380283	0.380283	0.188472	28.0249	28.0249	0.0120367
0.733398	0.476705	0.242615	0.242615	0.433139	0.433139	0.218533	27.9219	27.9219	0.008133
0.731896	0.475129	0.240471	0.240471	0.460324	0.460324	0.226076	28.0561	28.0561	0.00763078
0.731695	0.474038	0.234675	0.234675	0.442576	0.442576	0.205464	28.2355	28.2355	0.0115447
0.732007	0.475286	0.216106	0.216106	0.567736	0.567736	0.213451	28.6451	28.6451	0.015339
0.732022	0.477275	0.225781	0.225781	0.732869	0.732869	0.239244	29.1604	29.1604	0.0179676
0.732183	0.47379	0.213013	0.213013	0.859084	0.859084	0.261004	29.008	29.008	0.0209236
0.731095	0.471665	0.215434	0.215434	0.815038	0.815038	0.254265	29.0239	29.0239	0.0239007
0.72829	0.477699	0.217119	0.217119	0.758959	0.758959	0.2463	29.0519	29.0519	0.0245485
0.726632	0.484448	0.184639	0.184639	0.844245	0.844245	0.253699	29.2332	29.2332	0.0246077
0.728345	0.486666	0.217939	0.217939	0.975833	0.975833	0.281212	28.7708	28.7708	0.02481
0.730118	0.487112	0.325437	0.325437	0.847409	0.847409	0.276039	28.9585	28.9585	0.023857
0.730358	0.487299	0.336905	0.336905	0.489621	0.489621	0.225711	29.2423	29.2423	0.022705
0.731648	0.487597	0.284647	0.284647	0.526747	0.526747	0.230985	29.457	29.457	0.0219335
0.732716	0.487669	0.298469	0.298469	0.559798	0.559798	0.236857	29.4129	29.4129	0.0253944
0.727057	0.488199	0.325427	0.325427	0.495521	0.495521	0.220263	29.4646	29.4646	0.0348145
0.717257	0.489433	0.265823	0.265823	0.598364	0.598364	0.217319	29.3493	29.3493	0.0458092
0.708648	0.488857	0.246686	0.246686	0.616176	0.616176	0.224138	29.1244	29.1244	0.0531005
0.700955	0.483276	0.260176	0.260176	0.572272	0.572272	0.227543	28.8278	28.8278	0.0523067
0.690488	0.47409	0.259955	0.259955	0.559357	0.559357	0.229385	28.3459	28.3459	0.0444947
0.674832	0.462488	0.217036	0.217036	0.611287	0.611287	0.228053	27.6289	27.6289	0.0355023
0.655551	0.452032	0.180692	0.180692	0.623727	0.623727	0.224463	26.6663	26.6663	0.0250079
0.619888	0.439521	0.343231	0.343231	0.332216	0.332216	0.180052	26.9985	26.9985	0.0789697
0.644068	0.457197	0.356687	0.356687	0.339381	0.339381	0.193215	27.1677	27.1677	0.0947974
0.669346	0.474465	0.343988	0.343988	0.241114	0.241114	0.191125	27.3903	27.3903	0.10358
0.690408	0.484676	0.316066	0.316066	0.0998344	0.0998344	0.171692	27.2728	27.2728	0.10281
0.706498	0.488575	0.283152	0.283152	0.269637	0.269637	0.187504	27.4619	27.4619	0.0917966
0.718667	0.491824	0.25245	0.25245	0.352815	0.352815	0.202018	27.3375	27.3375	0.0768587
0.727516	0.494211	0.22178	0.22178	0.383625	0.383625	0.19791	27.315	27.315	0.0603972
0.732326	0.494269	0.199915	0.199915	0.379563	0.379563	0.18505	27.6174	27.6174	0.0450336
0.735342	0.491074	0.197434	0.197434	0.392506	0.392506	0.184441	27.616	27.616	0.0291752
0.737978	0.486095	0.200125	0.200125	0.380311	0.380311	0.181578	27.4165	27.4165	0.0185796
0.738563	0.482122	0.197748	0.197748	0.342296	0.342296	0.176866	27.7877	27.7877	0.0123476
0.736833	0.479615	0.206826	0.206826	0.351808	0.351808	0.185352	28.0263	28.0263	0.00719776
0.735041	0.477699	0.211847	0.211847	0.439617	0.439617	0.204649	27.8596	27.8596	0.00477943
0.734681	0.477308	0.206691	0.206691	0.52635	0.52635	0.217583	28.0361	28.0361	0.00512124
0.734722	0.478644	0.193389	0.193389	0.524783	0.524783	0.204268	28.526	28.526	0.0077922
0.733624	0.478915	0.1977	0.1977	0.580358	0.580358	0.210363	28.7069	28.7069	0.0125615
0.731665	0.475364	0.200423	0.200423	0.710485	0.710485	0.236545	29.2373	29.2373	0.0162535
0.730343	0.469776	0.217788	0.217788	0.754739	0.754739	0.247157	29.1903	29.1903	0.0179184
0.729344	0.470257	0.23557	0.23557	0.74682	0.74682	0.243345	29.2198	29.2198	0.0192245
0.726921	0.47755	0.213054	0.213054	0.721931	0.721931	0.240335	28.9727	28.9727	0.0195066
0.725637	0.483802	0.174422	0.174422	0.819104	0.819104	0.247277	28.8185	28.8185	0.0208344
0.728974	0.485733	0.195454	0.195454	0.961204	0.961204	0.284342	28.9131	28.9131	0.0240147
0.732336	0.484663	0.287398	0.287398	0.835984	0.835984	0.276897	29.061	29.061	0.0241497
0.732761	0.482913	0.312888	0.312888	0.521436	0.521436	0.225326	29.1211	29.1211	0.0235262
0.733014	0.481116	0.269291	0.269291	0.541112	0.541112	0.224755	29.2932	29.2932	0.0235662
0.73276	0.477708	0.245515	0.245515	0.60938	0.60938	0.219914	29.4969	29.4969	0.0274567
0.726687	0.475579	0.272057	0.272057	0.634825	0.634825	0.220049	29.8672	29.8672	0.0393006
0.716348	0.477265	0.248428	0.248428	0.685952	0.685952	0.232067	29.6584	29.6584	0.0508918
0.707627	0.479211	0.246769	0.246769	0.691095	0.691095	0.233437	29.2265	29.2265	0.0563695
0.70154	0.47723	0.243184	0.243184	0.65085	0.65085	0.231535	29.0427	29.0427	0.0555365
0.693901	0.471763	0.232834	0.232834	0.618483	0.618483	0.241121	28.6952	28.6952	0.0494655
0.68141	0.46334	0.209021	0.209021	0.584813	0.584813	0.233594	28.068	28.068	0.0416755
0.664884	0.453606	0.185757	0.185757	0.652009	0.652009	0.22876	27.3332	27.3332	0.0313376
0.64558	0.445594	0.177659	0.177659	0.663595	0.663595	0.227116	26.2837	26.2837	0.021569
0.647546	0.46089	0.389129	0.389129	0.31065	0.31065	0.181477	27.4317	27.4317	0.103123
0.670992	0.479024	0.399833	0.399833	0.29208	0.29208	0.189709	27.3702	27.3702	0.11365
0.690838	0.492033	0.38767	0.38767	0.208257	0.208257	0.191958	27.3827	27.3827	0.114689
0.706176	0.496889	0.349419	0.349419	0.145088	0.145088	0.178205	27.0703	27.0703	0.10519
0.718683	0.498097	0.320355	0.320355	0.256381	0.256381	0.188202	27.3923	27.3923	0.0881666
0.729229	0.50031	0.28659	0.28659	0.303784	0.303784	0.192498	27.2676	27.2676	0.0693215
0.737043	0.502778	0.253141	0.253141	0.41823	0.41823	0.194084	27.3568	27.3568	0.0509497
0.741175	0.502972	0.224777	0.224777	0.456871	0.456871	0.190514	27.6764	27.6764	0.0358225
0.742777	0.498356	0.217721	0.217721	0.450356	0.450356	0.191841	27.2547	27.2547	0.0219439
0.742358	0.490357	0.207424	0.207424	0.37306	0.37306	0.18333	27.0687	27.0687	0.0134556
0.739853	0.484017	0.204142	0.204142	0.303671	0.303671	0.177621	27.7701	27.7701	0.00840904
0.737427	0.479902	0.211817	0.211817	0.310742	0.310742	0.17396	28.2208	28.2208	0.0052027
0.737122	0.478633	0.207018	0.207018	0.493797	0.493797	0.207893	28.1953	28.1953	0.00457103
0.737438	0.479787	0.203303	0.203303	0.566582	0.566582	0.209369	28.1329	28.1329	0.00537419
0.736659	0.479983	0.211088	0.211088	0.516505	0.516505	0.204926	28.2976	28.2976	0.00651377
0.734292	0.47681	0.202841	0.202841	0.587059	0.587059	0.21919	28.6377	28.6377	0.00979069
0.73148	0.471046	0.198745	0.198745	0.671772	0.671772	0.231339	29.0678	29.0678	0.0145367
0.729864	0.46665	0.220523	0.220523	0.71914	0.71914	0.240276	29.2849	29.2849	0.0163267
0.728609	0.468977	0.22132	0.22132	0.788195	0.788195	0.243876	28.9758	28.9758	0.0168161
0.727259	0.477398	0.17887	0.17887	0.740855	0.740855	0.234344	28.6297	28.6297	0.0165149
0.728158	0.484426	0.155421	0.155421	0.773595	0.773595	0.242549	28.7821	28.7821	0.0182642
0.732236	0.487684	0.171788	0.171788	0.890021	0.890021	0.274023	28.7363	28.7363	0.0230347
0.735174	0.484979	0.270782	0.270782	0.800687	0.800687	0.262402	29.122	29.122	0.024105
0.735199	0.479732	0.302245	0.302245	0.496417	0.496417	0.225967	29.0885	29.0885	0.0237156
0.734775	0.473982	0.255229	0.255229	0.547139	0.547139	0.225789	29.3126	29.3126	0.0239418
0.73296	0.466782	0.283175	0.283175	0.611378	0.611378	0.235555	29.6688	29.6688	0.0276338
0.726368	0.461789	0.303326	0.303326	0.630612	0.630612	0.232631	29.8443	29.8443	0.0383772
0.715763	0.463157	0.304732	0.304732	0.659244	0.659244	0.241255	29.7508	29.7508	0.0495715
0.706743	0.466532	0.314152	0.314152	0.64092	0.64092	0.239431	29.2995	29.2995	0.056086
0.701046	0.468168	0.312135	0.312135	0.570754	0.570754	0.228687	29.1138	29.1138	0.0570286
0.695234	0.466505	0.287799	0.287799	0.537347	0.537347	0.220219	28.978	28.978	0.0535158
0.685439	0.460971	0.247667	0.247667	0.572794	0.572794	0.22884	28.5165	28.5165	0.0458761
0.671438	0.452155	0.210497	0.210497	0.616674	0.616674	0.228157	27.8083	27.8083	0.037471
0.653277	0.445041	0.193058	0.193058	0.665263	0.665263	0.226199	26.9918	26.9918	0.0305496
0.634257	0.440758	0.180044	0.180044	0.640824	0.640824	0.225797	25.9368	25.9368	0.0224462
0.651645	0.460343	0.36595	0.36595	0.5069	0.5069	0.196018	27.7506	27.7506	0.107104
0.673258	0.47824	0.409734	0.409734	0.467335	0.467335	0.194013	27.377	27.377	0.120738
0.691738	0.491881	0.425247	0.425247	0.361729	0.361729	0.196608	27.4507	27.4507	0.12317
0.705657	0.501372	0.412644	0.412644	0.165354	0.165354	0.177091	27.4747	27.4747	0.115742
0.717116	0.506135	0.391363	0.391363	0.240732	0.240732	0.182609	27.1979	27.1979	0.0999176
0.727051	0.507394	0.3718	0.3718	0.318953	0.318953	0.1933	27.1773	27.1773	0.0801925
0.73567	0.509895	0.333294	0.333294	0.337828	0.337828	0.189762	27.3964	27.3964	0.0595202
0.742467	0.511699	0.289801	0.289801	0.394499	0.394499	0.187551	27.5402	27.5402	0.0405688
0.746457	0.511453	0.258747	0.258747	0.436023	0.436023	0.183776	27.6672	27.6672	0.0272835
0.746989	0.50405	0.24459	0.24459	0.445884	0.445884	0.188839	27.4513	27.4513	0.017094
0.744538	0.492954	0.242461	0.242461	0.336307	0.336307	0.18302	27.6044	27.6044	0.0100895
0.741156	0.48483	0.250932	0.250932	0.275117	0.275117	0.183044	27.8838	27.8838	0.00734696
0.739396	0.480956	0.242895	0.242895	0.371135	0.371135	0.202797	28.4007	28.4007	0.00659819
0.739602	0.480984	0.233939	0.233939	0.454062	0.454062	0.202256	28.2094	28.2094	0.00662931
0.739291	0.482189	0.229825	0.229825	0.546004	0.546004	0.203913	28.3197	28.3197	0.00704944
0.737529	0.479984	0.234507	0.234507	0.55626	0.55626	0.21353	28.1364	28.1364	0.00783108
0.734938	0.474089	0.220684	0.220684	0.604825	0.604825	0.226501	28.3781	28.3781	0.0109074
0.732654	0.468634	0.231921	0.231921	0.638429	0.638429	0.231869	28.8192	28.8192	0.0156766
0.731313	0.466542	0.227551	0.227551	0.721572	0.721572	0.238622	29.3725	29.3725	0.0167163
0.729986	0.469485	0.190525	0.190525	0.813271	0.813271	0.241333	28.7056	28.7056	0.0165278
0.72991	0.477842	0.142853	0.142853	0.785466	0.785466	0.233863	28.5629	28.5629	0.0161826
0.73317	0.486087	0.133026	0.133026	0.797615	0.797615	0.244273	28.8162	28.8162	0.0175762
0.73712	0.490664	0.152793	0.152793	0.860235	0.860235	0.260163	28.7759	28.7759	0.0220875
0.737061	0.486675	0.283712	0.283712	0.745134	0.745134	0.246418	29.2176	29.2176	0.0237505
0.735432	0.477827	0.329555	0.329555	0.464077	0.464077	0.234354	29.2877	29.2877	0.0238898
0.734572	0.468092	0.314781	0.314781	0.507084	0.507084	0.231789	29.6841	29.6841	0.0246236
0.732758	0.457715	0.36176	0.36176	0.533454	0.533454	0.22825	29.6856	29.6856	0.02817
0.726547	0.451096	0.41463	0.41463	0.533697	0.533697	0.230074	29.5539	29.5539	0.0373616
0.716741	0.450455	0.424203	0.424203	0.495129	0.495129	0.235539	29.1858	29.1858	0.0478152
0.708025	0.45331	0.371406	0.371406	0.577983	0.577983	0.238272	29.51	29.51	0.0546525
0.701935	0.457684	0.351329	0.351329	0.527551	0.527551	0.231986	29.1745	29.1745	0.0571084
0.696359	0.460304	0.343163	0.343163	0.45565	0.45565	0.221331	28.9023	28.9023	0.055515
0.688271	0.457896	0.321115	0.321115	0.477342	0.477342	0.217315	28.8692	28.8692	0.0498502
0.67661	0.450372	0.272227	0.272227	0.596728	0.596728	0.227672	28.3733	28.3733	0.0456157
0.660452	0.442037	0.218973	0.218973	0.668373	0.668373	0.231091	27.6196	27.6196	0.0427527
0.640708	0.439637	0.196705	0.196705	0.638737	0.638737	0.224708	26.8216	26.8216	0.0361016
0.655725	0.46186	0.330924	0.330924	0.563597	0.563597	0.196885	27.6974	27.6974	0.105292
0.675948	0.477821	0.367563	0.367563	0.529412	0.529412	0.194442	27.7772	27.7772	0.121724
0.691577	0.491258	0.410665	0.410665	0.400464	0.400464	0.187076	27.5985	27.5985	0.127344
0.70445	0.501222	0.415115	0.415115	0.324247	0.324247	0.179466	27.4323	27.4323	0.121828
0.714858	0.510071	0.419349	0.419349	0.32255	0.32255	0.188808	27.2357	27.2357	0.108829
0.724356	0.516151	0.432146	0.432146	0.411339	0.411339	0.204863	27.0849	27.0849	0.0902705
0.732547	0.519234	0.400266	0.400266	0.421001	0.421001	0.198935	27.2061	27.2061	0.0694779
0.739459	0.521155	0.355442	0.355442	0.31589	0.31589	0.177807	27.3618	27.3618	0.0484238
0.74491	0.521043	0.314568	0.314568	0.342919	0.342919	0.176298	27.3928	27.3928	0.030742
0.748333	0.517513	0.31023	0.31023	0.353215	0.353215	0.182524	27.5261	27.5261	0.0212318
0.74858	0.507338	0.301046	0.301046	0.395488	0.395488	0.193007	27.5779	27.5779	0.016149
0.746159	0.494652	0.302135	0.302135	0.34497	0.34497	0.192391	27.8001	27.8001	0.0115317
0.743453	0.48648	0.306823	0.306823	0.333423	0.333423	0.197255	28.1198	28.1198	0.0105775
0.74215	0.484917	0.310016	0.310016	0.342905	0.342905	0.195965	28.5785	28.5785	0.0110595
0.741613	0.484541	0.297	0.297	0.464981	0.464981	0.202554	28.2936	28.2936	0.0112812
0.740252	0.484339	0.277004	0.277004	0.574103	0.574103	0.213567	28.426	28.426	0.0114974
0.738231	0.480552	0.289854	0.289854	0.579373	0.579373	0.219372	28.3092	28.3092	0.012778
0.736549	0.474487	0.305149	0.305149	0.631738	0.631738	0.235054	28.5772	28.5772	0.0168255
0.735155	0.470094	0.28336	0.28336	0.625861	0.625861	0.240334	29.1276	29.1276	0.0209504
0.733713	0.468895	0.225426	0.225426	0.774582	0.774582	0.241446	29.3211	29.3211	0.0212356
0.732576	0.471825	0.183849	0.183849	0.823678	0.823678	0.245348	29.0971	29.0971	0.0200816
0.733529	0.479886	0.147709	0.147709	0.82891	0.82891	0.243933	29.1185	29.1185	0.0183812
0.737186	0.488025	0.13658	0.13658	0.830323	0.830323	0.249669	28.8354	28.8354	0.0179761
0.739368	0.491672	0.16538	0.16538	0.818147	0.818147	0.254294	28.8017	28.8017	0.0205961
0.736769	0.486755	0.29255	0.29255	0.678451	0.678451	0.249519	29.2715	29.2715	0.0223437
0.733506	0.475189	0.362149	0.362149	0.463594	0.463594	0.246468	29.609	29.609	0.0239667
0.731984	0.463279	0.351241	0.351241	0.478756	0.478756	0.237224	29.8296	29.8296	0.025478
0.730463	0.451702	0.343949	0.343949	0.463521	0.463521	0.227934	29.9065	29.9065	0.0285047
0.725399	0.445391	0.309388	0.309388	0.507298	0.507298	0.220117	29.6878	29.6878	0.0363258
0.717232	0.44492	0.264466	0.264466	0.591186	0.591186	0.226144	29.2416	29.2416	0.0451596
0.709983	0.44656	0.240606	0.240606	0.617952	0.617952	0.229188	29.2358	29.2358	0.0511769
0.704219	0.450776	0.255279	0.255279	0.576626	0.576626	0.227078	28.93	28.93	0.0552822
0.698631	0.455431	0.27312	0.27312	0.572417	0.572417	0.227227	28.7047	28.7047	0.0568605
0.69147	0.455699	0.281956	0.281956	0.58742	0.58742	0.231401	28.7222	28.7222	0.0561354
0.681587	0.449906	0.303075	0.303075	0.590228	0.590228	0.227178	28.6761	28.6761	0.0572285
0.667919	0.440659	0.316728	0.316728	0.631276	0.631276	0.226753	28.3783	28.3783	0.0592061
0.649821	0.436257	0.261808	0.261808	0.637412	0.637412	0.229722	27.6035	27.6035	0.0547381
0.629018	0.436263	0.235834	0.235834	0.550643	0.550643	0.211422	26.8565	26.8565	0.0461415
0.614665	0.435011	0.224101	0.224101	0.497616	0.497616	0.213166	25.8293	25.8293	0.0359647
0.653743	0.469524	0.302232	0.302232	0.621871	0.621871	0.206218	27.7393	27.7393	0.106333
0.676824	0.479767	0.3468	0.3468	0.547632	0.547632	0.187552	27.8937	27.8937	0.12102
0.692777	0.490207	0.379224	0.379224	0.521056	0.521056	0.194231	27.5032	27.5032	0.128849
0.704569	0.500157	0.396615	0.396615	0.514644	0.514644	0.205145	27.7742	27.7742	0.128463
0.714106	0.508424	0.409842	0.409842	0.444444	0.444444	0.197517	27.5353	27.5353	0.117582
0.722136	0.516736	0.414442	0.414442	0.459542	0.459542	0.202391	27.3289	27.3289	0.100311
0.72925	0.525866	0.424001	0.424001	0.514951	0.514951	0.211117	27.2525	27.2525	0.0802393
0.735618	0.531106	0.411047	0.411047	0.452532	0.452532	0.196954	27.3808	27.3808	0.059205
0.741375	0.531866	0.39136	0.39136	0.32959	0.32959	0.179813	27.3421	27.3421	0.0396779
0.746054	0.529894	0.369266	0.369266	0.309051	0.309051	0.17787	27.4552	27.4552	0.0257124
0.748781	0.523554	0.365391	0.365391	0.299579	0.299579	0.185489	27.5281	27.5281	0.0198595
0.749033	0.51236	0.349472	0.349472	0.318096	0.318096	0.187627	27.7216	27.7216	0.0182361
0.747376	0.499671	0.336401	0.336401	0.345746	0.345746	0.188151	27.8592	27.8592	0.0169703
0.745564	0.491747	0.359005	0.359005	0.322645	0.322645	0.198023	28.0301	28.0301	0.017068
0.744456	0.49054	0.352399	0.352399	0.43021	0.43021	0.210288	27.9578	27.9578	0.0181599
0.743249	0.48919	0.323802	0.323802	0.557895	0.557895	0.208813	28.367	28.367	0.0191098
0.741298	0.486301	0.323951	0.323951	0.627653	0.627653	0.215648	28.5567	28.5567	0.0198744
0.739389	0.482	0.318678	0.318678	0.670624	0.670624	0.223985	28.542	28.542	0.0213464
0.738256	0.476124	0.313475	0.313475	0.753736	0.753736	0.234373	28.8209	28.8209	0.0253198
0.737222	0.472726	0.282499	0.282499	0.763967	0.763967	0.236521	29.3512	29.3512	0.0297755
0.735188	0.472416	0.227694	0.227694	0.811742	0.811742	0.242387	29.2214	29.2214	0.0304167
0.734254	0.475688	0.19239	0.19239	0.864389	0.864389	0.24854	28.8865	28.8865	0.0280343
0.735674	0.483482	0.175135	0.175135	0.887709	0.887709	0.254535	29.1988	29.1988	0.0240136
0.737641	0.489582	0.154843	0.154843	0.860557	0.860557	0.253157	29.3271	29.3271	0.0205314
0.737618	0.490801	0.19313	0.19313	0.803509	0.803509	0.249234	29.5576	29.5576	0.0185866
0.735425	0.484238	0.310708	0.310708	0.649966	0.649966	0.25168	29.6015	29.6015	0.0192223
0.732285	0.471066	0.374945	0.374945	0.459583	0.459583	0.244844	29.7824	29.7824	0.0224319
0.72969	0.45905	0.319499	0.319499	0.435933	0.435933	0.22932	29.7888	29.7888	0.0245226
0.726742	0.449107	0.270243	0.270243	0.431169	0.431169	0.222994	29.8231	29.8231	0.0276899
0.722348	0.444086	0.21687	0.21687	0.527272	0.527272	0.220874	29.5781	29.5781	0.0340392
0.716425	0.44465	0.159592	0.159592	0.619874	0.619874	0.219685	29.2302	29.2302	0.0410439
0.711026	0.446474	0.146852	0.146852	0.664165	0.664165	0.218998	28.6816	28.6816	0.0481387
0.706259	0.450303	0.157555	0.157555	0.6578	0.6578	0.219742	28.2344	28.2344	0.0539639
0.701152	0.45462	0.155234	0.155234	0.635357	0.635357	0.222854	28.126	28.126	0.0595145
0.695072	0.456335	0.163406	0.163406	0.64005	0.64005	0.225205	27.9642	27.9642	0.064365
0.687065	0.451902	0.22368	0.22368	0.653137	0.653137	0.2338	28.1023	28.1023	0.0712784
0.67602	0.442008	0.320233	0.320233	0.594231	0.594231	0.229721	28.3251	28.3251	0.0779342
0.660904	0.435125	0.333461	0.333461	0.618752	0.618752	0.230345	27.8601	27.8601	0.0774703
0.641089	0.432446	0.363526	0.363526	0.533581	0.533581	0.221956	27.5663	27.5663	0.0686228
0.623664	0.432637	0.332748	0.332748	0.482228	0.482228	0.219431	26.8458	26.8458	0.056233
0.612163	0.430311	0.308433	0.308433	0.475228	0.475228	0.220003	25.9967	25.9967	0.0447345
0.673557	0.485823	0.315249	0.315249	0.666497	0.666497	0.210536	27.6754	27.6754	0.124766
0.691868	0.491574	0.354541	0.354541	0.647956	0.647956	0.215033	27.9424	27.9424	0.132077
0.703882	0.498995	0.379413	0.379413	0.605493	0.605493	0.212044	27.6671	27.6671	0.131478
0.713697	0.506006	0.397095	0.397095	0.513339	0.513339	0.19643	27.8278	27.8278	0.124429
0.722269	0.512704	0.408962	0.408962	0.499472	0.499472	0.205816	27.7675	27.7675	0.10893
0.729558	0.521771	0.417962	0.417962	0.517456	0.517456	0.206147	27.508	27.508	0.090167
0.73412	0.532163	0.414085	0.414085	0.481184	0.481184	0.196532	27.4685	27.4685	0.0702817
0.737916	0.53918	0.412197	0.412197	0.414228	0.414228	0.185715	27.4845	27.4845	0.0506773
0.742779	0.540887	0.414467	0.414467	0.428196	0.428196	0.193143	27.407	27.407	0.0354124
0.747673	0.538133	0.428664	0.428664	0.462194	0.462194	0.196914	27.6325	27.6325	0.0273471
0.749886	0.530835	0.432744	0.432744	0.417041	0.417041	0.201539	27.4445	27.4445	0.0226086
0.74946	0.520489	0.432894	0.432894	0.271979	0.271979	0.191208	27.5822	27.5822	0.0212169
0.747864	0.508709	0.422232	0.422232	0.223725	0.223725	0.185651	27.7449	27.7449	0.0212158
0.746533	0.499765	0.420806	0.420806	0.211468	0.211468	0.190267	27.8006	27.8006	0.0216671
0.745922	0.495794	0.402027	0.402027	0.251026	0.251026	0.20016	27.9972	27.9972	0.0235256
0.744955	0.492496	0.367835	0.367835	0.438249	0.438249	0.213277	28.1344	28.1344	0.0269649
0.742861	0.488327	0.341195	0.341195	0.64754	0.64754	0.225092	28.3886	28.3886	0.0301826
0.740482	0.483602	0.327837	0.327837	0.768646	0.768646	0.233206	28.5944	28.5944	0.0341072
0.73827	0.478286	0.332041	0.332041	0.831836	0.831836	0.243836	28.9096	28.9096	0.0390306
0.736152	0.475589	0.306425	0.306425	0.787917	0.787917	0.242241	29.306	29.306	0.041883
0.734336	0.476481	0.244333	0.244333	0.804012	0.804012	0.242922	29.2441	29.2441	0.0412827
0.73374	0.480013	0.206381	0.206381	0.862983	0.862983	0.249434	29.3963	29.3963	0.0379106
0.734497	0.486526	0.188846	0.188846	0.890093	0.890093	0.253508	29.7745	29.7745	0.0327909
0.734752	0.489908	0.181369	0.181369	0.871093	0.871093	0.253831	29.7066	29.7066	0.0269866
0.734614	0.488778	0.248307	0.248307	0.767003	0.767003	0.246862	29.5044	29.5044	0.0211167
0.734484	0.48088	0.35312	0.35312	0.569752	0.569752	0.243373	29.472	29.472	0.0184294
0.733016	0.467048	0.355091	0.355091	0.434704	0.434704	0.232338	29.6241	29.6241	0.0190258
0.729559	0.456567	0.256678	0.256678	0.42628	0.42628	0.214777	29.7258	29.7258	0.0205461
0.72382	0.450418	0.203848	0.203848	0.509432	0.509432	0.210443	29.4083	29.4083	0.0242074
0.719196	0.446893	0.186914	0.186914	0.617011	0.617011	0.222591	28.986	28.986	0.0297988
0.715927	0.448088	0.149151	0.149151	0.653881	0.653881	0.223693	28.5026	28.5026	0.0377326
0.712768	0.452069	0.120422	0.120422	0.680772	0.680772	0.218752	27.9901	27.9901	0.0467338
0.70902	0.455961	0.13395	0.13395	0.678504	0.678504	0.215642	27.677	27.677	0.0565098
0.703922	0.458693	0.12502	0.12502	0.689979	0.689979	0.222991	27.7801	27.7801	0.0672586
0.698877	0.461269	0.11186	0.11186	0.693818	0.693818	0.222458	27.4863	27.4863	0.078672
0.692892	0.457646	0.124472	0.124472	0.649434	0.649434	0.225065	27.1983	27.1983	0.0909936
0.684282	0.447557	0.182369	0.182369	0.568393	0.568393	0.228733	27.2623	27.2623	0.102277
0.671949	0.439102	0.277038	0.277038	0.580158	0.580158	0.22555	27.4609	27.4609	0.106264
0.654701	0.432728	0.357278	0.357278	0.55198	0.55198	0.231958	27.331	27.331	0.0988806
0.636976	0.430628	0.366433	0.366433	0.488873	0.488873	0.222124	26.8714	26.8714	0.0870801
0.622479	0.428751	0.372596	0.372596	0.434948	0.434948	0.215961	26.4772	26.4772	0.0766538
0.612568	0.425319	0.351273	0.351273	0.418358	0.418358	0.213206	25.8461	25.8461	0.0670257
0.666346	0.484664	0.317576	0.317576	0.639662	0.639662	0.195214	27.8037	27.8037	0.127048
0.689353	0.49564	0.34334	0.34334	0.588757	0.588757	0.188056	27.5542	27.5542	0.132894
0.702921	0.503189	0.376302	0.376302	0.579129	0.579129	0.194048	27.8354	27.8354	0.131462
0.711769	0.510443	0.396362	0.396362	0.506078	0.506078	0.19627	27.91	27.91	0.125718
0.720332	0.515724	0.393283	0.393283	0.487238	0.487238	0.195277	27.8555	27.8555	0.113397
0.728891	0.520425	0.393396	0.393396	0.556263	0.556263	0.214473	27.5853	27.5853	0.0968394
0.736486	0.527877	0.411175	0.411175	0.621362	0.621362	0.227836	27.5521	27.5521	0.0797735
0.739177	0.535376	0.400378	0.400378	0.572424	0.572424	0.204638	27.5795	27.5795	0.0617686
0.740317	0.543013	0.408562	0.408562	0.505415	0.505415	0.200415	27.6764	27.6764	0.0455022
0.743715	0.548659	0.422537	0.422537	0.545601	0.545601	0.214067	27.8111	27.8111	0.0348689
0.748294	0.546892	0.441313	0.441313	0.545836	0.545836	0.20777	27.7349	27.7349	0.0296543
0.750585	0.540045	0.46627	0.46627	0.479779	0.479779	0.217136	27.6542	27.6542	0.0256457
0.749898	0.531515	0.493706	0.493706	0.444771	0.444771	0.226988	27.3267	27.3267	0.0249224
0.748077	0.521335	0.510316	0.510316	0.372448	0.372448	0.206543	27.5612	27.5612	0.0265844
0.746927	0.510544	0.505776	0.505776	0.361315	0.361315	0.205059	27.7736	27.7736	0.0285318
0.746948	0.501838	0.470874	0.470874	0.405777	0.405777	0.205076	27.7438	27.7438	0.0330058
0.746449	0.496146	0.441069	0.441069	0.473501	0.473501	0.211863	27.8158	27.8158	0.0412835
0.744092	0.491764	0.409427	0.409427	0.612579	0.612579	0.224959	28.0863	28.0863	0.0493524
0.740636	0.487011	0.379484	0.379484	0.739895	0.739895	0.246946	28.4416	28.4416	0.0577402
0.736808	0.482167	0.359483	0.359483	0.786107	0.786107	0.253168	28.7268	28.7268	0.0632569
0.733643	0.480084	0.320772	0.320772	0.780062	0.780062	0.250539	28.7926	28.7926	0.0642008
0.732553	0.481148	0.244437	0.244437	0.819816	0.819816	0.248832	29.305	29.305	0.0606007
0.731806	0.484523	0.220413	0.220413	0.8046	0.8046	0.246038	29.6277	29.6277	0.0533651
0.731161	0.489184	0.214082	0.214082	0.850571	0.850571	0.255953	29.4374	29.4374	0.0422461
0.73086	0.492136	0.226094	0.226094	0.8055	0.8055	0.254169	29.7292	29.7292	0.0323704
0.731568	0.490921	0.29135	0.29135	0.697489	0.697489	0.243345	29.5926	29.5926	0.0242959
0.732708	0.479586	0.353719	0.353719	0.478213	0.478213	0.232383	29.4292	29.4292	0.0185828
0.732946	0.464841	0.307552	0.307552	0.399734	0.399734	0.222853	29.6814	29.6814	0.0168524
0.730512	0.45687	0.222242	0.222242	0.419834	0.419834	0.220717	29.8058	29.8058	0.0171967
0.723678	0.454432	0.162163	0.162163	0.553077	0.553077	0.219674	29.3451	29.3451	0.0195123
0.718983	0.452749	0.135904	0.135904	0.616078	0.616078	0.229507	28.6907	28.6907	0.0251709
0.717944	0.454326	0.117819	0.117819	0.607345	0.607345	0.228147	27.9162	27.9162	0.0337379
0.717322	0.459609	0.109925	0.109925	0.658534	0.658534	0.219503	27.6581	27.6581	0.0431681
0.714912	0.463956	0.132217	0.132217	0.634896	0.634896	0.208709	27.5585	27.5585	0.0571026
0.709745	0.465912	0.150085	0.150085	0.62635	0.62635	0.217357	27.8207	27.8207	0.0730304
0.705109	0.467996	0.128804	0.128804	0.706095	0.706095	0.2354	27.3821	27.3821	0.0920517
0.70001	0.466046	0.0950931	0.0950931	0.64585	0.64585	0.222624	26.823	26.823	0.112575
0.69284	0.458379	0.0955213	0.0955213	0.58422	0.58422	0.213215	26.7417	26.7417	0.131251
0.682949	0.448625	0.157935	0.157935	0.567628	0.567628	0.21622	26.872	26.872	0.139701
0.668105	0.439471	0.200554	0.200554	0.589841	0.589841	0.222723	26.8449	26.8449	0.13718
0.651624	0.43433	0.267392	0.267392	0.570129	0.570129	0.227925	26.5854	26.5854	0.131507
0.635915	0.430281	0.308454	0.308454	0.495782	0.495782	0.218239	26.0029	26.0029	0.123502
0.654388	0.478145	0.286439	0.286439	0.678949	0.678949	0.206826	27.6762	27.6762	0.115783
0.682235	0.493942	0.30594	0.30594	0.658867	0.658867	0.201578	27.6127	27.6127	0.128318
0.701424	0.504371	0.328778	0.328778	0.686399	0.686399	0.210203	27.5999	27.5999	0.127324
0.712767	0.51345	0.355547	0.355547	0.677784	0.677784	0.211746	27.743	27.743	0.121252
0.720267	0.520112	0.380631	0.380631	0.558159	0.558159	0.195514	27.7068	27.7068	0.113144
0.727387	0.524938	0.382809	0.382809	0.530029	0.530029	0.197706	27.6566	27.6566	0.101465
0.734335	0.52817	0.380599	0.380599	0.579268	0.579268	0.208679	27.7265	27.7265	0.0874126
0.740347	0.532	0.368012	0.368012	0.639435	0.639435	0.221288	27.8542	27.8542	0.0711973
0.74175	0.536088	0.363596	0.363596	0.599026	0.599026	0.209943	27.8648	27.8648	0.0563093
0.741444	0.542926	0.370754	0.370754	0.561116	0.561116	0.197084	28.0592	28.0592	0.0448555
0.7433	0.551276	0.391001	0.391001	0.552193	0.552193	0.199814	28.0769	28.0769	0.0366254
0.746628	0.553157	0.419253	0.419253	0.547919	0.547919	0.208747	27.919	27.919	0.0317962
0.749231	0.550153	0.442939	0.442939	0.500744	0.500744	0.212603	28.0372	28.0372	0.0301257
0.749445	0.544693	0.472324	0.472324	0.530255	0.530255	0.23236	27.6278	27.6278	0.0324971
0.747872	0.536249	0.490728	0.490728	0.629775	0.629775	0.245836	27.7393	27.7393	0.0387927
0.746772	0.523829	0.516522	0.516522	0.493169	0.493169	0.233342	27.5857	27.5857	0.0449963
0.746988	0.512586	0.50087	0.50087	0.482507	0.482507	0.237536	27.9406	27.9406	0.0530699
0.746609	0.505499	0.474833	0.474833	0.617097	0.617097	0.241573	28.0753	28.0753	0.0662433
0.744001	0.500527	0.441895	0.441895	0.726566	0.726566	0.252015	28.0255	28.0255	0.0802061
0.740097	0.495854	0.389886	0.389886	0.762565	0.762565	0.265448	28.5237	28.5237	0.0924803
0.736252	0.490538	0.325101	0.325101	0.860797	0.860797	0.270375	28.8862	28.8862	0.100043
0.733525	0.48702	0.266738	0.266738	0.932039	0.932039	0.270842	29.3203	29.3203	0.0996902
0.732137	0.487839	0.240665	0.240665	0.880448	0.880448	0.261497	29.2984	29.2984	0.0916498
0.730434	0.490421	0.263443	0.263443	0.827628	0.827628	0.259385	29.9917	29.9917	0.0786397
0.728667	0.493631	0.271116	0.271116	0.736866	0.736866	0.256853	29.8359	29.8359	0.0582981
0.727749	0.496184	0.267713	0.267713	0.628472	0.628472	0.245737	29.7474	29.7474	0.0385436
0.727376	0.492654	0.290754	0.290754	0.576818	0.576818	0.231708	29.856	29.856	0.0244403
0.727688	0.477061	0.302305	0.302305	0.407376	0.407376	0.212865	29.8774	29.8774	0.0164891
0.729172	0.462214	0.261409	0.261409	0.355567	0.355567	0.210937	30.1395	30.1395	0.0132272
0.729411	0.456919	0.205958	0.205958	0.43433	0.43433	0.215849	30.0002	30.0002	0.0129958
0.725613	0.457743	0.159013	0.159013	0.573998	0.573998	0.219193	29.2413	29.2413	0.0147971
0.722978	0.458771	0.132165	0.132165	0.681553	0.681553	0.226431	28.5034	28.5034	0.0193161
0.723302	0.46136	0.135101	0.135101	0.695679	0.695679	0.228955	27.8818	27.8818	0.0282207
0.724404	0.466271	0.142123	0.142123	0.668271	0.668271	0.227037	27.6418	27.6418	0.0400389
0.723642	0.470341	0.148244	0.148244	0.593611	0.593611	0.212416	27.5653	27.5653	0.0570807
0.719469	0.472476	0.158442	0.158442	0.561998	0.561998	0.204789	27.5786	27.5786	0.0771392
0.714589	0.473691	0.159217	0.159217	0.617658	0.617658	0.224974	27.2848	27.2848	0.102703
0.709422	0.474039	0.125155	0.125155	0.661852	0.661852	0.231685	26.8374	26.8374	0.130213
0.703385	0.471243	0.0875904	0.0875904	0.647567	0.647567	0.220164	26.6212	26.6212	0.156427
0.694964	0.462839	0.102561	0.102561	0.598328	0.598328	0.208934	26.5758	26.5758	0.170953
0.682763	0.453617	0.141983	0.141983	0.584576	0.584576	0.211761	26.598	26.598	0.17566
0.668008	0.446292	0.176569	0.176569	0.601692	0.601692	0.223104	26.554	26.554	0.173365
0.652156	0.439702	0.206163	0.206163	0.598154	0.598154	0.231348	26.1552	26.1552	0.164686
0.64009	0.434838	0.227515	0.227515	0.609367	0.609367	0.238742	25.7857	25.7857	0.150118
0.631782	0.431836	0.240529	0.240529	0.616677	0.616677	0.241856	25.4997	25.4997	0.13181
0.627242	0.430233	0.234637	0.234637	0.608692	0.608692	0.237799	25.1512	25.1512	0.114319
0.670574	0.489534	0.283036	0.283036	0.678437	0.678437	0.215414	27.5259	27.5259	0.113002
0.695204	0.503264	0.30169	0.30169	0.597995	0.597995	0.200454	27.3863	27.3863	0.118488
0.711718	0.512786	0.327228	0.327228	0.630147	0.630147	0.203058	27.5958	27.5958	0.114698
0.722076	0.520853	0.366988	0.366988	0.65448	0.65448	0.209082	27.7929	27.7929	0.108204
0.728423	0.527091	0.381335	0.381335	0.548433	0.548433	0.197649	27.6203	27.6203	0.100524
0.733919	0.531225	0.365769	0.365769	0.536197	0.536197	0.196371	27.5153	27.5153	0.0906507
0.738685	0.533148	0.346333	0.346333	0.683321	0.683321	0.219617	27.8106	27.8106	0.0786274
0.741876	0.53531	0.320821	0.320821	0.706559	0.706559	0.222354	27.8527	27.8527	0.0643002
0.742202	0.537971	0.302779	0.302779	0.620371	0.620371	0.210488	28.0231	28.0231	0.0538372
0.741127	0.542148	0.307416	0.307416	0.604892	0.604892	0.20503	28.2245	28.2245	0.047002
0.741441	0.548423	0.323984	0.323984	0.660742	0.660742	0.215875	28.2289	28.2289	0.0419825
0.743361	0.552789	0.334396	0.334396	0.700609	0.700609	0.227523	28.1714	28.1714	0.0403338
0.74635	0.553462	0.364515	0.364515	0.641573	0.641573	0.236459	28.2416	28.2416	0.0423263
0.747798	0.553663	0.411318	0.411318	0.602549	0.602549	0.236708	28.4807	28.4807	0.0489079
0.746653	0.551301	0.45693	0.45693	0.586197	0.586197	0.227473	28.437	28.437	0.0598261
0.745353	0.541499	0.485084	0.485084	0.459227	0.459227	0.216524	28.3824	28.3824	0.0720545
0.745418	0.530575	0.479364	0.479364	0.485244	0.485244	0.2261	28.8692	28.8692	0.0862833
0.745059	0.524351	0.447425	0.447425	0.731466	0.731466	0.252715	28.5278	28.5278	0.105861
0.742812	0.51831	0.40286	0.40286	0.901562	0.901562	0.284462	28.5768	28.5768	0.125612
0.739736	0.511982	0.344575	0.344575	0.942189	0.942189	0.292044	28.7046	28.7046	0.141646
0.737209	0.505768	0.282654	0.282654	1.04506	1.04506	0.293076	28.9096	28.9096	0.151188
0.73517	0.499903	0.251402	0.251402	1.07326	1.07326	0.293712	29.1371	29.1371	0.15028
0.732789	0.498236	0.274212	0.274212	1.07502	1.07502	0.298318	29.4568	29.4568	0.138611
0.730162	0.498127	0.292747	0.292747	0.81916	0.81916	0.276195	29.8365	29.8365	0.117419
0.727443	0.49691	0.275399	0.275399	0.500245	0.500245	0.244312	29.9175	29.9175	0.0861034
0.724476	0.491932	0.259435	0.259435	0.575778	0.575778	0.249996	30.6164	30.6164	0.0524889
0.721178	0.48053	0.252427	0.252427	0.413035	0.413035	0.221609	30.8939	30.8939	0.0286439
0.718954	0.464184	0.244514	0.244514	0.260043	0.260043	0.188214	30.8025	30.8025	0.0149821
0.720101	0.453573	0.238951	0.238951	0.253977	0.253977	0.186175	30.6523	30.6523	0.00773665
0.723002	0.453163	0.223206	0.223206	0.33701	0.33701	0.203417	30.2684	30.2684	0.00684336
0.725513	0.458493	0.178387	0.178387	0.550544	0.550544	0.217599	29.0867	29.0867	0.0101938
0.728092	0.463106	0.145509	0.145509	0.678837	0.678837	0.228233	28.2684	28.2684	0.0158194
0.730142	0.467213	0.159448	0.159448	0.657901	0.657901	0.230862	27.9001	27.9001	0.0253247
0.73174	0.471372	0.183768	0.183768	0.589567	0.589567	0.224269	27.6643	27.6643	0.0383652
0.731993	0.474308	0.187337	0.187337	0.521965	0.521965	0.217703	27.6073	27.6073	0.0575309
0.729452	0.475859	0.161735	0.161735	0.543516	0.543516	0.217129	27.2549	27.2549	0.0811113
0.723941	0.476412	0.153705	0.153705	0.610939	0.610939	0.221049	27.2344	27.2344	0.110613
0.719341	0.477944	0.161684	0.161684	0.621512	0.621512	0.227068	26.9943	26.9943	0.140929
0.715064	0.47888	0.139816	0.139816	0.62972	0.62972	0.224868	26.7034	26.7034	0.168222
0.708192	0.476133	0.108476	0.108476	0.627618	0.627618	0.213495	26.552	26.552	0.186174
0.699251	0.470767	0.117665	0.117665	0.608097	0.608097	0.205384	26.4401	26.4401	0.194162
0.686572	0.463569	0.149033	0.149033	0.580773	0.580773	0.212261	26.5331	26.5331	0.191147
0.67206	0.456578	0.175473	0.175473	0.557287	0.557287	0.219104	26.5446	26.5446	0.180168
0.659446	0.451233	0.207632	0.207632	0.52276	0.52276	0.224145	26.3603	26.3603	0.163621
0.650398	0.447779	0.22697	0.22697	0.488556	0.488556	0.226663	25.995	25.995	0.141667
0.645102	0.445873	0.19417	0.19417	0.474556	0.474556	0.223393	25.6133	25.6133	0.120645
0.641412	0.444951	0.160731	0.160731	0.451604	0.451604	0.217427	25.318	25.318	0.101505
0.637235	0.44313	0.13978	0.13978	0.420089	0.420089	0.206036	25.088	25.088	0.0831907
0.632788	0.440776	0.128842	0.128842	0.42192	0.42192	0.19996	24.8791	24.8791	0.0684553
0.628002	0.435101	0.149723	0.149723	0.417758	0.417758	0.204669	24.7173	24.7173	0.0600981
0.62366	0.428907	0.190254	0.190254	0.437252	0.437252	0.217244	24.4492	24.4492	0.0583141
0.654916	0.484891	0.257894	0.257894	0.622461	0.622461	0.223902	27.2696	27.2696	0.0975879
0.683185	0.501588	0.268977	0.268977	0.647294	0.647294	0.222038	27.4536	27.4536	0.107271
0.704965	0.513912	0.300048	0.300048	0.710942	0.710942	0.231655	27.3923	27.3923	0.109802
0.719633	0.522329	0.324117	0.324117	0.748197	0.748197	0.236934	27.6446	27.6446	0.104603
0.728925	0.528997	0.349449	0.349449	0.718445	0.718445	0.229161	27.6693	27.6693	0.0961913
0.73402	0.535173	0.366378	0.366378	0.497788	0.497788	0.192578	27.617	27.617	0.0890846
0.738375	0.538558	0.345609	0.345609	0.423881	0.423881	0.18417	27.4966	27.4966	0.0808191
0.742071	0.539166	0.310552	0.310552	0.63895	0.63895	0.212498	27.8218	27.8218	0.0704332
0.743546	0.539697	0.274868	0.274868	0.72612	0.72612	0.222273	27.9736	27.9736	0.0591007
0.743406	0.541647	0.252596	0.252596	0.628052	0.628052	0.212488	28.0033	28.0033	0.051947
0.741964	0.544507	0.244407	0.244407	0.601246	0.601246	0.212558	28.3322	28.3322	0.0506161
0.740662	0.547854	0.256666	0.256666	0.725668	0.725668	0.235901	28.3572	28.3572	0.0521376
0.740742	0.550749	0.274677	0.274677	0.86916	0.86916	0.265392	28.4731	28.4731	0.0556436
0.743674	0.552789	0.313276	0.313276	0.882385	0.882385	0.275415	28.5802	28.5802	0.0628776
0.746144	0.555673	0.36991	0.36991	0.732604	0.732604	0.262693	28.5475	28.5475	0.0752577
0.745737	0.55777	0.403709	0.403709	0.601429	0.601429	0.243672	28.4645	28.4645	0.0913778
0.744663	0.556555	0.422532	0.422532	0.613391	0.613391	0.243766	28.8538	28.8538	0.110347
0.744325	0.552595	0.433597	0.433597	0.605267	0.605267	0.251688	28.6375	28.6375	0.134266
0.743876	0.549691	0.416201	0.416201	0.636713	0.636713	0.276548	28.6415	28.6415	0.162111
0.742365	0.543196	0.371485	0.371485	0.753106	0.753106	0.300189	28.7731	28.7731	0.18856
0.740506	0.534501	0.305818	0.305818	1.0437	1.0437	0.319366	28.51	28.51	0.212559
0.739014	0.526145	0.267348	0.267348	1.32589	1.32589	0.343669	28.6017	28.6017	0.227132
0.73696	0.515998	0.285085	0.285085	1.36354	1.36354	0.350377	29.3843	29.3843	0.226132
0.733222	0.507538	0.278231	0.278231	1.21472	1.21472	0.328314	29.5618	29.5618	0.20955
0.729109	0.499822	0.223519	0.223519	0.978994	0.978994	0.302939	30.1693	30.1693	0.174885
0.723957	0.486836	0.187228	0.187228	0.870574	0.870574	0.291584	31.9744	31.9744	0.125972
0.718323	0.468468	0.193736	0.193736	1.00244	1.00244	0.305535	32.8517	32.8517	0.0741434
0.712134	0.449194	0.196757	0.196757	0.706569	0.706569	0.264341	32.945	32.945	0.0351643
0.706051	0.436514	0.20766	0.20766	0.386868	0.386868	0.206601	32.3082	32.3082	0.0144406
0.704685	0.434629	0.246935	0.246935	0.232793	0.232793	0.196921	31.1864	31.1864	0.00492632
0.709488	0.442288	0.236032	0.236032	0.201244	0.201244	0.202547	30.3126	30.3126	0.00302257
0.718765	0.454489	0.17784	0.17784	0.301652	0.301652	0.208789	29.4284	29.4284	0.00581607
0.728276	0.463778	0.150977	0.150977	0.455512	0.455512	0.218458	28.7192	28.7192	0.0130514
0.733526	0.470656	0.157287	0.157287	0.561954	0.561954	0.21793	28.1742	28.1742	0.0233693
0.735703	0.474496	0.186338	0.186338	0.497176	0.497176	0.215117	27.7288	27.7288	0.0368134
0.736155	0.475887	0.202801	0.202801	0.424682	0.424682	0.208268	27.6694	27.6694	0.0559242
0.734348	0.476313	0.199229	0.199229	0.439999	0.439999	0.209518	27.4759	27.4759	0.0790548
0.728712	0.475943	0.170544	0.170544	0.561617	0.561617	0.217791	27.1899	27.1899	0.10794
0.725201	0.477465	0.161029	0.161029	0.63888	0.63888	0.224121	27.2666	27.2666	0.13602
0.722928	0.479741	0.169489	0.169489	0.607399	0.607399	0.221959	27.0298	27.0298	0.15976
0.719619	0.481705	0.157591	0.157591	0.58753	0.58753	0.215972	26.7277	26.7277	0.176168
0.714224	0.481081	0.142212	0.142212	0.55831	0.55831	0.203249	26.3537	26.3537	0.181896
0.704357	0.477123	0.143109	0.143109	0.544852	0.544852	0.201345	26.5046	26.5046	0.175796
0.69312	0.472613	0.141892	0.141892	0.538722	0.538722	0.204696	26.6053	26.6053	0.163364
0.681759	0.468071	0.13214	0.13214	0.526339	0.526339	0.207803	26.6461	26.6461	0.146627
0.672554	0.463737	0.136323	0.136323	0.453661	0.453661	0.204833	26.36	26.36	0.127167
0.665928	0.460389	0.13889	0.13889	0.410712	0.410712	0.202394	26.1249	26.1249	0.107021
0.661176	0.457298	0.146356	0.146356	0.395208	0.395208	0.20009	25.9544	25.9544	0.088077
0.656509	0.453098	0.156856	0.156856	0.402494	0.402494	0.202442	25.7905	25.7905	0.0740615
0.652066	0.447781	0.178881	0.178881	0.432347	0.432347	0.216538	25.6872	25.6872	0.0673766
0.647386	0.44212	0.182839	0.182839	0.481401	0.481401	0.220544	25.5967	25.5967	0.06546
0.642864	0.43702	0.189151	0.189151	0.574414	0.574414	0.228969	25.4552	25.4552	0.0680653
0.644435	0.433016	0.204571	0.204571	0.613434	0.613434	0.23096	25.4638	25.4638	0.0716974
0.645573	0.429703	0.222056	0.222056	0.503518	0.503518	0.222174	25.5128	25.5128	0.0671633
0.639745	0.426022	0.268307	0.268307	0.341138	0.341138	0.216811	25.0152	25.0152	0.0540412
0.667234	0.496403	0.27165	0.27165	0.662993	0.662993	0.204565	27.3443	27.3443	0.0964327
0.69182	0.513481	0.287254	0.287254	0.647636	0.647636	0.203146	27.101	27.101	0.101869
0.710773	0.525642	0.31582	0.31582	0.610146	0.610146	0.202717	27.4588	27.4588	0.102966
0.723598	0.533156	0.339695	0.339695	0.626856	0.626856	0.209496	27.5228	27.5228	0.0958792
0.731812	0.537899	0.353693	0.353693	0.609484	0.609484	0.212316	27.5436	27.5436	0.0876684
0.737007	0.542552	0.342463	0.342463	0.548302	0.548302	0.201899	27.7041	27.7041	0.0797501
0.741585	0.546322	0.32569	0.32569	0.411702	0.411702	0.18639	27.5784	27.5784	0.0726486
0.744802	0.547153	0.299252	0.299252	0.494577	0.494577	0.202685	27.5423	27.5423	0.0659449
0.745688	0.545866	0.253031	0.253031	0.599142	0.599142	0.216563	27.8503	27.8503	0.0593549
0.745248	0.546131	0.220015	0.220015	0.53961	0.53961	0.205664	27.9276	27.9276	0.0557764
0.743989	0.54933	0.202314	0.202314	0.575808	0.575808	0.219367	28.4961	28.4961	0.05886
0.742566	0.553156	0.209247	0.209247	0.792897	0.792897	0.265039	28.3497	28.3497	0.0674411
0.741366	0.555638	0.24992	0.24992	0.938109	0.938109	0.298922	28.6918	28.6918	0.0770733
0.742959	0.556481	0.310184	0.310184	0.943793	0.943793	0.314481	28.8435	28.8435	0.0907401
0.745713	0.557703	0.37958	0.37958	0.816213	0.816213	0.311436	28.6852	28.6852	0.110767
0.746514	0.561268	0.43036	0.43036	0.642725	0.642725	0.312561	28.4655	28.4655	0.135486
0.746582	0.56644	0.466566	0.466566	0.544646	0.544646	0.310024	28.4542	28.4542	0.164021
0.746344	0.569007	0.485178	0.485178	0.524794	0.524794	0.317566	28.4047	28.4047	0.199138
0.746003	0.568572	0.463147	0.463147	0.661478	0.661478	0.34753	28.7875	28.7875	0.236139
0.745475	0.563034	0.403679	0.403679	0.873827	0.873827	0.361082	28.7855	28.7855	0.270109
0.744631	0.554145	0.326769	0.326769	1.20831	1.20831	0.368325	28.4415	28.4415	0.298005
0.743986	0.54137	0.285315	0.285315	1.35946	1.35946	0.368189	28.68	28.68	0.313524
0.739921	0.524073	0.25638	0.25638	1.18341	1.18341	0.331592	29.3882	29.3882	0.311027
0.732432	0.503377	0.190253	0.190253	1.04016	1.04016	0.296773	30.9324	30.9324	0.289495
0.724156	0.482425	0.118356	0.118356	1.09957	1.09957	0.294551	32.7761	32.7761	0.242747
0.715284	0.460635	0.1067	0.1067	1.2991	1.2991	0.322741	34.227	34.227	0.175408
0.707718	0.436101	0.146179	0.146179	1.3357	1.3357	0.336598	34.4637	34.4637	0.104106
0.699326	0.412127	0.166789	0.166789	1.03678	1.03678	0.303365	34.411	34.411	0.0471954
0.68906	0.402775	0.209866	0.209866	0.773505	0.773505	0.279595	33.1205	33.1205	0.0169261
0.685735	0.407691	0.253819	0.253819	0.536122	0.536122	0.259637	31.5222	31.5222	0.00401562
0.692058	0.422602	0.224079	0.224079	0.307688	0.307688	0.22146	30.5354	30.5354	0.00102672
0.705458	0.441826	0.161994	0.161994	0.276093	0.276093	0.198978	29.926	29.926	0.00337559
0.720479	0.457501	0.15436	0.15436	0.403327	0.403327	0.206606	29.5001	29.5001	0.0113371
0.730045	0.469231	0.168326	0.168326	0.5118	0.5118	0.21755	28.446	28.446	0.0215272
0.733856	0.474196	0.173967	0.173967	0.533463	0.533463	0.218696	28.241	28.241	0.0340735
0.734644	0.474632	0.177969	0.177969	0.453131	0.453131	0.209795	27.6681	27.6681	0.0503079
0.732602	0.473971	0.177896	0.177896	0.447451	0.447451	0.2091	27.8652	27.8652	0.0695103
0.72761	0.473487	0.185245	0.185245	0.527513	0.527513	0.218492	27.3362	27.3362	0.0937466
0.724629	0.474453	0.183501	0.183501	0.603025	0.603025	0.221206	27.3852	27.3852	0.116424
0.723545	0.477065	0.186614	0.186614	0.605611	0.605611	0.221355	27.3721	27.3721	0.13603
0.723967	0.480326	0.187182	0.187182	0.546388	0.546388	0.211457	26.9884	26.9884	0.148025
0.722491	0.482332	0.183022	0.183022	0.488448	0.488448	0.200784	26.6688	26.6688	0.149009
0.716706	0.482263	0.165485	0.165485	0.480363	0.480363	0.197357	26.5005	26.5005	0.14021
0.709527	0.480965	0.152596	0.152596	0.486114	0.486114	0.198002	26.6078	26.6078	0.129827
0.700326	0.477548	0.136218	0.136218	0.508186	0.508186	0.201836	26.7614	26.7614	0.11879
0.691868	0.473447	0.13208	0.13208	0.467576	0.467576	0.20021	26.6628	26.6628	0.105248
0.684933	0.469516	0.140547	0.140547	0.402178	0.402178	0.198234	26.4808	26.4808	0.0877291
0.679299	0.464715	0.168494	0.168494	0.371313	0.371313	0.199752	26.4015	26.4015	0.0726338
0.674468	0.459711	0.189566	0.189566	0.345758	0.345758	0.201321	26.3608	26.3608	0.0665828
0.670095	0.454231	0.190734	0.190734	0.372349	0.372349	0.204044	26.2945	26.2945	0.0670073
0.665739	0.449152	0.190597	0.190597	0.42117	0.42117	0.210936	26.1701	26.1701	0.0705748
0.661623	0.444444	0.204973	0.204973	0.477942	0.477942	0.216389	26.1489	26.1489	0.0776658
0.663713	0.439577	0.23921	0.23921	0.470098	0.470098	0.220378	26.3027	26.3027	0.0843257
0.661754	0.435926	0.267771	0.267771	0.388396	0.388396	0.220806	26.1574	26.1574	0.0821015
0.651721	0.431391	0.276245	0.276245	0.403626	0.403626	0.222163	25.7677	25.7677	0.0682411
0.67532	0.503683	0.268102	0.268102	0.669519	0.669519	0.21172	27.2583	27.2583	0.0957517
0.697261	0.520523	0.297172	0.297172	0.615115	0.615115	0.20048	27.1798	27.1798	0.0985414
0.713991	0.532768	0.32612	0.32612	0.598194	0.598194	0.198642	27.3197	27.3197	0.0965189
0.725408	0.540846	0.343999	0.343999	0.637978	0.637978	0.209673	27.5063	27.5063	0.0892681
0.732571	0.544303	0.359193	0.359193	0.561527	0.561527	0.211993	27.4604	27.4604	0.0809907
0.73836	0.547549	0.34725	0.34725	0.434856	0.434856	0.201707	27.6297	27.6297	0.0720522
0.743821	0.551516	0.316975	0.316975	0.363288	0.363288	0.187876	27.584	27.584	0.0669917
0.746574	0.554566	0.279887	0.279887	0.397347	0.397347	0.188017	27.7212	27.7212	0.0653432
0.746535	0.554185	0.229264	0.229264	0.413156	0.413156	0.188775	27.8485	27.8485	0.0651445
0.745596	0.552992	0.205774	0.205774	0.422294	0.422294	0.189661	28.096	28.096	0.0679108
0.744672	0.555789	0.206377	0.206377	0.582246	0.582246	0.219315	28.2061	28.2061	0.0757728
0.74462	0.561234	0.235362	0.235362	0.820549	0.820549	0.2919	28.3925	28.3925	0.0896283
0.743897	0.565517	0.290466	0.290466	0.906333	0.906333	0.344916	28.5719	28.5719	0.106022
0.74446	0.56731	0.368886	0.368886	0.755697	0.755697	0.366519	28.5542	28.5542	0.127447
0.747117	0.568512	0.496005	0.496005	0.680435	0.680435	0.347174	28.2367	28.2367	0.158365
0.749747	0.571873	0.605695	0.605695	0.675731	0.675731	0.347767	28.2637	28.2637	0.195165
0.752141	0.577135	0.659828	0.659828	1.08726	1.08726	0.413191	28.3042	28.3042	0.235513
0.753475	0.58151	0.680536	0.680536	1.50523	1.50523	0.474412	28.1113	28.1113	0.279499
0.754836	0.581274	0.654162	0.654162	1.73973	1.73973	0.495328	28.2088	28.2088	0.319436
0.756431	0.575047	0.533319	0.533319	1.77974	1.77974	0.470369	27.9201	27.9201	0.350496
0.757522	0.562478	0.375531	0.375531	1.24991	1.24991	0.385172	28.4351	28.4351	0.366778
0.755037	0.541364	0.256364	0.256364	0.96955	0.96955	0.318525	29.506	29.506	0.369348
0.745015	0.512841	0.166102	0.166102	0.914161	0.914161	0.276944	31.2699	31.2699	0.35822
0.729534	0.481258	0.105561	0.105561	0.891367	0.891367	0.251405	33.6391	33.6391	0.331191
0.71494	0.455099	0.0759235	0.0759235	0.987004	0.987004	0.257052	34.8653	34.8653	0.282232
0.70301	0.436095	0.108722	0.108722	1.29781	1.29781	0.313297	34.9319	34.9319	0.210018
0.692516	0.412915	0.159274	0.159274	1.32008	1.32008	0.337013	35.2933	35.2933	0.128374
0.680675	0.386244	0.187203	0.187203	1.08033	1.08033	0.316135	34.144	34.144	0.0595593
0.670124	0.373393	0.220445	0.220445	0.949767	0.949767	0.29642	32.4348	32.4348	0.0209663
0.669743	0.379831	0.247424	0.247424	0.726028	0.726028	0.275487	31.2659	31.2659	0.00430553
0.678239	0.397893	0.226396	0.226396	0.408739	0.408739	0.237925	30.4688	30.4688	0.000420133
0.69238	0.420871	0.172394	0.172394	0.316798	0.316798	0.207646	30.0889	30.0889	0.00222957
0.709102	0.443293	0.162995	0.162995	0.461197	0.461197	0.209006	29.9219	29.9219	0.00910874
0.72259	0.460615	0.173204	0.173204	0.616517	0.616517	0.225605	28.6275	28.6275	0.0185995
0.728104	0.468888	0.165743	0.165743	0.641829	0.641829	0.228827	28.7852	28.7852	0.0294133
0.729252	0.470528	0.158861	0.158861	0.557341	0.557341	0.21508	28.0969	28.0969	0.0411769
0.727495	0.471038	0.155403	0.155403	0.510218	0.510218	0.212236	27.4692	27.4692	0.0546989
0.723547	0.471061	0.169639	0.169639	0.533646	0.533646	0.219424	27.5592	27.5592	0.0717398
0.720667	0.470477	0.194077	0.194077	0.613741	0.613741	0.226688	27.6316	27.6316	0.0884798
0.72002	0.47321	0.203187	0.203187	0.614058	0.614058	0.220866	27.5614	27.5614	0.105345
0.720994	0.476991	0.201294	0.201294	0.56239	0.56239	0.212161	27.1556	27.1556	0.115824
0.721771	0.480281	0.194273	0.194273	0.497075	0.497075	0.201143	26.9455	26.9455	0.115178
0.720481	0.482642	0.188001	0.188001	0.45021	0.45021	0.194474	26.7788	26.7788	0.106167
0.716611	0.483126	0.174585	0.174585	0.444965	0.444965	0.200466	26.5804	26.5804	0.0996309
0.710688	0.48143	0.170619	0.170619	0.455995	0.455995	0.209099	26.7207	26.7207	0.094612
0.704319	0.478859	0.174384	0.174384	0.455226	0.455226	0.216623	26.8782	26.8782	0.084912
0.69841	0.475261	0.185131	0.185131	0.404299	0.404299	0.217064	26.8238	26.8238	0.0710165
0.693582	0.470849	0.188015	0.188015	0.361694	0.361694	0.215345	26.8349	26.8349	0.0618496
0.689699	0.46545	0.180062	0.180062	0.333838	0.333838	0.211062	26.8811	26.8811	0.061592
0.686184	0.460356	0.175356	0.175356	0.366365	0.366365	0.204642	26.7391	26.7391	0.0672952
0.683047	0.455211	0.186379	0.186379	0.418804	0.418804	0.198321	26.7937	26.7937	0.0755266
0.681491	0.449667	0.231945	0.231945	0.416702	0.416702	0.205164	26.8736	26.8736	0.0848777
0.681324	0.444964	0.248607	0.248607	0.467506	0.467506	0.222091	26.7896	26.7896	0.0927515
0.67422	0.441506	0.254811	0.254811	0.503727	0.503727	0.224027	26.7234	26.7234	0.0918731
0.661648	0.437204	0.244501	0.244501	0.545282	0.545282	0.230294	26.2946	26.2946	0.0790007
0.648352	0.430598	0.245615	0.245615	0.521775	0.521775	0.246106	25.2275	25.2275	0.0600587
0.680616	0.507573	0.268546	0.268546	0.659437	0.659437	0.209267	27.3918	27.3918	0.0940206
0.701061	0.524357	0.295376	0.295376	0.644614	0.644614	0.204644	27.2393	27.2393	0.0948356
0.715912	0.53682	0.331232	0.331232	0.587888	0.587888	0.201208	27.2625	27.2625	0.0899528
0.727049	0.545154	0.339405	0.339405	0.595377	0.595377	0.206547	27.4129	27.4129	0.0833375
0.733751	0.549085	0.348329	0.348329	0.551514	0.551514	0.211039	27.3331	27.3331	0.0756762
0.739477	0.552303	0.339675	0.339675	0.419372	0.419372	0.200958	27.4927	27.4927	0.0675285
0.744753	0.555759	0.302266	0.302266	0.311415	0.311415	0.19043	27.5295	27.5295	0.0656729
0.747575	0.559087	0.251308	0.251308	0.324452	0.324452	0.184004	27.8255	27.8255	0.0680343
0.747056	0.560621	0.206652	0.206652	0.380699	0.380699	0.169783	27.9401	27.9401	0.0744698
0.745759	0.561274	0.21275	0.21275	0.467265	0.467265	0.188188	28.1998	28.1998	0.0844709
0.744438	0.56459	0.248301	0.248301	0.700706	0.700706	0.249947	28.3379	28.3379	0.0997164
0.744784	0.571265	0.286604	0.286604	0.932564	0.932564	0.326138	28.5512	28.5512	0.119564
0.745062	0.579157	0.370421	0.370421	1.08699	1.08699	0.395361	28.3641	28.3641	0.143639
0.7458	0.586772	0.546319	0.546319	0.897452	0.897452	0.388689	28.2643	28.2643	0.175003
0.749889	0.593216	0.694963	0.694963	0.651359	0.651359	0.349748	27.8862	27.8862	0.217787
0.756652	0.59826	0.75403	0.75403	0.767219	0.767219	0.371601	27.9371	27.9371	0.267236
0.764209	0.602654	0.759398	0.759398	1.28833	1.28833	0.442015	27.3986	27.3986	0.316982
0.77033	0.605815	0.734753	0.734753	2.1995	2.1995	0.542298	26.5735	26.5735	0.361902
0.77651	0.603185	0.621013	0.621013	2.16078	2.16078	0.522259	25.746	25.746	0.390052
0.781838	0.589152	0.43026	0.43026	1.44133	1.44133	0.40569	25.52	25.52	0.398162
0.781512	0.562141	0.262294	0.262294	1.08136	1.08136	0.322502	26.5575	26.5575	0.385897
0.772184	0.526357	0.152395	0.152395	0.935792	0.935792	0.273542	30.1285	30.1285	0.363802
0.751557	0.489249	0.0998479	0.0998479	0.872758	0.872758	0.244134	33.711	33.711	0.333832
0.725882	0.459481	0.0892968	0.0892968	0.901551	0.901551	0.244497	35.3634	35.3634	0.298507
0.705202	0.441607	0.122311	0.122311	1.14059	1.14059	0.293878	37.1628	37.1628	0.253146
0.687644	0.423642	0.167586	0.167586	1.33865	1.33865	0.336622	35.5445	35.5445	0.192584
0.670905	0.392824	0.189701	0.189701	1.13383	1.13383	0.324891	34.4972	34.4972	0.120882
0.657015	0.362834	0.208901	0.208901	0.974504	0.974504	0.301533	33.0674	33.0674	0.0567789
0.653137	0.350679	0.233753	0.233753	0.866045	0.866045	0.280953	31.6717	31.6717	0.0188608
0.660852	0.357835	0.244626	0.244626	0.695271	0.695271	0.268802	30.8869	30.8869	0.00351149
0.672408	0.376264	0.240796	0.240796	0.349055	0.349055	0.240582	30.2551	30.2551	0.000235183
0.685332	0.40039	0.211652	0.211652	0.188303	0.188303	0.212195	29.8527	29.8527	0.000749614
0.700621	0.425215	0.184242	0.184242	0.455475	0.455475	0.216502	29.5407	29.5407	0.00411533
0.714736	0.44508	0.168772	0.168772	0.679744	0.679744	0.233382	29.2771	29.2771	0.0114167
0.721756	0.457766	0.153922	0.153922	0.599963	0.599963	0.22649	28.9239	28.9239	0.0209867
0.723125	0.463884	0.133941	0.133941	0.5327	0.5327	0.207262	28.5131	28.5131	0.0303454
0.722676	0.468072	0.144729	0.144729	0.466914	0.466914	0.185717	27.9386	27.9386	0.0385485
0.720917	0.469137	0.164398	0.164398	0.49222	0.49222	0.205145	27.8629	27.8629	0.0488043
0.718242	0.467873	0.18192	0.18192	0.616516	0.616516	0.227429	27.7754	27.7754	0.061703
0.716912	0.468953	0.206951	0.206951	0.668861	0.668861	0.231569	27.6052	27.6052	0.0766513
0.716662	0.472771	0.219628	0.219628	0.624482	0.624482	0.221731	27.3301	27.3301	0.0866841
0.716503	0.477464	0.215167	0.215167	0.547411	0.547411	0.207557	26.8678	26.8678	0.0880958
0.716912	0.481345	0.201028	0.201028	0.482365	0.482365	0.199534	27.0325	27.0325	0.0847949
0.715782	0.483589	0.193664	0.193664	0.444818	0.444818	0.201545	26.9064	26.9064	0.0813153
0.713161	0.484253	0.191546	0.191546	0.422427	0.422427	0.209106	26.8345	26.8345	0.0776125
0.709525	0.483315	0.196284	0.196284	0.404294	0.404294	0.219313	27.0234	27.0234	0.0691079
0.705916	0.480457	0.187984	0.187984	0.388366	0.388366	0.220376	27.0343	27.0343	0.0607367
0.703265	0.476992	0.171479	0.171479	0.383988	0.383988	0.217198	26.9706	26.9706	0.0584537
0.701289	0.471718	0.153361	0.153361	0.398734	0.398734	0.204705	26.9717	26.9717	0.0611682
0.699446	0.466263	0.160075	0.160075	0.399248	0.399248	0.198518	27.071	27.071	0.0673332
0.697804	0.459826	0.184233	0.184233	0.381191	0.381191	0.195263	27.2993	27.2993	0.0755863
0.698755	0.453653	0.218372	0.218372	0.495681	0.495681	0.218879	27.3329	27.3329	0.0849408
0.695638	0.45026	0.235333	0.235333	0.510977	0.510977	0.237896	27.2177	27.2177	0.0934067
0.684469	0.448202	0.227642	0.227642	0.499907	0.499907	0.239299	27.2634	27.2634	0.0953013
0.671853	0.444086	0.235593	0.235593	0.48312	0.48312	0.240512	26.8538	26.8538	0.0871905
0.659794	0.43541	0.27378	0.27378	0.550467	0.550467	0.25776	25.6839	25.6839	0.0705391
0.657712	0.495726	0.237596	0.237596	0.668233	0.668233	0.206714	27.4723	27.4723	0.0834712
0.685896	0.51291	0.27567	0.27567	0.683819	0.683819	0.216491	27.4359	27.4359	0.0884054
0.705335	0.528047	0.297432	0.297432	0.677918	0.677918	0.226976	27.1944	27.1944	0.0882456
0.718472	0.540982	0.319433	0.319433	0.633248	0.633248	0.216068	27.3047	27.3047	0.0842303
0.728524	0.549756	0.334838	0.334838	0.479428	0.479428	0.193958	27.321	27.321	0.0796392
0.7355	0.553966	0.338721	0.338721	0.364932	0.364932	0.193703	27.3595	27.3595	0.0727793
0.740822	0.556826	0.321839	0.321839	0.336133	0.336133	0.191718	27.348	27.348	0.0676467
0.745274	0.55983	0.289767	0.289767	0.291012	0.291012	0.189172	27.4863	27.4863	0.0699996
0.747574	0.562282	0.244179	0.244179	0.282851	0.282851	0.17382	27.822	27.822	0.0767057
0.747861	0.565143	0.215336	0.215336	0.361851	0.361851	0.168487	27.7861	27.7861	0.086754
0.746471	0.567785	0.263463	0.263463	0.560288	0.560288	0.228098	28.228	28.228	0.103379
0.744665	0.572958	0.312898	0.312898	0.759068	0.759068	0.316142	28.484	28.484	0.126889
0.744631	0.581844	0.36398	0.36398	1.141	1.141	0.391166	28.5061	28.5061	0.154837
0.745438	0.594815	0.521467	0.521467	1.1828	1.1828	0.407039	28.4519	28.4519	0.187966
0.747413	0.611653	0.70926	0.70926	0.675192	0.675192	0.349982	27.6477	27.6477	0.231308
0.755713	0.629674	0.778796	0.778796	0.893381	0.893381	0.392162	27.2693	27.2693	0.285712
0.769367	0.641253	0.779694	0.779694	1.69973	1.69973	0.485934	26.4846	26.4846	0.344572
0.784394	0.646579	0.738384	0.738384	1.8703	1.8703	0.512726	25.0737	25.0737	0.394114
0.797248	0.645507	0.58294	0.58294	1.38182	1.38182	0.45105	24.2905	24.2905	0.42246
0.807467	0.629619	0.384452	0.384452	1.03402	1.03402	0.352352	23.4694	23.4694	0.421064
0.812173	0.59564	0.227696	0.227696	0.975318	0.975318	0.28649	23.3359	23.3359	0.392543
0.807568	0.551374	0.13517	0.13517	0.930664	0.930664	0.254038	26.1646	26.1646	0.345734
0.790699	0.507882	0.0937719	0.0937719	0.866446	0.866446	0.234557	32.271	32.271	0.296369
0.760912	0.475346	0.0831306	0.0831306	0.828148	0.828148	0.228298	45.0898	45.0898	0.247778
0.727037	0.455908	0.109593	0.109593	1.01267	1.01267	0.268584	107.205	107.205	0.205985
0.695602	0.440784	0.172963	0.172963	1.38797	1.38797	0.344418	42.0143	42.0143	0.16744
0.665829	0.410428	0.194161	0.194161	1.22915	1.22915	0.334027	34.7975	34.7975	0.126659
0.643404	0.370073	0.204792	0.204792	0.786563	0.786563	0.275864	33.2645	33.2645	0.080697
0.634953	0.344403	0.226193	0.226193	0.605253	0.605253	0.247359	32.1609	32.1609	0.0384418
0.643153	0.339976	0.219727	0.219727	0.754809	0.754809	0.255993	31.2318	31.2318	0.0131686
0.659365	0.34979	0.211174	0.211174	0.761705	0.761705	0.263245	30.4991	30.4991	0.00255176
0.673545	0.367401	0.21743	0.21743	0.568724	0.568724	0.244897	30.0417	30.0417	0.000146604
0.684689	0.389392	0.225747	0.225747	0.444792	0.444792	0.229946	29.5631	29.5631	8.06083e-05
0.696432	0.411504	0.214291	0.214291	0.469796	0.469796	0.232108	29.2696	29.2696	0.000913455
0.708572	0.430268	0.172866	0.172866	0.54976	0.54976	0.234199	29.3475	29.3475	0.00486373
0.716461	0.444425	0.145691	0.145691	0.47549	0.47549	0.22301	29.1728	29.1728	0.0133754
0.719108	0.453895	0.119424	0.119424	0.422609	0.422609	0.204391	28.6816	28.6816	0.022321
0.719865	0.461303	0.118823	0.118823	0.45882	0.45882	0.197624	28.3997	28.3997	0.0293484
0.720352	0.465899	0.156298	0.156298	0.503242	0.503242	0.206186	28.166	28.166	0.03653
0.719034	0.46704	0.189047	0.189047	0.54347	0.54347	0.218932	27.9931	27.9931	0.046876
0.717341	0.465951	0.212299	0.212299	0.666498	0.666498	0.239515	27.7202	27.7202	0.0584141
0.716234	0.467852	0.234463	0.234463	0.723911	0.723911	0.241033	27.4357	27.4357	0.066283
0.714772	0.472504	0.237413	0.237413	0.63021	0.63021	0.230133	27.0701	27.0701	0.0690836
0.714305	0.477252	0.221406	0.221406	0.526507	0.526507	0.213677	27.088	27.088	0.0718968
0.713663	0.481598	0.203315	0.203315	0.451079	0.451079	0.203069	27.1283	27.1283	0.0727247
0.712696	0.48534	0.190458	0.190458	0.404828	0.404828	0.20117	26.9681	26.9681	0.069464
0.711221	0.486236	0.184173	0.184173	0.389638	0.389638	0.210952	27.1219	27.1219	0.060973
0.70991	0.485483	0.173561	0.173561	0.383395	0.383395	0.218904	27.1916	27.1916	0.0568906
0.709217	0.482764	0.161653	0.161653	0.390951	0.390951	0.226367	27.1545	27.1545	0.0588654
0.709133	0.477766	0.154658	0.154658	0.394752	0.394752	0.214141	27.1309	27.1309	0.0635312
0.708922	0.471669	0.167449	0.167449	0.408629	0.408629	0.204108	27.252	27.252	0.0668185
0.709626	0.46425	0.2089	0.2089	0.446551	0.446551	0.21255	27.4814	27.4814	0.0706565
0.709983	0.458292	0.238628	0.238628	0.554737	0.554737	0.237274	27.555	27.555	0.0779344
0.703845	0.45714	0.245746	0.245746	0.621072	0.621072	0.246395	27.4696	27.4696	0.0874956
0.692694	0.45695	0.222674	0.222674	0.609836	0.609836	0.252914	27.5084	27.5084	0.0950389
0.682684	0.451885	0.249785	0.249785	0.545457	0.545457	0.252789	27.0581	27.0581	0.0935742
0.672783	0.440293	0.291532	0.291532	0.612386	0.612386	0.273051	25.9129	25.9129	0.080435
0.592682	0.413197	0.283736	0.283736	0.539859	0.539859	0.266378	24.2711	24.2711	0.0117342
0.662534	0.50139	0.243925	0.243925	0.64385	0.64385	0.208994	27.3987	27.3987	0.076595
0.690981	0.519384	0.26417	0.26417	0.736148	0.736148	0.22211	27.4501	27.4501	0.0812759
0.710082	0.532797	0.305281	0.305281	0.610651	0.610651	0.20172	27.2496	27.2496	0.0823255
0.721979	0.54471	0.319441	0.319441	0.481169	0.481169	0.199602	27.3495	27.3495	0.081013
0.730601	0.552765	0.327986	0.327986	0.385735	0.385735	0.177255	27.3578	27.3578	0.0781751
0.737129	0.557617	0.330999	0.330999	0.308255	0.308255	0.182326	27.4063	27.4063	0.0737182
0.741986	0.560748	0.303702	0.303702	0.261343	0.261343	0.185029	27.3914	27.3914	0.071772
0.745533	0.564434	0.264648	0.264648	0.226891	0.226891	0.169666	27.5177	27.5177	0.0771059
0.747261	0.567222	0.238987	0.238987	0.300141	0.300141	0.166146	27.7387	27.7387	0.0897199
0.747919	0.571021	0.234931	0.234931	0.523962	0.523962	0.194727	27.935	27.935	0.104763
0.746845	0.575031	0.319932	0.319932	0.693726	0.693726	0.276615	28.4069	28.4069	0.127454
0.745186	0.581712	0.377239	0.377239	0.799865	0.799865	0.366592	28.4747	28.4747	0.157882
0.745694	0.593861	0.483775	0.483775	1.23012	1.23012	0.440697	28.4397	28.4397	0.195131
0.748673	0.614049	0.658245	0.658245	1.24819	1.24819	0.443549	27.9291	27.9291	0.240126
0.754777	0.640722	0.786004	0.786004	0.808678	0.808678	0.416776	27.1017	27.1017	0.295222
0.769911	0.669917	0.808334	0.808334	0.867871	0.867871	0.446742	25.6374	25.6374	0.357389
0.790034	0.687073	0.737	0.737	1.05638	1.05638	0.444053	24.3569	24.3569	0.413202
0.808805	0.686791	0.531689	0.531689	0.734285	0.734285	0.363738	23.8936	23.8936	0.443716
0.822343	0.668722	0.293251	0.293251	0.712368	0.712368	0.287284	23.7824	23.7824	0.439471
0.829735	0.630536	0.157297	0.157297	0.844344	0.844344	0.251406	23.981	23.981	0.401175
0.831296	0.581266	0.107544	0.107544	0.845446	0.845446	0.232062	26.3355	26.3355	0.338951
0.825265	0.532944	0.0961838	0.0961838	0.801461	0.801461	0.219124	33.5633	33.5633	0.266704
0.806484	0.495837	0.0805067	0.0805067	0.752099	0.752099	0.208983	72.6595	72.6595	0.199363
0.77275	0.473231	0.0857521	0.0857521	0.776008	0.776008	0.21653	67.1567	67.1567	0.145369
0.726906	0.458727	0.11605	0.11605	1.08225	1.08225	0.278051	87.5177	87.5177	0.107414
0.613497	0.351159	0.182026	0.182026	0.497649	0.497649	0.219657	32.0616	32.0616	0.0362739
0.620634	0.337877	0.185351	0.185351	0.515747	0.515747	0.218262	31.0995	31.0995	0.0178269
0.641581	0.342756	0.180442	0.180442	0.732904	0.732904	0.243487	30.6099	30.6099	0.00722299
0.662828	0.35596	0.195704	0.195704	0.727608	0.727608	0.253825	30.1324	30.1324	0.00170558
0.677808	0.371684	0.206759	0.206759	0.601585	0.601585	0.24281	29.856	29.856	0.000103936
0.687209	0.388337	0.22982	0.22982	0.631834	0.631834	0.245831	29.5454	29.5454	2.63623e-06
0.695056	0.404985	0.253223	0.253223	0.642043	0.642043	0.255677	29.4038	29.4038	0.000204418
0.703698	0.420395	0.213165	0.213165	0.523594	0.523594	0.247574	29.4288	29.4288	0.00279925
0.711599	0.433438	0.157891	0.157891	0.410593	0.410593	0.225581	29.2997	29.2997	0.0106918
0.716498	0.443888	0.135841	0.135841	0.356014	0.356014	0.209498	28.9901	28.9901	0.0188049
0.718763	0.452731	0.121566	0.121566	0.433887	0.433887	0.216785	28.5624	28.5624	0.0245404
0.720448	0.460641	0.125839	0.125839	0.549043	0.549043	0.228889	28.4303	28.4303	0.0325199
0.721278	0.465064	0.171999	0.171999	0.631407	0.631407	0.240968	28.3331	28.3331	0.0421444
0.720827	0.465997	0.212096	0.212096	0.651047	0.651047	0.241012	27.9044	27.9044	0.0504215
0.719506	0.466083	0.233848	0.233848	0.678768	0.678768	0.239914	27.7515	27.7515	0.0558102
0.717825	0.467837	0.246151	0.246151	0.687878	0.687878	0.238288	27.4727	27.4727	0.058771
0.716638	0.471971	0.237325	0.237325	0.607616	0.607616	0.225113	27.343	27.343	0.0629294
0.715518	0.477175	0.20785	0.20785	0.52584	0.52584	0.209241	27.4583	27.4583	0.0655218
0.714824	0.482587	0.176952	0.176952	0.483479	0.483479	0.20219	27.1983	27.1983	0.0637601
0.714413	0.486279	0.154412	0.154412	0.460051	0.460051	0.202743	27.0751	27.0751	0.057847
0.71438	0.488373	0.137819	0.137819	0.451774	0.451774	0.207345	27.0505	27.0505	0.0558785
0.714806	0.486403	0.126399	0.126399	0.471435	0.471435	0.201292	27.1436	27.1436	0.0587328
0.715127	0.481945	0.153673	0.153673	0.430074	0.430074	0.200747	27.3599	27.3599	0.0637607
0.714786	0.475427	0.207131	0.207131	0.410364	0.410364	0.206987	27.6095	27.6095	0.0647595
0.716558	0.468039	0.245794	0.245794	0.52756	0.52756	0.222125	27.9974	27.9974	0.0649049
0.715207	0.462365	0.272049	0.272049	0.67855	0.67855	0.239707	27.8008	27.8008	0.0687853
0.70751	0.464475	0.278457	0.278457	0.635606	0.635606	0.242496	27.563	27.563	0.079158
0.698714	0.465373	0.273143	0.273143	0.583897	0.583897	0.255045	27.4216	27.4216	0.0917212
0.693469	0.459182	0.295376	0.295376	0.502491	0.502491	0.253316	26.6149	26.6149	0.0949506
0.685199	0.44643	0.329754	0.329754	0.678504	0.678504	0.288721	25.7559	25.7559	0.0839498
0.663615	0.43508	0.391766	0.391766	0.745088	0.745088	0.28962	25.0194	25.0194	0.0598331
0.600016	0.420721	0.314576	0.314576	0.457335	0.457335	0.249846	24.8301	24.8301	0.0119645
0.666208	0.505329	0.255619	0.255619	0.588384	0.588384	0.204494	27.3072	27.3072	0.0700664
0.693717	0.524293	0.284723	0.284723	0.630679	0.630679	0.204335	27.1841	27.1841	0.0754461
0.713004	0.539552	0.315155	0.315155	0.556481	0.556481	0.194493	27.2219	27.2219	0.0779236
0.724544	0.549474	0.328818	0.328818	0.536321	0.536321	0.196761	27.2661	27.2661	0.0778945
0.732958	0.554474	0.338075	0.338075	0.380689	0.380689	0.181672	27.2578	27.2578	0.0764038
0.739154	0.559129	0.334871	0.334871	0.326036	0.326036	0.187186	27.3145	27.3145	0.0769795
0.743293	0.563039	0.303139	0.303139	0.209176	0.209176	0.176714	27.3457	27.3457	0.0801643
0.746043	0.567648	0.260928	0.260928	0.169793	0.169793	0.160578	27.623	27.623	0.0886053
0.747297	0.573198	0.244965	0.244965	0.336928	0.336928	0.169497	27.8102	27.8102	0.10666
0.747658	0.580674	0.266251	0.266251	0.69577	0.69577	0.233774	28.0988	28.0988	0.127891
0.746918	0.587875	0.366892	0.366892	0.804754	0.804754	0.313128	28.3455	28.3455	0.155869
0.746145	0.595517	0.420028	0.420028	0.822929	0.822929	0.390959	28.322	28.322	0.193614
0.748317	0.611531	0.573235	0.573235	1.54324	1.54324	0.482147	28.3409	28.3409	0.241192
0.755309	0.639501	0.764031	0.764031	1.34341	1.34341	0.506379	27.2568	27.2568	0.29792
0.768493	0.674448	0.825827	0.825827	1.01429	1.01429	0.498019	25.9263	25.9263	0.361699
0.790304	0.704013	0.763689	0.763689	0.989037	0.989037	0.471494	24.1377	24.1377	0.421519
0.813768	0.711405	0.540763	0.540763	0.44767	0.44767	0.327081	23.7508	23.7508	0.456978
0.83046	0.691866	0.271935	0.271935	0.572794	0.572794	0.244426	23.9934	23.9934	0.452915
0.837272	0.652554	0.129191	0.129191	0.748891	0.748891	0.219188	24.9961	24.9961	0.411138
0.837571	0.60446	0.0829554	0.0829554	0.760943	0.760943	0.21022	27.5158	27.5158	0.340129
0.838117	0.558331	0.0989607	0.0989607	0.742432	0.742432	0.205695	36.0268	36.0268	0.257147
0.835413	0.520019	0.107636	0.107636	0.716567	0.716567	0.199827	77.4092	77.4092	0.177467
0.818068	0.494405	0.0911572	0.0911572	0.682019	0.682019	0.19166	72.6896	72.6896	0.110346
0.775928	0.476441	0.101469	0.101469	0.81147	0.81147	0.220509	99.1522	99.1522	0.0666682
0.620467	0.339925	0.165154	0.165154	0.701925	0.701925	0.235761	30.7202	30.7202	0.00497484
0.647674	0.352466	0.146925	0.146925	0.781323	0.781323	0.249975	30.2053	30.2053	0.00194392
0.668023	0.367785	0.147132	0.147132	0.612978	0.612978	0.239148	30.0771	30.0771	0.000499521
0.680996	0.381048	0.145924	0.145924	0.578136	0.578136	0.233558	29.9099	29.9099	3.15634e-05
0.694286	0.403129	0.223374	0.223374	0.684401	0.684401	0.257392	29.6687	29.6687	0.000143927
0.699954	0.414667	0.235219	0.235219	0.532945	0.532945	0.253467	29.411	29.411	0.00237975
0.706495	0.425989	0.184091	0.184091	0.405409	0.405409	0.234925	29.344	29.344	0.00978735
0.712823	0.435899	0.148278	0.148278	0.320574	0.320574	0.206193	29.0147	29.0147	0.0178269
0.717559	0.444531	0.148549	0.148549	0.267256	0.267256	0.189713	28.9042	28.9042	0.0230394
0.720773	0.45381	0.129885	0.129885	0.52309	0.52309	0.228024	28.655	28.655	0.031016
0.723035	0.46098	0.126538	0.126538	0.724047	0.724047	0.261217	28.7675	28.7675	0.0387928
0.724372	0.465499	0.160181	0.160181	0.759229	0.759229	0.261143	28.3906	28.3906	0.0453496
0.72424	0.467242	0.203372	0.203372	0.670002	0.670002	0.241065	28.0352	28.0352	0.0513298
0.723174	0.467419	0.230876	0.230876	0.569173	0.569173	0.221236	28.0278	28.0278	0.0545373
0.721554	0.469665	0.227946	0.227946	0.500221	0.500221	0.209044	27.6535	27.6535	0.0574198
0.720419	0.474254	0.208504	0.208504	0.521983	0.521983	0.209696	27.5975	27.5975	0.0605166
0.719868	0.479431	0.182394	0.182394	0.530654	0.530654	0.208557	27.4764	27.4764	0.0600805
0.719946	0.484337	0.160163	0.160163	0.518506	0.518506	0.207997	27.2474	27.2474	0.0560404
0.720082	0.487062	0.170844	0.170844	0.43748	0.43748	0.21137	27.3455	27.3455	0.0536611
0.720002	0.486371	0.190277	0.190277	0.346299	0.346299	0.207671	27.6018	27.6018	0.0554166
0.718767	0.482131	0.21587	0.21587	0.312162	0.312162	0.205286	27.8414	27.8414	0.0599799
0.71799	0.475425	0.238293	0.238293	0.388238	0.388238	0.212472	28.0894	28.0894	0.0589259
0.718347	0.467931	0.275967	0.275967	0.549608	0.549608	0.229059	28.024	28.024	0.0561642
0.715617	0.465596	0.305517	0.305517	0.596066	0.596066	0.236718	27.9732	27.9732	0.0581497
0.708401	0.470477	0.282344	0.282344	0.486808	0.486808	0.238815	27.3912	27.3912	0.0689147
0.703128	0.471662	0.31318	0.31318	0.515825	0.515825	0.262785	26.8445	26.8445	0.0848692
0.702765	0.466303	0.36748	0.36748	0.550705	0.550705	0.275102	26.2343	26.2343	0.0946235
0.69324	0.456044	0.374404	0.374404	0.831374	0.831374	0.298433	25.2406	25.2406	0.0886664
0.672022	0.447063	0.427352	0.427352	0.774877	0.774877	0.287264	24.6255	24.6255	0.0656799
0.610091	0.428543	0.319171	0.319171	0.509645	0.509645	0.250015	25.9642	25.9642	0.0127971
0.633256	0.437776	0.249205	0.249205	0.514202	0.514202	0.240124	22.6749	22.6749	0.0108647
0.67011	0.510564	0.267614	0.267614	0.611321	0.611321	0.220863	27.334	27.334	0.0660219
0.696157	0.530353	0.293989	0.293989	0.650969	0.650969	0.22327	27.1685	27.1685	0.069056
0.714012	0.546345	0.309213	0.309213	0.620884	0.620884	0.208159	27.2323	27.2323	0.0705091
0.725966	0.555264	0.332828	0.332828	0.432465	0.432465	0.184746	27.3378	27.3378	0.0725778
0.735142	0.55809	0.351237	0.351237	0.373493	0.373493	0.190203	27.2829	27.2829	0.0762341
0.741667	0.56175	0.346008	0.346008	0.321891	0.321891	0.195072	27.2423	27.2423	0.0825998
0.745376	0.567025	0.315812	0.315812	0.258819	0.258819	0.18297	27.3902	27.3902	0.0912705
0.747518	0.571691	0.270743	0.270743	0.206722	0.206722	0.169202	27.5815	27.5815	0.106288
0.748038	0.580126	0.26764	0.26764	0.405275	0.405275	0.190017	27.8118	27.8118	0.129117
0.747536	0.593608	0.316286	0.316286	0.745067	0.745067	0.271115	28.1791	28.1791	0.154993
0.746456	0.606703	0.410745	0.410745	0.69857	0.69857	0.346168	28.3474	28.3474	0.187837
0.747056	0.617757	0.468514	0.468514	0.936816	0.936816	0.420437	28.2699	28.2699	0.23401
0.75241	0.639643	0.668923	0.668923	1.74013	1.74013	0.534232	27.993	27.993	0.293805
0.76523	0.67472	0.822863	0.822863	1.67035	1.67035	0.574625	26.6282	26.6282	0.361803
0.786311	0.711945	0.838693	0.838693	0.986168	0.986168	0.516993	24.7107	24.7107	0.426368
0.812697	0.726924	0.661001	0.661001	0.467368	0.467368	0.358371	23.6176	23.6176	0.468198
0.834601	0.7053	0.324486	0.324486	0.572165	0.572165	0.245048	23.5843	23.5843	0.468958
0.845314	0.662365	0.140861	0.140861	0.671139	0.671139	0.198938	24.3621	24.3621	0.423764
0.845459	0.617008	0.0862923	0.0862923	0.663817	0.663817	0.186853	27.0443	27.0443	0.347722
0.84349	0.577942	0.074401	0.074401	0.673967	0.673967	0.18827	34.4066	34.4066	0.256319
0.846471	0.542995	0.10158	0.10158	0.670453	0.670453	0.191897	39.9385	39.9385	0.169874
0.843781	0.515232	0.0909828	0.0909828	0.655804	0.655804	0.187364	50.843	50.843	0.100236
0.814614	0.495037	0.105918	0.105918	0.716969	0.716969	0.201095	48.5841	48.5841	0.0498925
0.658385	0.363243	0.105775	0.105775	0.816907	0.816907	0.255073	30.2532	30.2532	0.000145978
0.673227	0.37805	0.0892854	0.0892854	0.767564	0.767564	0.249979	30.1142	30.1142	3.2149e-05
0.681956	0.388401	0.104879	0.104879	0.758725	0.758725	0.243336	30.0022	30.0022	2.05065e-06
0.692929	0.402575	0.171545	0.171545	0.720494	0.720494	0.264039	29.6599	29.6599	0.0001355
0.69781	0.410872	0.201957	0.201957	0.632621	0.632621	0.250039	29.2914	29.2914	0.00225846
0.702582	0.421554	0.201683	0.201683	0.490693	0.490693	0.239202	29.3456	29.3456	0.00948965
0.707907	0.43023	0.160143	0.160143	0.39927	0.39927	0.214489	29.1189	29.1189	0.017667
0.713973	0.438093	0.147361	0.147361	0.421912	0.421912	0.198273	29.0371	29.0371	0.0228571
0.719535	0.446791	0.154936	0.154936	0.520915	0.520915	0.210011	28.8939	28.8939	0.0297718
0.723564	0.455329	0.144629	0.144629	0.683358	0.683358	0.240704	28.8937	28.8937	0.0352042
0.726347	0.463	0.124758	0.124758	0.857208	0.857208	0.268266	29.0815	29.0815	0.0417577
0.72787	0.467097	0.155172	0.155172	0.794276	0.794276	0.253203	28.3715	28.3715	0.0482433
0.728291	0.469181	0.178969	0.178969	0.581295	0.581295	0.22154	28.2706	28.2706	0.0509642
0.727483	0.471087	0.186767	0.186767	0.424692	0.424692	0.202723	28.0347	28.0347	0.0528494
0.726144	0.472901	0.190845	0.190845	0.404769	0.404769	0.199591	27.7193	27.7193	0.0548087
0.725258	0.475636	0.190608	0.190608	0.482053	0.482053	0.208596	27.5855	27.5855	0.0540977
0.724926	0.478779	0.201268	0.201268	0.484817	0.484817	0.207726	27.5329	27.5329	0.0511227
0.723779	0.480902	0.223927	0.223927	0.409612	0.409612	0.20695	27.9687	27.9687	0.046914
0.721494	0.480265	0.242489	0.242489	0.348314	0.348314	0.208209	28.2245	28.2245	0.0465383
0.718665	0.476664	0.257357	0.257357	0.355191	0.355191	0.216971	28.1448	28.1448	0.0502302
0.71686	0.470883	0.281101	0.281101	0.465154	0.465154	0.228568	28.2546	28.2546	0.0496635
0.715711	0.466721	0.304597	0.304597	0.593997	0.593997	0.24317	28.2119	28.2119	0.0461818
0.713284	0.469196	0.299698	0.299698	0.460868	0.460868	0.232004	27.6891	27.6891	0.0481902
0.709079	0.476155	0.30058	0.30058	0.435391	0.435391	0.242465	26.9094	26.9094	0.0608381
0.709324	0.478246	0.324709	0.324709	0.519939	0.519939	0.257295	26.3499	26.3499	0.0818987
0.709492	0.475569	0.369798	0.369798	0.746458	0.746458	0.291181	25.6723	25.6723	0.10278
0.700019	0.470627	0.431657	0.431657	0.891275	0.891275	0.2975	25.0811	25.0811	0.108939
0.6809	0.465687	0.500683	0.500683	0.774927	0.774927	0.292988	24.7341	24.7341	0.0907327
0.627081	0.434932	0.454725	0.454725	0.709654	0.709654	0.28707	25.9097	25.9097	0.0335365
0.624564	0.429208	0.322397	0.322397	0.677399	0.677399	0.258641	29.8933	29.8933	0.018684
0.642033	0.494732	0.233189	0.233189	0.540176	0.540176	0.20424	27.3907	27.3907	0.0574035
0.673619	0.515782	0.279949	0.279949	0.688529	0.688529	0.227534	27.2067	27.2067	0.0633919
0.698137	0.536944	0.317497	0.317497	0.654257	0.654257	0.228297	27.1424	27.1424	0.0636726
0.714936	0.552364	0.329979	0.329979	0.544204	0.544204	0.216516	27.2098	27.2098	0.0642827
0.727128	0.560811	0.339339	0.339339	0.432831	0.432831	0.187257	27.1903	27.1903	0.0690689
0.736672	0.563766	0.345482	0.345482	0.36794	0.36794	0.191706	27.2783	27.2783	0.0784139
0.743168	0.566695	0.329046	0.329046	0.343129	0.343129	0.189036	27.2465	27.2465	0.0911487
0.746491	0.57221	0.29964	0.29964	0.28453	0.28453	0.172859	27.4493	27.4493	0.105745
0.748484	0.577727	0.26877	0.26877	0.327788	0.327788	0.175078	27.7354	27.7354	0.127948
0.748464	0.589702	0.293181	0.293181	0.456061	0.456061	0.194558	27.9442	27.9442	0.157505
0.747312	0.607843	0.379999	0.379999	0.70697	0.70697	0.286229	28.0858	28.0858	0.188274
0.745823	0.626935	0.456611	0.456611	0.530103	0.530103	0.362801	28.3611	28.3611	0.227658
0.747692	0.644973	0.514971	0.514971	1.48283	1.48283	0.47392	28.3975	28.3975	0.283301
0.757726	0.674933	0.779934	0.779934	1.91807	1.91807	0.585076	27.302	27.302	0.352448
0.778124	0.713464	0.856602	0.856602	1.10083	1.10083	0.520168	25.8766	25.8766	0.424168
0.806331	0.743116	0.79453	0.79453	0.61101	0.61101	0.396948	24.0109	24.0109	0.475666
0.83323	0.73286	0.492601	0.492601	0.29466	0.29466	0.241818	23.5396	23.5396	0.484531
0.849	0.683401	0.153058	0.153058	0.618933	0.618933	0.191339	23.8725	23.8725	0.445301
0.854463	0.634149	0.0735583	0.0735583	0.5683	0.5683	0.165602	26.0986	26.0986	0.364461
0.856169	0.597434	0.0658058	0.0658058	0.57466	0.57466	0.165108	34.4309	34.4309	0.265568
0.860924	0.565635	0.0669342	0.0669342	0.602913	0.602913	0.171619	48.3996	48.3996	0.170264
0.864183	0.532134	0.0656352	0.0656352	0.60414	0.60414	0.174453	47.9718	47.9718	0.0951834
0.692051	0.402391	0.117547	0.117547	0.671829	0.671829	0.235534	29.6978	29.6978	0.000134914
0.696935	0.408821	0.164047	0.164047	0.637382	0.637382	0.238783	29.3972	29.3972	0.00224798
0.700766	0.417948	0.194724	0.194724	0.614768	0.614768	0.242604	29.3525	29.3525	0.00943963
0.704396	0.426534	0.200078	0.200078	0.577064	0.577064	0.227644	29.3866	29.3866	0.0175842
0.709126	0.433492	0.197437	0.197437	0.561469	0.561469	0.209404	29.2309	29.2309	0.0227589
0.715375	0.440287	0.20145	0.20145	0.646702	0.646702	0.216832	29.0166	29.0166	0.0292318
0.721716	0.448133	0.20419	0.20419	0.713939	0.713939	0.232698	28.7213	28.7213	0.0338573
0.726029	0.456784	0.192029	0.192029	0.757942	0.757942	0.241811	28.898	28.898	0.0397297
0.728492	0.462842	0.183498	0.183498	0.761116	0.761116	0.242212	28.8001	28.8001	0.0441585
0.730447	0.466596	0.17694	0.17694	0.678069	0.678069	0.223206	28.4905	28.4905	0.0455769
0.731814	0.468718	0.184017	0.184017	0.51403	0.51403	0.195807	28.2948	28.2948	0.0470006
0.731755	0.469601	0.204737	0.204737	0.407256	0.407256	0.190691	28.0845	28.0845	0.048646
0.730361	0.469293	0.219211	0.219211	0.508888	0.508888	0.206254	28.1943	28.1943	0.0464864
0.728032	0.469887	0.237428	0.237428	0.560074	0.560074	0.222197	28.3857	28.3857	0.0425426
0.724251	0.470765	0.256419	0.256419	0.559211	0.559211	0.228976	28.6057	28.6057	0.0377411
0.7197	0.470693	0.261895	0.261895	0.484454	0.484454	0.219887	28.4743	28.4743	0.0354198
0.715465	0.46902	0.267836	0.267836	0.429756	0.429756	0.215891	28.1764	28.1764	0.0361252
0.713319	0.465155	0.302811	0.302811	0.424698	0.424698	0.21657	28.0151	28.0151	0.036712
0.7126	0.465285	0.315693	0.315693	0.435899	0.435899	0.227997	27.6653	27.6653	0.0379723
0.712384	0.47443	0.309232	0.309232	0.452792	0.452792	0.236127	27.0599	27.0599	0.0450576
0.712315	0.482825	0.312257	0.312257	0.546138	0.546138	0.250502	26.6771	26.6771	0.0638689
0.716134	0.487193	0.351243	0.351243	0.616501	0.616501	0.250356	26.0712	26.0712	0.0947667
0.715706	0.488495	0.447052	0.447052	0.80243	0.80243	0.280751	25.6392	25.6392	0.129775
0.707506	0.490064	0.525888	0.525888	0.965533	0.965533	0.305158	25.6037	25.6037	0.149905
0.689681	0.483563	0.560983	0.560983	0.885915	0.885915	0.328604	25.0334	25.0334	0.140361
0.63734	0.440036	0.474016	0.474016	0.845837	0.845837	0.291448	26.7896	26.7896	0.0647433
0.642866	0.409183	0.338793	0.338793	0.892209	0.892209	0.283784	30.1282	30.1282	0.0356546
0.647254	0.499349	0.220943	0.220943	0.623514	0.623514	0.223536	27.3549	27.3549	0.0564232
0.677153	0.519266	0.27586	0.27586	0.734714	0.734714	0.243413	27.101	27.101	0.0617292
0.700031	0.540477	0.315641	0.315641	0.691169	0.691169	0.230601	27.1216	27.1216	0.0626458
0.716441	0.55679	0.323667	0.323667	0.565813	0.565813	0.19933	27.1182	27.1182	0.0641181
0.728274	0.566046	0.342768	0.342768	0.435754	0.435754	0.181695	27.1916	27.1916	0.0719697
0.736939	0.570139	0.348081	0.348081	0.344077	0.344077	0.200801	27.3634	27.3634	0.0847671
0.742393	0.573426	0.321546	0.321546	0.332997	0.332997	0.1925	27.3366	27.3366	0.102803
0.74487	0.578208	0.274243	0.274243	0.320705	0.320705	0.164868	27.3342	27.3342	0.125834
0.746907	0.584775	0.271598	0.271598	0.476336	0.476336	0.198633	27.7859	27.7859	0.154648
0.747044	0.599992	0.321404	0.321404	0.647199	0.647199	0.237102	28.0136	28.0136	0.187698
0.746261	0.619419	0.432221	0.432221	0.725939	0.725939	0.313329	28.0763	28.0763	0.223075
0.748701	0.649693	0.471032	0.471032	0.564202	0.564202	0.392783	28.3228	28.3228	0.270422
0.75876	0.689443	0.668	0.668	2.29385	2.29385	0.559519	27.5988	27.5988	0.335945
0.780964	0.734423	0.845022	0.845022	1.56456	1.56456	0.55238	26.1086	26.1086	0.40843
0.812787	0.761684	0.779789	0.779789	0.870804	0.870804	0.442072	24.2336	24.2336	0.468096
0.841301	0.741145	0.461757	0.461757	0.568639	0.568639	0.273431	23.5554	23.5554	0.490488
0.854106	0.659955	0.148118	0.148118	0.702581	0.702581	0.201176	23.9807	23.9807	0.461391
0.85577	0.582254	0.0964228	0.0964228	0.697268	0.697268	0.201519	25.6409	25.6409	0.386772
0.859188	0.54909	0.12049	0.12049	0.788631	0.788631	0.223711	41.9701	41.9701	0.286012
0.868385	0.54339	0.112095	0.112095	0.843043	0.843043	0.230423	94.192	94.192	0.18169
0.877463	0.53443	0.0792171	0.0792171	0.719946	0.719946	0.202153	50.0883	50.0883	0.0976632
0.871486	0.515707	0.0668954	0.0668954	0.605655	0.605655	0.171844	67.1075	67.1075	0.0443972
0.693268	0.405577	0.13133	0.13133	0.734377	0.734377	0.242628	29.8433	29.8433	0.000134914
0.697001	0.409832	0.150909	0.150909	0.64103	0.64103	0.239281	29.6111	29.6111	0.00221847
0.700246	0.415963	0.177808	0.177808	0.640465	0.640465	0.243406	29.5104	29.5104	0.00901284
0.702636	0.423532	0.202829	0.202829	0.689362	0.689362	0.251557	29.4729	29.4729	0.0164835
0.705216	0.43054	0.217453	0.217453	0.723258	0.723258	0.242901	29.6408	29.6408	0.0217111
0.71031	0.435715	0.232091	0.232091	0.729492	0.729492	0.240988	29.3979	29.3979	0.0277456
0.716722	0.440974	0.26143	0.26143	0.758158	0.758158	0.243482	28.8652	28.8652	0.0326728
0.723006	0.447794	0.29259	0.29259	0.781704	0.781704	0.252573	28.6168	28.6168	0.0379849
0.727202	0.455271	0.282146	0.282146	0.744684	0.744684	0.247394	28.9278	28.9278	0.0418826
0.72934	0.460767	0.260715	0.260715	0.644845	0.644845	0.219681	28.786	28.786	0.0432475
0.731254	0.462877	0.240602	0.240602	0.574816	0.574816	0.203115	28.5985	28.5985	0.0438797
0.732458	0.46298	0.246	0.246	0.481471	0.481471	0.193469	28.5739	28.5739	0.0442683
0.716749	0.465126	0.247654	0.247654	0.383502	0.383502	0.198525	28.2636	28.2636	0.0262885
0.713294	0.465272	0.259438	0.259438	0.359745	0.359745	0.205322	28.1312	28.1312	0.0249207
0.713801	0.464032	0.276528	0.276528	0.291847	0.291847	0.20976	27.7101	27.7101	0.0282508
0.715539	0.469953	0.30291	0.30291	0.355716	0.355716	0.230837	27.4271	27.4271	0.037594
0.715912	0.481048	0.306846	0.306846	0.563628	0.563628	0.256568	27.006	27.006	0.0540662
0.71755	0.4895	0.328234	0.328234	0.525701	0.525701	0.253924	26.6386	26.6386	0.0811156
0.720975	0.495161	0.386426	0.386426	0.486167	0.486167	0.251891	26.1891	26.1891	0.122134
0.721123	0.501754	0.489385	0.489385	0.780856	0.780856	0.289235	26.3447	26.3447	0.168329
0.714402	0.505438	0.569942	0.569942	1.05256	1.05256	0.33723	25.8442	25.8442	0.198695
0.69865	0.49647	0.566911	0.566911	1.11517	1.11517	0.361433	25.1861	25.1861	0.196917
0.646096	0.440797	0.501017	0.501017	0.864605	0.864605	0.300531	28.6759	28.6759	0.106226
0.651716	0.382635	0.351975	0.351975	1.20478	1.20478	0.315145	31.0639	31.0639	0.0604654
0.654193	0.504634	0.239821	0.239821	0.696096	0.696096	0.221824	27.3271	27.3271	0.0577603
0.681974	0.522967	0.279544	0.279544	0.62736	0.62736	0.226265	27.193	27.193	0.0648205
0.702788	0.543248	0.286122	0.286122	0.64564	0.64564	0.238889	27.0848	27.0848	0.0667482
0.718493	0.559155	0.318854	0.318854	0.597861	0.597861	0.215048	27.1039	27.1039	0.0681805
0.729547	0.569024	0.349223	0.349223	0.477219	0.477219	0.208504	27.1692	27.1692	0.0782256
0.737116	0.57388	0.346955	0.346955	0.39209	0.39209	0.211519	27.3083	27.3083	0.0964452
0.741736	0.579005	0.316513	0.316513	0.305138	0.305138	0.192083	27.1989	27.1989	0.121973
0.744729	0.585319	0.283505	0.283505	0.437056	0.437056	0.194487	27.177	27.177	0.154217
0.748981	0.598063	0.318925	0.318925	0.64639	0.64639	0.243681	27.5641	27.5641	0.187693
0.752919	0.625755	0.426516	0.426516	0.809167	0.809167	0.320447	27.7078	27.7078	0.221517
0.758429	0.663479	0.467899	0.467899	0.726272	0.726272	0.39494	27.4112	27.4112	0.25952
0.768833	0.705579	0.590537	0.590537	1.75757	1.75757	0.50845	26.4032	26.4032	0.312711
0.78646	0.748426	0.824151	0.824151	1.11756	1.11756	0.498106	25.9962	25.9962	0.381506
0.813649	0.774429	0.795281	0.795281	0.699442	0.699442	0.473668	24.7354	24.7354	0.446078
0.841983	0.755621	0.532827	0.532827	0.730377	0.730377	0.343663	23.5435	23.5435	0.478997
0.856413	0.676203	0.182117	0.182117	0.840599	0.840599	0.251386	23.7255	23.7255	0.463004
0.852671	0.574592	0.121429	0.121429	0.922965	0.922965	0.250681	25.5868	25.5868	0.399753
0.850015	0.515092	0.144942	0.144942	0.895969	0.895969	0.253806	30.9168	30.9168	0.302381
0.85653	0.497697	0.141808	0.141808	0.832693	0.832693	0.252851	40.0467	40.0467	0.197835
0.86473	0.498984	0.132287	0.132287	0.836806	0.836806	0.245769	58.4028	58.4028	0.107235
0.700949	0.416828	0.167262	0.167262	0.746257	0.746257	0.254084	29.7956	29.7956	0.00786995
0.702171	0.422161	0.178251	0.178251	0.81674	0.81674	0.259647	29.6452	29.6452	0.0134008
0.703298	0.427422	0.200897	0.200897	0.80409	0.80409	0.258536	29.5541	29.5541	0.0182302
0.706045	0.432395	0.231619	0.231619	0.754878	0.754878	0.2525	29.5524	29.5524	0.0233044
0.711011	0.436528	0.264234	0.264234	0.731829	0.731829	0.25041	29.4032	29.4032	0.0288518
0.717982	0.440283	0.308008	0.308008	0.760963	0.760963	0.253066	28.7026	28.7026	0.0343707
0.723564	0.446228	0.318846	0.318846	0.766245	0.766245	0.256148	28.8742	28.8742	0.0397241
0.726798	0.452446	0.3218	0.3218	0.683029	0.683029	0.233815	28.9582	28.9582	0.0422608
0.714828	0.466767	0.255619	0.255619	0.389108	0.389108	0.204847	28.0955	28.0955	0.022915
0.71567	0.468246	0.24639	0.24639	0.359417	0.359417	0.198647	27.5486	27.5486	0.0224164
0.721128	0.469566	0.240584	0.240584	0.334121	0.334121	0.211602	27.3456	27.3456	0.0305872
0.723364	0.477164	0.277119	0.277119	0.555083	0.555083	0.256221	27.4019	27.4019	0.0468276
0.721848	0.48606	0.28069	0.28069	0.658333	0.658333	0.264626	27.04	27.04	0.0693932
0.721776	0.493738	0.32253	0.32253	0.494922	0.494922	0.250239	26.6004	26.6004	0.102552
0.723717	0.500363	0.378853	0.378853	0.646835	0.646835	0.274881	26.2155	26.2155	0.149355
0.72476	0.511161	0.511358	0.511358	0.905161	0.905161	0.294638	26.4247	26.4247	0.199584
0.719303	0.515355	0.578382	0.578382	1.09551	1.09551	0.338725	26.1215	26.1215	0.23407
0.705583	0.504196	0.552831	0.552831	1.23006	1.23006	0.373557	25.4699	25.4699	0.237519
0.648157	0.437432	0.509691	0.509691	0.872694	0.872694	0.30422	30.9567	30.9567	0.143572
0.630946	0.401531	0.332254	0.332254	1.20268	1.20268	0.301132	32.6443	32.6443	0.0857911
0.662163	0.510551	0.246255	0.246255	0.566315	0.566315	0.212824	27.0638	27.0638	0.0593721
0.689095	0.526155	0.276787	0.276787	0.576701	0.576701	0.232114	27.0073	27.0073	0.0669016
0.708592	0.545206	0.307889	0.307889	0.625131	0.625131	0.244403	26.7814	26.7814	0.0711251
0.723336	0.558918	0.348034	0.348034	0.556886	0.556886	0.218688	26.7496	26.7496	0.0766622
0.733453	0.569265	0.373998	0.373998	0.267545	0.267545	0.202487	27.1082	27.1082	0.0900147
0.741095	0.575426	0.334383	0.334383	0.234627	0.234627	0.181117	27.1815	27.1815	0.115207
0.747238	0.583062	0.297051	0.297051	0.286515	0.286515	0.162926	27.129	27.129	0.148531
0.753613	0.593408	0.328888	0.328888	0.550958	0.550958	0.228372	27.1518	27.1518	0.185523
0.760826	0.618052	0.442809	0.442809	0.837156	0.837156	0.319279	27.2599	27.2599	0.22153
0.768554	0.65781	0.489819	0.489819	0.843813	0.843813	0.388806	26.5164	26.5164	0.257389
0.778917	0.704207	0.525849	0.525849	1.3244	1.3244	0.454455	25.0632	25.0632	0.299431
0.793509	0.752483	0.761715	0.761715	1.14773	1.14773	0.489363	25.1838	25.1838	0.354973
0.813613	0.785003	0.815593	0.815593	0.336672	0.336672	0.455809	25.0041	25.0041	0.41492
0.836104	0.775128	0.624778	0.624778	0.563942	0.563942	0.391598	24.2022	24.2022	0.454079
0.851093	0.705061	0.318793	0.318793	0.721394	0.721394	0.279056	23.8248	23.8248	0.449868
0.85066	0.597429	0.170063	0.170063	0.724975	0.724975	0.23583	24.9161	24.9161	0.397708
0.839796	0.518086	0.15254	0.15254	0.724982	0.724982	0.23334	29.4735	29.4735	0.310308
0.836941	0.480996	0.16175	0.16175	0.759889	0.759889	0.243199	35.0711	35.0711	0.208484
0.841381	0.46677	0.15448	0.15448	0.85723	0.85723	0.255501	39.8085	39.8085	0.117101
0.701909	0.417173	0.14642	0.14642	0.843982	0.843982	0.267289	29.8961	29.8961	0.00621838
0.703115	0.421787	0.164575	0.164575	0.901675	0.901675	0.269205	29.8245	29.8245	0.0105374
0.703445	0.426744	0.183955	0.183955	0.950451	0.950451	0.271775	29.73	29.73	0.0140348
0.703803	0.431468	0.219101	0.219101	0.858541	0.858541	0.263684	29.6538	29.6538	0.01838
0.706659	0.434175	0.262739	0.262739	0.727855	0.727855	0.249173	29.6767	29.6767	0.0234532
0.711803	0.437388	0.302354	0.302354	0.697666	0.697666	0.247426	29.2736	29.2736	0.0299363
0.717975	0.44194	0.331854	0.331854	0.733883	0.733883	0.251939	28.8952	28.8952	0.0364416
0.722945	0.447075	0.345405	0.345405	0.723601	0.723601	0.250359	28.9089	28.9089	0.0391796
0.725459	0.45208	0.353036	0.353036	0.62245	0.62245	0.227877	28.7912	28.7912	0.0402623
0.725965	0.455533	0.343717	0.343717	0.54246	0.54246	0.219367	28.5194	28.5194	0.0406674
0.724449	0.456281	0.31869	0.31869	0.559525	0.559525	0.216696	28.2409	28.2409	0.039573
0.71993	0.457891	0.298974	0.298974	0.565034	0.565034	0.2188	28.0076	28.0076	0.0355951
0.715688	0.464153	0.2723	0.2723	0.524311	0.524311	0.212182	28.048	28.048	0.0319387
0.715282	0.471945	0.261255	0.261255	0.360298	0.360298	0.192588	27.9475	27.9475	0.0293395
0.720868	0.476223	0.238518	0.238518	0.289442	0.289442	0.173477	27.4276	27.4276	0.0323519
0.728572	0.478567	0.230476	0.230476	0.334622	0.334622	0.202035	27.4033	27.4033	0.0434654
0.730203	0.482701	0.213326	0.213326	0.616071	0.616071	0.245188	27.3628	27.3628	0.0621633
0.727353	0.489403	0.247966	0.247966	0.587528	0.587528	0.250762	26.9076	26.9076	0.0863842
0.72553	0.497212	0.307092	0.307092	0.485406	0.485406	0.252514	26.5215	26.5215	0.119676
0.727088	0.506794	0.390193	0.390193	0.709709	0.709709	0.308684	26.3872	26.3872	0.16387
0.727308	0.518916	0.511079	0.511079	0.894525	0.894525	0.313236	26.8934	26.8934	0.211809
0.72167	0.52221	0.54824	0.54824	1.14225	1.14225	0.348598	26.6576	26.6576	0.245949
0.707294	0.502869	0.561386	0.561386	1.27262	1.27262	0.381061	26.1716	26.1716	0.251319
0.649945	0.410809	0.463631	0.463631	1.19426	1.19426	0.329381	32.9156	32.9156	0.166669
0.609437	0.423161	0.275725	0.275725	1.05104	1.05104	0.275895	30.5658	30.5658	0.106194
0.670735	0.516529	0.242184	0.242184	0.534632	0.534632	0.214256	27.0231	27.0231	0.0601738
0.698219	0.53294	0.278823	0.278823	0.565302	0.565302	0.236326	26.7524	26.7524	0.0682876
0.716794	0.548342	0.319544	0.319544	0.533337	0.533337	0.235848	26.5746	26.5746	0.0765836
0.729872	0.559784	0.36833	0.36833	0.398704	0.398704	0.213607	26.6487	26.6487	0.0893268
0.739486	0.569654	0.3747	0.3747	0.242368	0.242368	0.200399	26.8333	26.8333	0.110411
0.74707	0.577209	0.345484	0.345484	0.305021	0.305021	0.193059	26.9515	26.9515	0.14302
0.753748	0.58699	0.347974	0.347974	0.4519	0.4519	0.215052	26.884	26.884	0.181569
0.762209	0.605094	0.432788	0.432788	0.757063	0.757063	0.317057	27.0599	27.0599	0.219097
0.773603	0.643427	0.491787	0.491787	0.914085	0.914085	0.385175	26.2906	26.2906	0.255564
0.786973	0.694458	0.514323	0.514323	1.10929	1.10929	0.440565	24.433	24.433	0.295323
0.799912	0.748628	0.664355	0.664355	1.39521	1.39521	0.480748	24.2135	24.2135	0.341692
0.813783	0.791203	0.781052	0.781052	0.55949	0.55949	0.444942	24.3948	24.3948	0.393918
0.832471	0.793927	0.655668	0.655668	0.480754	0.480754	0.396702	24.0108	24.0108	0.432537
0.846452	0.733726	0.369736	0.369736	0.800621	0.800621	0.308535	24.0594	24.0594	0.43593
0.848538	0.631719	0.200333	0.200333	0.834554	0.834554	0.253339	24.9911	24.9911	0.393629
0.83971	0.536609	0.20172	0.20172	0.633238	0.633238	0.23536	28.4746	28.4746	0.312513
0.82652	0.486078	0.191566	0.191566	0.61267	0.61267	0.239581	32.7301	32.7301	0.214943
0.810651	0.46263	0.179155	0.179155	0.681149	0.681149	0.247242	34.9771	34.9771	0.124293
0.794412	0.455146	0.143084	0.143084	0.757292	0.757292	0.25166	36.6297	36.6297	0.0580692
0.701986	0.414915	0.116452	0.116452	0.869735	0.869735	0.272885	29.897	29.897	0.00334282
0.703974	0.41944	0.137949	0.137949	0.899557	0.899557	0.275212	29.751	29.751	0.00809374
0.705051	0.424798	0.162651	0.162651	0.920627	0.920627	0.271324	29.8903	29.8903	0.0111619
0.704834	0.429778	0.208019	0.208019	0.851607	0.851607	0.256051	29.9432	29.9432	0.0140973
0.705005	0.433677	0.259006	0.259006	0.758534	0.758534	0.246473	29.8824	29.8824	0.0184165
0.707063	0.436335	0.309759	0.309759	0.68898	0.68898	0.240465	29.7917	29.7917	0.0237373
0.712073	0.43928	0.358297	0.358297	0.702049	0.702049	0.245006	29.1771	29.1771	0.0292166
0.717477	0.445306	0.389571	0.389571	0.73334	0.73334	0.257189	29.1188	29.1188	0.0317964
0.721291	0.451658	0.413922	0.413922	0.672685	0.672685	0.251798	28.7973	28.7973	0.033784
0.723273	0.457068	0.396977	0.396977	0.588007	0.588007	0.236507	28.5758	28.5758	0.0362901
0.72216	0.459372	0.369811	0.369811	0.52088	0.52088	0.223461	28.4279	28.4279	0.0401936
0.718534	0.459349	0.332934	0.332934	0.486806	0.486806	0.212461	28.2668	28.2668	0.0408486
0.716748	0.464155	0.282066	0.282066	0.490894	0.490894	0.210066	28.2777	28.2777	0.0401172
0.717594	0.473822	0.250406	0.250406	0.292072	0.292072	0.178843	27.9445	27.9445	0.0401572
0.722127	0.480753	0.212926	0.212926	0.211826	0.211826	0.162603	27.6132	27.6132	0.0445075
0.72954	0.48301	0.187283	0.187283	0.323128	0.323128	0.213112	27.5359	27.5359	0.0551702
0.731976	0.485546	0.193556	0.193556	0.528237	0.528237	0.243266	27.1752	27.1752	0.073042
0.730244	0.493321	0.234499	0.234499	0.504154	0.504154	0.246599	26.6682	26.6682	0.0963692
0.729515	0.503362	0.301926	0.301926	0.469165	0.469165	0.252972	26.2964	26.2964	0.126721
0.731195	0.515703	0.399299	0.399299	0.62493	0.62493	0.286142	27.0939	27.0939	0.163964
0.72928	0.524493	0.497787	0.497787	0.873089	0.873089	0.301957	27.2588	27.2588	0.204677
0.722377	0.52189	0.548018	0.548018	0.989104	0.989104	0.33312	27.0391	27.0391	0.235084
0.706652	0.494383	0.572406	0.572406	1.35982	1.35982	0.378956	26.8562	26.8562	0.241634
0.674458	0.447147	0.558945	0.558945	1.46441	1.46441	0.381011	26.876	26.876	0.220117
0.645051	0.37248	0.40787	0.40787	1.36028	1.36028	0.333371	31.7968	31.7968	0.174926
0.610666	0.430247	0.225003	0.225003	0.985556	0.985556	0.266928	29.4804	29.4804	0.11683
0.646115	0.501998	0.213409	0.213409	0.521319	0.521319	0.196305	26.9149	26.9149	0.055616
0.681221	0.521148	0.253538	0.253538	0.539496	0.539496	0.213897	26.8663	26.8663	0.0627294
0.707845	0.53777	0.30139	0.30139	0.526885	0.526885	0.225427	26.7176	26.7176	0.0726824
0.724635	0.551602	0.347969	0.347969	0.407919	0.407919	0.213793	26.5812	26.5812	0.0861662
0.736376	0.564715	0.363562	0.363562	0.328408	0.328408	0.208935	26.6165	26.6165	0.106255
0.745597	0.574769	0.356419	0.356419	0.346757	0.346757	0.213762	26.6148	26.6148	0.136712
0.753008	0.582059	0.346492	0.346492	0.414805	0.414805	0.217985	26.7417	26.7417	0.177331
0.759741	0.594197	0.399214	0.399214	0.645151	0.645151	0.270328	26.6117	26.6117	0.21892
0.77064	0.623444	0.483698	0.483698	0.964553	0.964553	0.382058	26.5471	26.5471	0.255012
0.786689	0.673592	0.465456	0.465456	1.40636	1.40636	0.457331	24.5839	24.5839	0.290932
0.803666	0.732863	0.528025	0.528025	1.85194	1.85194	0.489667	23.737	23.737	0.334763
0.815189	0.784579	0.702671	0.702671	0.919911	0.919911	0.457305	24.2051	24.2051	0.382695
0.825559	0.801445	0.678568	0.678568	0.635682	0.635682	0.402377	23.9158	23.9158	0.421942
0.839836	0.759462	0.402854	0.402854	0.669795	0.669795	0.307838	23.9732	23.9732	0.429486
0.846899	0.664468	0.212106	0.212106	0.768601	0.768601	0.249677	24.7299	24.7299	0.392742
0.842178	0.565029	0.181163	0.181163	0.76148	0.76148	0.231631	27.7254	27.7254	0.317666
0.827304	0.504069	0.201527	0.201527	0.637809	0.637809	0.23669	37.159	37.159	0.221699
0.798926	0.473586	0.171388	0.171388	0.588962	0.588962	0.243717	34.9034	34.9034	0.129033
0.760873	0.452679	0.16058	0.16058	0.660477	0.660477	0.249916	34.3912	34.3912	0.0607643
0.721551	0.44296	0.145498	0.145498	0.742489	0.742489	0.263724	33.848	33.848	0.0224901
0.684697	0.45353	0.126647	0.126647	0.711326	0.711326	0.246148	48.1788	48.1788	0.00600148
0.702423	0.415953	0.11814	0.11814	0.911914	0.911914	0.274607	29.857	29.857	0.00691594
0.7047	0.421492	0.150008	0.150008	0.892973	0.892973	0.269347	29.931	29.931	0.00957948
0.705893	0.42721	0.19404	0.19404	0.859469	0.859469	0.25876	30.102	30.102	0.0114196
0.705806	0.432447	0.256651	0.256651	0.755921	0.755921	0.241104	30.0923	30.0923	0.0140673
0.705769	0.435567	0.319297	0.319297	0.603023	0.603023	0.229188	29.979	29.979	0.0178378
0.707812	0.438329	0.385069	0.385069	0.621179	0.621179	0.237216	29.5576	29.5576	0.0205571
0.711745	0.443498	0.436591	0.436591	0.72046	0.72046	0.26612	29.4034	29.4034	0.0230327
0.715924	0.451811	0.473985	0.473985	0.818833	0.818833	0.292488	29.1247	29.1247	0.0280722
0.719489	0.459943	0.476826	0.476826	0.830701	0.830701	0.291433	28.8671	28.8671	0.0331505
0.720187	0.462055	0.461384	0.461384	0.790624	0.790624	0.285782	28.8028	28.8028	0.0388298
0.720558	0.460739	0.402588	0.402588	0.630632	0.630632	0.247584	28.769	28.769	0.0417989
0.720866	0.462813	0.32981	0.32981	0.466777	0.466777	0.214065	28.5994	28.5994	0.0426179
0.719944	0.471079	0.260857	0.260857	0.255336	0.255336	0.171615	28.2235	28.2235	0.0450202
0.721342	0.476748	0.206825	0.206825	0.194041	0.194041	0.150316	27.8031	27.8031	0.0520389
0.726148	0.479817	0.18953	0.18953	0.343532	0.343532	0.213053	27.751	27.751	0.0621835
0.7292	0.486672	0.216032	0.216032	0.432532	0.432532	0.248827	27.2105	27.2105	0.0767194
0.730625	0.49795	0.257406	0.257406	0.454548	0.454548	0.249114	26.6121	26.6121	0.096754
0.732179	0.510706	0.322132	0.322132	0.539819	0.539819	0.259331	26.3336	26.3336	0.121499
0.733295	0.521054	0.406552	0.406552	0.664358	0.664358	0.285282	27.1252	27.1252	0.150504
0.730724	0.521933	0.469609	0.469609	0.759391	0.759391	0.293484	27.3931	27.3931	0.181909
0.721363	0.510526	0.521317	0.521317	0.983093	0.983093	0.315654	27.363	27.363	0.207044
0.702922	0.478873	0.559039	0.559039	1.35898	1.35898	0.370166	27.2394	27.2394	0.216188
0.668231	0.432313	0.517466	0.517466	1.59707	1.59707	0.389261	27.839	27.839	0.203629
0.635708	0.362494	0.371635	0.371635	1.24095	1.24095	0.313183	29.7293	29.7293	0.169144
0.597891	0.407104	0.230103	0.230103	0.985085	0.985085	0.266447	29.5362	29.5362	0.11766
0.353927	0.424995	0.19734	0.19734	1.77966	1.77966	0.42117	19.9768	19.9768	0.0659943
0.65852	0.507024	0.22593	0.22593	0.483532	0.483532	0.192861	26.9428	26.9428	0.059992
0.691757	0.525273	0.243009	0.243009	0.616834	0.616834	0.235464	27.1283	27.1283	0.0703092
0.7159	0.540976	0.301047	0.301047	0.502891	0.502891	0.225977	26.8634	26.8634	0.082398
0.731021	0.554491	0.348354	0.348354	0.291921	0.291921	0.195763	26.835	26.835	0.0995353
0.741548	0.569526	0.36378	0.36378	0.296876	0.296876	0.204231	26.695	26.695	0.126667
0.750273	0.58154	0.362656	0.362656	0.361047	0.361047	0.215426	26.4335	26.4335	0.166199
0.757883	0.590562	0.37727	0.37727	0.474454	0.474454	0.24415	26.7985	26.7985	0.214783
0.765871	0.608795	0.434418	0.434418	0.890621	0.890621	0.341554	26.6033	26.6033	0.258677
0.778904	0.646551	0.456109	0.456109	1.28462	1.28462	0.44089	25.7997	25.7997	0.293755
0.797075	0.704304	0.519815	0.519815	2.04119	2.04119	0.528056	24.166	24.166	0.329397
0.813733	0.764385	0.645594	0.645594	2.15005	2.15005	0.517786	24.46	24.46	0.372511
0.823502	0.800311	0.660831	0.660831	0.922013	0.922013	0.40486	24.193	24.193	0.410239
0.831319	0.774963	0.433433	0.433433	0.552154	0.552154	0.302599	24.1706	24.1706	0.423847
0.841585	0.695847	0.205661	0.205661	0.763108	0.763108	0.257156	24.3679	24.3679	0.397493
0.848231	0.595395	0.166	0.166	0.823495	0.823495	0.245835	26.3625	26.3625	0.32943
0.845756	0.517717	0.216777	0.216777	0.869508	0.869508	0.252598	33.9561	33.9561	0.233695
0.822093	0.482094	0.231101	0.231101	0.666494	0.666494	0.244074	52.0644	52.0644	0.138382
0.764386	0.461711	0.179677	0.179677	0.489586	0.489586	0.224858	41.2933	41.2933	0.0658721
0.691628	0.446093	0.138894	0.138894	0.64808	0.64808	0.237597	35.9755	35.9755	0.0238466
0.638945	0.439413	0.114737	0.114737	0.799297	0.799297	0.263414	39.1442	39.1442	0.00618768
0.597934	0.443595	0.117134	0.117134	0.93479	0.93479	0.286088	40.5964	40.5964	0.00102595
0.699439	0.411381	0.106174	0.106174	0.909803	0.909803	0.267073	29.9844	29.9844	0.00524674
0.701406	0.41723	0.13653	0.13653	0.890288	0.890288	0.263811	29.9678	29.9678	0.00717303
0.704269	0.424165	0.201935	0.201935	0.880554	0.880554	0.263252	30.2233	30.2233	0.00839447
0.706063	0.429906	0.264521	0.264521	0.81379	0.81379	0.255363	30.1442	30.1442	0.00985775
0.706636	0.434227	0.330042	0.330042	0.714839	0.714839	0.251769	29.9484	29.9484	0.0123253
0.706621	0.437698	0.397369	0.397369	0.673306	0.673306	0.260451	29.8052	29.8052	0.0135239
0.708155	0.442097	0.468352	0.468352	0.815082	0.815082	0.292946	29.6369	29.6369	0.0153788
0.711234	0.450661	0.531719	0.531719	1.1136	1.1136	0.363588	29.5031	29.5031	0.0211328
0.714888	0.461989	0.559112	0.559112	1.45652	1.45652	0.432311	29.0012	29.0012	0.0277789
0.717408	0.467483	0.581135	0.581135	1.64485	1.64485	0.463387	29.0229	29.0229	0.0327369
0.721325	0.467462	0.491765	0.491765	1.13331	1.13331	0.355575	28.8014	28.8014	0.037426
0.724228	0.467849	0.390062	0.390062	0.489648	0.489648	0.235724	28.6721	28.6721	0.0399645
0.723768	0.469961	0.299687	0.299687	0.245723	0.245723	0.179339	28.4369	28.4369	0.0440658
0.723105	0.470987	0.234078	0.234078	0.191632	0.191632	0.164322	28.1352	28.1352	0.0519979
0.723286	0.475012	0.214436	0.214436	0.355304	0.355304	0.219244	27.7952	27.7952	0.0619736
0.725452	0.486228	0.248598	0.248598	0.361236	0.361236	0.252755	27.4413	27.4413	0.0745451
0.729653	0.500838	0.29254	0.29254	0.461292	0.461292	0.255414	26.9483	26.9483	0.0906232
0.732611	0.51494	0.331954	0.331954	0.686005	0.686005	0.269433	26.7765	26.7765	0.108052
0.733678	0.519289	0.401492	0.401492	0.718765	0.718765	0.289453	27.2865	27.2865	0.127012
0.730934	0.512194	0.430291	0.430291	0.927731	0.927731	0.304081	27.779	27.779	0.148947
0.718333	0.496706	0.469201	0.469201	1.01337	1.01337	0.310849	27.7167	27.7167	0.169304
0.697819	0.463971	0.531091	0.531091	1.28227	1.28227	0.367871	27.3491	27.3491	0.178486
0.663016	0.418421	0.458142	0.458142	1.66201	1.66201	0.38716	28.1604	28.1604	0.17007
0.627637	0.373366	0.323375	0.323375	1.11251	1.11251	0.290961	29.5865	29.5865	0.143584
0.603721	0.371712	0.227856	0.227856	1.25865	1.25865	0.31539	29.0738	29.0738	0.101387
0.491073	0.383403	0.22561	0.22561	2.44775	2.44775	0.531835	25.0034	25.0034	0.0566068
0.418658	0.368004	0.165505	0.165505	0.219536	0.219536	0.15472	22.1749	22.1749	0.0233964
0.636099	0.491622	0.208655	0.208655	0.434494	0.434494	0.187671	26.8929	26.8929	0.0557944
0.671483	0.513713	0.226174	0.226174	0.471573	0.471573	0.20978	27.2471	27.2471	0.067434
0.700304	0.529656	0.254126	0.254126	0.630084	0.630084	0.255254	26.9386	26.9386	0.0805803
0.720904	0.543264	0.311932	0.311932	0.478251	0.478251	0.217067	26.7055	26.7055	0.0946562
0.735141	0.556975	0.351407	0.351407	0.423312	0.423312	0.208497	26.6167	26.6167	0.114818
0.745072	0.573949	0.374687	0.374687	0.498063	0.498063	0.240034	26.6246	26.6246	0.14924
0.753538	0.588466	0.375434	0.375434	0.503268	0.503268	0.255931	26.5514	26.5514	0.198958
0.762013	0.601664	0.407929	0.407929	0.722494	0.722494	0.329043	26.5034	26.5034	0.252647
0.772079	0.625565	0.456877	0.456877	1.01422	1.01422	0.412735	26.5467	26.5467	0.295882
0.787751	0.67169	0.508771	0.508771	1.65034	1.65034	0.496868	24.8044	24.8044	0.331637
0.80582	0.734066	0.632202	0.632202	2.286	2.286	0.562019	24.2025	24.2025	0.366884
0.819421	0.787166	0.665747	0.665747	1.43886	1.43886	0.472453	24.2333	24.2333	0.400843
0.82707	0.788414	0.451426	0.451426	0.526446	0.526446	0.315331	24.3626	24.3626	0.416169
0.834349	0.727362	0.210543	0.210543	0.67593	0.67593	0.246345	24.4854	24.4854	0.394703
0.843043	0.63688	0.13381	0.13381	0.831442	0.831442	0.236918	25.578	25.578	0.334495
0.850227	0.556473	0.167398	0.167398	0.777252	0.777252	0.23466	31.3792	31.3792	0.247001
0.846795	0.502955	0.210667	0.210667	0.849803	0.849803	0.253617	64.323	64.323	0.151287
0.811195	0.474636	0.22901	0.22901	0.785372	0.785372	0.259249	51.4062	51.4062	0.0747552
0.724996	0.457432	0.201068	0.201068	0.466848	0.466848	0.220296	44.493	44.493	0.0282113
0.616353	0.444682	0.150907	0.150907	0.556199	0.556199	0.225347	45.6713	45.6713	0.00720797
0.554314	0.43847	0.118253	0.118253	0.795158	0.795158	0.258089	57.3388	57.3388	0.00108702
0.701454	0.420061	0.212087	0.212087	0.885266	0.885266	0.268191	30.2701	30.2701	0.00265675
0.704047	0.427461	0.283906	0.283906	0.889944	0.889944	0.270011	30.3741	30.3741	0.00411469
0.706072	0.433542	0.354887	0.354887	0.804945	0.804945	0.266446	30.058	30.058	0.00742479
0.706477	0.437753	0.410437	0.410437	0.645793	0.645793	0.277484	29.8575	29.8575	0.00885848
0.70676	0.442776	0.465719	0.465719	0.89643	0.89643	0.3288	30.0443	30.0443	0.0101338
0.708494	0.45256	0.588361	0.588361	1.57065	1.57065	0.435259	29.6377	29.6377	0.0143827
0.711815	0.46692	0.700009	0.700009	2.218	2.218	0.576972	29.3379	29.3379	0.0197973
0.715757	0.481051	0.739836	0.739836	2.51623	2.51623	0.65553	28.9391	28.9391	0.0241638
0.722115	0.486901	0.598427	0.598427	1.79695	1.79695	0.484871	28.0625	28.0625	0.0298068
0.728921	0.48468	0.416592	0.416592	0.556045	0.556045	0.260394	28.3254	28.3254	0.0335099
0.731433	0.475783	0.304505	0.304505	0.29581	0.29581	0.196724	28.5735	28.5735	0.0385358
0.728195	0.468482	0.226105	0.226105	0.273635	0.273635	0.192216	28.5173	28.5173	0.0448387
0.720918	0.472453	0.207197	0.207197	0.355206	0.355206	0.233868	28.1153	28.1153	0.0544416
0.721501	0.485412	0.257621	0.257621	0.385252	0.385252	0.256601	27.6192	27.6192	0.0668932
0.727352	0.500159	0.302988	0.302988	0.551389	0.551389	0.262039	27.4923	27.4923	0.0804136
0.730918	0.513121	0.346364	0.346364	0.873049	0.873049	0.293513	27.4132	27.4132	0.0910095
0.732491	0.512564	0.399984	0.399984	0.924379	0.924379	0.311445	27.4727	27.4727	0.102905
0.729071	0.502754	0.377581	0.377581	0.936025	0.936025	0.300256	28.015	28.015	0.117845
0.714952	0.488219	0.365883	0.365883	1.0026	1.0026	0.312213	27.7729	27.7729	0.133089
0.69588	0.457596	0.419302	0.419302	1.48072	1.48072	0.379342	27.7895	27.7895	0.138085
0.663378	0.41022	0.354059	0.354059	1.61591	1.61591	0.374635	28.1873	28.1873	0.126651
0.625042	0.361334	0.285297	0.285297	1.06325	1.06325	0.291452	29.2558	29.2558	0.102595
0.614094	0.341299	0.245692	0.245692	1.73848	1.73848	0.408673	27.8764	27.8764	0.0693775
0.650773	0.501027	0.205379	0.205379	0.378096	0.378096	0.176458	27.0157	27.0157	0.0595215
0.683135	0.519425	0.223093	0.223093	0.591045	0.591045	0.230343	27.0233	27.0233	0.0732538
0.707848	0.533832	0.272109	0.272109	0.609917	0.609917	0.238408	26.9984	26.9984	0.0892459
0.72664	0.546834	0.33211	0.33211	0.491309	0.491309	0.208528	26.6847	26.6847	0.106662
0.740398	0.562703	0.353093	0.353093	0.456921	0.456921	0.21421	26.6199	26.6199	0.132583
0.750152	0.581693	0.366224	0.366224	0.436786	0.436786	0.228745	26.5008	26.5008	0.176349
0.758552	0.597352	0.386607	0.386607	0.581005	0.581005	0.271378	26.358	26.358	0.234496
0.767848	0.613829	0.431127	0.431127	0.939217	0.939217	0.367427	26.5526	26.5526	0.289342
0.781312	0.645862	0.478008	0.478008	1.47164	1.47164	0.469103	25.8297	25.8297	0.331089
0.799207	0.698487	0.577222	0.577222	2.32494	2.32494	0.560354	24.0139	24.0139	0.366004
0.814292	0.755745	0.68347	0.68347	1.32866	1.32866	0.478902	24.2002	24.2002	0.394877
0.822718	0.783866	0.530938	0.530938	0.547374	0.547374	0.330575	24.2387	24.2387	0.409879
0.829542	0.75586	0.253234	0.253234	0.53563	0.53563	0.235448	24.8609	24.8609	0.394695
0.839808	0.674183	0.123518	0.123518	0.741401	0.741401	0.216839	25.8402	25.8402	0.339914
0.851857	0.587552	0.125328	0.125328	0.842618	0.842618	0.233398	28.8504	28.8504	0.253181
0.856522	0.531515	0.161724	0.161724	0.808766	0.808766	0.237422	65.7308	65.7308	0.160141
0.833804	0.499246	0.188565	0.188565	0.762005	0.762005	0.24392	78.6305	78.6305	0.0821497
0.777098	0.477379	0.200734	0.200734	0.798175	0.798175	0.257886	60.7955	60.7955	0.0347669
0.673807	0.460612	0.214304	0.214304	0.483438	0.483438	0.218605	63.0404	63.0404	0.0124773
0.539942	0.448662	0.159687	0.159687	0.484128	0.484128	0.212473	55.298	55.298	0.00270789
0.703778	0.431293	0.352068	0.352068	0.934906	0.934906	0.289305	30.3426	30.3426	0.00208686
0.704874	0.437549	0.400973	0.400973	0.66427	0.66427	0.285748	30.1999	30.1999	0.0028009
0.705475	0.44618	0.467057	0.467057	0.903802	0.903802	0.351634	30.2756	30.2756	0.00513167
0.706912	0.460864	0.632416	0.632416	1.82417	1.82417	0.475816	29.8196	29.8196	0.0117368
0.710308	0.480557	0.80789	0.80789	2.39575	2.39575	0.605167	29.3788	29.3788	0.0176792
0.716898	0.506478	0.856382	0.856382	2.66402	2.66402	0.688758	27.696	27.696	0.0217681
0.727769	0.524896	0.687298	0.687298	2.06548	2.06548	0.539191	25.7579	25.7579	0.0251535
0.740321	0.517982	0.425014	0.425014	0.563069	0.563069	0.274367	26.8311	26.8311	0.0263873
0.745743	0.490612	0.276419	0.276419	0.334299	0.334299	0.207627	28.4663	28.4663	0.0302058
0.736101	0.468605	0.192033	0.192033	0.367549	0.367549	0.218957	28.7177	28.7177	0.0347083
0.717503	0.469303	0.188027	0.188027	0.40729	0.40729	0.242363	28.6139	28.6139	0.0436612
0.715843	0.481205	0.240763	0.240763	0.499453	0.499453	0.260313	28.0391	28.0391	0.0554165
0.722915	0.493484	0.268168	0.268168	0.681765	0.681765	0.270235	27.9185	27.9185	0.0664127
0.726977	0.505349	0.354829	0.354829	0.835094	0.835094	0.305039	28.0139	28.0139	0.0737931
0.728548	0.506076	0.401891	0.401891	0.78485	0.78485	0.30196	27.982	27.982	0.0834489
0.724751	0.498004	0.345359	0.345359	0.866495	0.866495	0.294833	28.0388	28.0388	0.0944734
0.712869	0.485803	0.320547	0.320547	0.880595	0.880595	0.29962	28.0592	28.0592	0.102656
0.696809	0.459294	0.31509	0.31509	1.21772	1.21772	0.339831	28.3107	28.3107	0.101904
0.668031	0.409705	0.269993	0.269993	1.34518	1.34518	0.335437	28.3613	28.3613	0.0884289
0.628229	0.355255	0.256815	0.256815	1.12154	1.12154	0.303049	29.0853	29.0853	0.0659651
0.607996	0.328973	0.280417	0.280417	1.91237	1.91237	0.442892	26.9648	26.9648	0.0393048
0.665633	0.511626	0.189412	0.189412	0.556048	0.556048	0.21181	27.0077	27.0077	0.0641453
0.695273	0.526716	0.22356	0.22356	0.704984	0.704984	0.252583	26.9759	26.9759	0.0791224
0.71709	0.538887	0.295624	0.295624	0.654093	0.654093	0.243931	26.7702	26.7702	0.0959343
0.733351	0.554101	0.34346	0.34346	0.568519	0.568519	0.232784	26.6243	26.6243	0.117817
0.745928	0.572317	0.353091	0.353091	0.46249	0.46249	0.232146	26.6018	26.6018	0.153468
0.756064	0.590631	0.353377	0.353377	0.472472	0.472472	0.242253	26.6127	26.6127	0.208808
0.764424	0.607269	0.420664	0.420664	0.776758	0.776758	0.335988	26.4316	26.4316	0.273243
0.776482	0.630307	0.466003	0.466003	1.26125	1.26125	0.443017	26.959	26.959	0.32597
0.794912	0.674602	0.53577	0.53577	1.97465	1.97465	0.536438	25.0136	25.0136	0.363801
0.812162	0.72891	0.61826	0.61826	1.89866	1.89866	0.527097	23.9082	23.9082	0.392883
0.821454	0.767364	0.550991	0.550991	0.758967	0.758967	0.357889	24.3688	24.3688	0.405773
0.825706	0.768989	0.337154	0.337154	0.327338	0.327338	0.232108	24.6573	24.6573	0.39229
0.835439	0.726697	0.129533	0.129533	0.557358	0.557358	0.191952	26.1334	26.1334	0.345742
0.855784	0.642197	0.0795538	0.0795538	0.62458	0.62458	0.181984	27.8231	27.8231	0.266672
0.874125	0.556905	0.0950512	0.0950512	0.732459	0.732459	0.205839	41.7519	41.7519	0.170665
0.866626	0.512522	0.138603	0.138603	0.829277	0.829277	0.228006	86.3205	86.3205	0.0892978
0.483848	0.457246	0.142192	0.142192	0.686189	0.686189	0.226901	61.6333	61.6333	0.00213438
0.708799	0.41122	0.180078	0.180078	0.604315	0.604315	0.216094	29.3826	29.3826	0.000370057
0.711095	0.411342	0.174919	0.174919	0.645255	0.645255	0.222266	30.1185	30.1185	0.000775514
0.713073	0.411632	0.1768	0.1768	0.658843	0.658843	0.225069	30.9966	30.9966	0.00180809
0.714773	0.411997	0.186418	0.186418	0.638476	0.638476	0.224918	31.656	31.656	0.00225208
0.715001	0.411499	0.191156	0.191156	0.605508	0.605508	0.224917	30.6154	30.6154	0.00236122
0.702167	0.435887	0.36007	0.36007	0.707035	0.707035	0.283531	30.5805	30.5805	0.000728452
0.702453	0.449549	0.462942	0.462942	0.86908	0.86908	0.346696	30.6371	30.6371	0.00538519
0.703932	0.473591	0.6735	0.6735	1.73478	1.73478	0.478375	29.919	29.919	0.0185917
0.708555	0.506664	0.835928	0.835928	2.34062	2.34062	0.58872	27.5505	27.5505	0.0325159
0.719317	0.545237	0.866719	0.866719	2.40353	2.40353	0.637294	24.8852	24.8852	0.0386021
0.74011	0.580864	0.733781	0.733781	1.85104	1.85104	0.523247	23.1052	23.1052	0.0348005
0.761553	0.566074	0.436137	0.436137	0.604419	0.604419	0.284516	24.2432	24.2432	0.0259949
0.767705	0.511276	0.243204	0.243204	0.355215	0.355215	0.20974	28	28	0.0234315
0.746886	0.469389	0.163648	0.163648	0.400636	0.400636	0.221497	29.063	29.063	0.0256267
0.713917	0.463998	0.170505	0.170505	0.51252	0.51252	0.249487	28.8513	28.8513	0.0333218
0.709191	0.472198	0.206775	0.206775	0.561085	0.561085	0.260904	28.5044	28.5044	0.0443679
0.718222	0.481837	0.234262	0.234262	0.635955	0.635955	0.269908	28.4768	28.4768	0.0548658
0.722916	0.493837	0.29434	0.29434	0.686045	0.686045	0.291193	28.5129	28.5129	0.0618887
0.722828	0.498512	0.31342	0.31342	0.683172	0.683172	0.288903	28.6651	28.6651	0.0701679
0.718559	0.491685	0.291766	0.291766	0.813402	0.813402	0.293588	28.3123	28.3123	0.0786589
0.710084	0.48238	0.30583	0.30583	0.673392	0.673392	0.288706	28.7416	28.7416	0.0812899
0.696085	0.462033	0.316197	0.316197	0.517419	0.517419	0.290904	28.8418	28.8418	0.0750896
0.672921	0.41362	0.29569	0.29569	0.891206	0.891206	0.303801	28.7561	28.7561	0.0587739
0.635671	0.359203	0.284105	0.284105	1.21391	1.21391	0.326464	28.7485	28.7485	0.0384292
0.604241	0.331535	0.32012	0.32012	1.72577	1.72577	0.412462	26.8627	26.8627	0.0183777
0.64774	0.503001	0.17116	0.17116	0.502827	0.502827	0.197865	27.1396	27.1396	0.0543052
0.681596	0.52402	0.178642	0.178642	0.670712	0.670712	0.242954	27.1014	27.1014	0.0677723
0.708606	0.536965	0.24864	0.24864	0.729538	0.729538	0.255606	26.7671	26.7671	0.0839255
0.725978	0.547146	0.306172	0.306172	0.779318	0.779318	0.266211	26.6193	26.6193	0.103844
0.73894	0.56405	0.343368	0.343368	0.610829	0.610829	0.245877	26.6502	26.6502	0.131731
0.750274	0.584323	0.339932	0.339932	0.389169	0.389169	0.223797	26.5382	26.5382	0.176688
0.760699	0.602558	0.356593	0.356593	0.54421	0.54421	0.279453	26.5865	26.5865	0.241748
0.771336	0.622507	0.458061	0.458061	1.08757	1.08757	0.42001	26.5711	26.5711	0.309759
0.787627	0.658763	0.53804	0.53804	1.7521	1.7521	0.536859	25.9586	25.9586	0.358868
0.806238	0.711181	0.59611	0.59611	1.70898	1.70898	0.52947	24.1426	24.1426	0.389215
0.81895	0.758546	0.511836	0.511836	0.713677	0.713677	0.36387	24.289	24.289	0.404839
0.823993	0.780714	0.31083	0.31083	0.410943	0.410943	0.234247	24.9849	24.9849	0.393678
0.830643	0.775232	0.140905	0.140905	0.526698	0.526698	0.185464	26.2604	26.2604	0.350491
0.850612	0.736425	0.0665216	0.0665216	0.552937	0.552937	0.164649	27.9872	27.9872	0.277232
0.88469	0.65552	0.0482653	0.0482653	0.515055	0.515055	0.151976	36.0703	36.0703	0.187825
0.90893	0.553902	0.0651035	0.0651035	0.586586	0.586586	0.168342	67.4327	67.4327	0.101046
0.70002	0.411458	0.238421	0.238421	0.603258	0.603258	0.221713	29.3927	29.3927	0.00329812
0.706205	0.413766	0.226771	0.226771	0.642591	0.642591	0.222717	29.3315	29.3315	0.00438852
0.710337	0.414698	0.213444	0.213444	0.697521	0.697521	0.22819	29.103	29.103	0.00547227
0.713307	0.415627	0.205851	0.205851	0.746691	0.746691	0.237277	28.926	28.926	0.00580757
0.715892	0.416633	0.20149	0.20149	0.743319	0.743319	0.238864	30.6172	30.6172	0.00650261
0.718265	0.417212	0.195799	0.195799	0.714272	0.714272	0.236671	31.4379	31.4379	0.00892525
0.72048	0.417036	0.187525	0.187525	0.658466	0.658466	0.229835	30.8071	30.8071	0.0102033
0.721106	0.415726	0.179534	0.179534	0.620154	0.620154	0.225075	29.8029	29.8029	0.0103056
0.720619	0.413657	0.17471	0.17471	0.591452	0.591452	0.221798	28.8925	28.8925	0.010695
0.698976	0.452844	0.426663	0.426663	0.957812	0.957812	0.341857	31.1002	31.1002	0.0152577
0.699983	0.491122	0.681271	0.681271	1.60782	1.60782	0.458491	28.9539	28.9539	0.0432844
0.707304	0.547074	0.844144	0.844144	2.12227	2.12227	0.539517	24.0971	24.0971	0.074739
0.723974	0.602457	0.877181	0.877181	1.94776	1.94776	0.562661	22.0982	22.0982	0.0880686
0.758809	0.648949	0.759122	0.759122	1.45887	1.45887	0.483171	22.1514	22.1514	0.073489
0.79119	0.617438	0.417786	0.417786	0.699663	0.699663	0.281772	22.3532	22.3532	0.0447476
0.794229	0.529235	0.210866	0.210866	0.425375	0.425375	0.210999	27.4581	27.4581	0.0250592
0.758354	0.470186	0.150809	0.150809	0.538984	0.538984	0.220169	29.2128	29.2128	0.0209566
0.710092	0.459704	0.175589	0.175589	0.598199	0.598199	0.244582	29.2773	29.2773	0.0259806
0.703768	0.463919	0.183237	0.183237	0.603145	0.603145	0.257832	28.8676	28.8676	0.0348739
0.715297	0.470451	0.196943	0.196943	0.602878	0.602878	0.267745	29.1305	29.1305	0.0452539
0.71984	0.481004	0.22745	0.22745	0.681248	0.681248	0.283842	29.0924	29.0924	0.0534356
0.71692	0.487213	0.250381	0.250381	0.692702	0.692702	0.280129	29.118	29.118	0.0589784
0.712041	0.482341	0.273833	0.273833	0.69236	0.69236	0.287016	28.9628	28.9628	0.0643235
0.706094	0.475258	0.285011	0.285011	0.492423	0.492423	0.275776	29.2414	29.2414	0.0640709
0.693613	0.459563	0.296731	0.296731	0.331265	0.331265	0.273552	29.2271	29.2271	0.0546231
0.676764	0.41813	0.285212	0.285212	0.360545	0.360545	0.254209	29.0679	29.0679	0.038304
0.646789	0.367997	0.312257	0.312257	0.467196	0.467196	0.269854	28.7812	28.7812	0.0218759
0.608912	0.343946	0.390832	0.390832	1.18694	1.18694	0.381234	27.5474	27.5474	0.00790449
0.597546	0.374278	0.419213	0.419213	2.31975	2.31975	0.516578	22.3499	22.3499	0.00145636
0.665783	0.516924	0.173238	0.173238	0.609193	0.609193	0.221572	27.2851	27.2851	0.0582316
0.697478	0.536925	0.196765	0.196765	0.696476	0.696476	0.252022	27.309	27.309	0.0719444
0.719327	0.545976	0.266939	0.266939	0.79937	0.79937	0.262277	26.8299	26.8299	0.088837
0.731951	0.55689	0.315733	0.315733	0.809409	0.809409	0.264149	26.6139	26.6139	0.110525
0.741542	0.574819	0.347978	0.347978	0.52481	0.52481	0.238746	26.6193	26.6193	0.146581
0.752126	0.593825	0.34831	0.34831	0.482269	0.482269	0.259581	26.4504	26.4504	0.204735
0.765062	0.612674	0.433054	0.433054	0.978658	0.978658	0.373493	26.5415	26.5415	0.276782
0.781039	0.642071	0.539318	0.539318	1.76517	1.76517	0.501386	26.324	26.324	0.34281
0.798643	0.68713	0.603916	0.603916	2.07543	2.07543	0.541631	24.6878	24.6878	0.385789
0.812049	0.737509	0.5321	0.5321	1.30785	1.30785	0.410228	24.1474	24.1474	0.403848
0.818442	0.774326	0.309252	0.309252	0.622641	0.622641	0.256064	24.6949	24.6949	0.396605
0.825328	0.794646	0.137759	0.137759	0.578272	0.578272	0.19493	25.9643	25.9643	0.357122
0.843743	0.806348	0.0629289	0.0629289	0.550677	0.550677	0.164383	27.873	27.873	0.288767
0.876296	0.79243	0.0399701	0.0399701	0.50005	0.50005	0.145924	46.8972	46.8972	0.198707
0.91268	0.71822	0.0429652	0.0429652	0.479057	0.479057	0.140329	66.1689	66.1689	0.113419
0.694998	0.408988	0.245398	0.245398	0.676088	0.676088	0.234224	29.6538	29.6538	0.0125105
0.707674	0.416717	0.25843	0.25843	0.683594	0.683594	0.236554	28.9589	28.9589	0.0183586
0.712689	0.420101	0.257173	0.257173	0.776074	0.776074	0.250454	28.6026	28.6026	0.0223423
0.715821	0.422157	0.255326	0.255326	0.835959	0.835959	0.262352	28.4292	28.4292	0.0251183
0.718212	0.423713	0.251834	0.251834	0.866642	0.866642	0.270409	28.8728	28.8728	0.0252125
0.720659	0.424506	0.229301	0.229301	0.81664	0.81664	0.262297	30.9984	30.9984	0.023929
0.722608	0.424131	0.203961	0.203961	0.733076	0.733076	0.247419	30.963	30.963	0.023573
0.724087	0.422357	0.180008	0.180008	0.655325	0.655325	0.232005	29.2354	29.2354	0.0241165
0.723884	0.419699	0.163923	0.163923	0.633429	0.633429	0.225797	28.5112	28.5112	0.0239242
0.72281	0.416425	0.150617	0.150617	0.645378	0.645378	0.225151	28.4494	28.4494	0.0228977
0.700819	0.429299	0.213813	0.213813	1.10358	1.10358	0.324586	31.868	31.868	0.0123882
0.698374	0.456332	0.366709	0.366709	1.04437	1.04437	0.342823	31.5287	31.5287	0.0415877
0.698723	0.51321	0.635775	0.635775	1.26559	1.26559	0.408982	26.6254	26.6254	0.0971576
0.710373	0.599616	0.815256	0.815256	1.3657	1.3657	0.451212	22.6511	22.6511	0.157879
0.738387	0.682132	0.85825	0.85825	1.46398	1.46398	0.497559	22.4828	22.4828	0.183031
0.782151	0.717092	0.707113	0.707113	1.2095	1.2095	0.426958	23.0443	23.0443	0.152086
0.819614	0.649899	0.34942	0.34942	0.707477	0.707477	0.272338	22.074	22.074	0.0899691
0.817118	0.534145	0.18419	0.18419	0.553582	0.553582	0.224219	27.8743	27.8743	0.040187
0.765078	0.468517	0.161768	0.161768	0.806414	0.806414	0.25034	29.4162	29.4162	0.021601
0.704409	0.456592	0.1861	0.1861	0.893017	0.893017	0.271305	29.4557	29.4557	0.0220829
0.700086	0.45876	0.167004	0.167004	0.770711	0.770711	0.266176	29.3349	29.3349	0.0270323
0.713178	0.461473	0.172135	0.172135	0.634538	0.634538	0.266843	29.5264	29.5264	0.0344894
0.717116	0.468104	0.194126	0.194126	0.610105	0.610105	0.263798	29.6907	29.6907	0.0412164
0.712149	0.47343	0.228425	0.228425	0.641559	0.641559	0.269832	29.5774	29.5774	0.0440142
0.707891	0.471473	0.242745	0.242745	0.638905	0.638905	0.274386	29.5672	29.5672	0.0460005
0.704552	0.465739	0.241296	0.241296	0.433974	0.433974	0.258783	29.5274	29.5274	0.0452645
0.693918	0.453127	0.216007	0.216007	0.370566	0.370566	0.260759	29.2911	29.2911	0.0366938
0.680959	0.422495	0.202306	0.202306	0.282604	0.282604	0.255083	29.261	29.261	0.0244747
0.658763	0.380999	0.211998	0.211998	0.2053	0.2053	0.225714	29.154	29.154	0.0132113
0.619965	0.366083	0.310142	0.310142	0.344858	0.344858	0.269662	27.9673	27.9673	0.00382301
0.602765	0.414115	0.458088	0.458088	0.98901	0.98901	0.404524	22.4063	22.4063	0.000397676
0.014957	0.0110246	0.212661	0.212661	1.16213	1.16213	0.32953	35.8729	35.8729	0.00291991
0.646895	0.505747	0.164482	0.164482	0.576153	0.576153	0.201834	27.0781	27.0781	0.0529345
0.68128	0.527879	0.185231	0.185231	0.575586	0.575586	0.217173	26.9757	26.9757	0.0641843
0.708317	0.542312	0.230313	0.230313	0.724909	0.724909	0.257523	27.1721	27.1721	0.0771092
0.725898	0.550874	0.294813	0.294813	0.874287	0.874287	0.272649	26.8093	26.8093	0.0932817
0.735151	0.563591	0.344958	0.344958	0.636266	0.636266	0.2482	26.4802	26.4802	0.1189
0.743693	0.5819	0.335979	0.335979	0.495313	0.495313	0.250671	26.6003	26.6003	0.167545
0.753927	0.600809	0.380824	0.380824	0.887666	0.887666	0.331243	26.5513	26.5513	0.239167
0.770899	0.625883	0.498919	0.498919	1.76063	1.76063	0.473864	26.5461	26.5461	0.316747
0.792027	0.664933	0.597694	0.597694	2.41003	2.41003	0.572642	25.4399	25.4399	0.378646
0.808695	0.710696	0.581763	0.581763	1.26486	1.26486	0.436524	24.0148	24.0148	0.410799
0.81474	0.750299	0.409176	0.409176	0.578939	0.578939	0.280658	24.746	24.746	0.408473
0.818076	0.780741	0.191945	0.191945	0.574174	0.574174	0.207841	25.7653	25.7653	0.371197
0.834581	0.812809	0.0790035	0.0790035	0.59064	0.59064	0.175879	27.8693	27.8693	0.302129
0.868551	0.847983	0.0387778	0.0387778	0.521479	0.521479	0.15274	28.8905	28.8905	0.215079
0.911272	0.838552	0.0348426	0.0348426	0.548229	0.548229	0.15744	78.4389	78.4389	0.125983
0.935209	0.755174	0.0366926	0.0366926	0.564756	0.564756	0.161592	115.177	115.177	0.0582725
0.689312	0.402705	0.293194	0.293194	0.807051	0.807051	0.260769	29.5328	29.5328	0.032974
0.70589	0.417389	0.30971	0.30971	0.760094	0.760094	0.26084	28.6099	28.6099	0.0439842
0.716313	0.426745	0.311519	0.311519	0.825865	0.825865	0.269469	28.0119	28.0119	0.0528207
0.719895	0.431146	0.301996	0.301996	0.902585	0.902585	0.284877	27.5263	27.5263	0.0574586
0.721583	0.432997	0.284392	0.284392	0.856037	0.856037	0.282804	28.4356	28.4356	0.0573144
0.722874	0.433812	0.260391	0.260391	0.769209	0.769209	0.271482	29.5553	29.5553	0.0533269
0.723992	0.433175	0.228976	0.228976	0.662359	0.662359	0.24964	30.0614	30.0614	0.0484018
0.724621	0.430782	0.201895	0.201895	0.595497	0.595497	0.232933	29.0637	29.0637	0.0426838
0.723946	0.426754	0.174564	0.174564	0.593556	0.593556	0.225465	27.6109	27.6109	0.0403617
0.722122	0.422662	0.154058	0.154058	0.6318	0.6318	0.227562	27.5891	27.5891	0.0390959
0.720233	0.418373	0.139074	0.139074	0.674738	0.674738	0.231639	27.9762	27.9762	0.0365314
0.708923	0.413885	0.143144	0.143144	1.08864	1.08864	0.31397	28.993	28.993	0.0261241
0.708417	0.42416	0.187719	0.187719	0.997783	0.997783	0.314104	30.9799	30.9799	0.0396125
0.70482	0.458348	0.307957	0.307957	0.901956	0.901956	0.319507	31.3126	31.3126	0.0871891
0.704357	0.533349	0.526475	0.526475	1.0466	1.0466	0.36465	25.71	25.71	0.175544
0.720256	0.643324	0.720051	0.720051	1.14241	1.14241	0.410617	25.1142	25.1142	0.269637
0.75787	0.736874	0.762803	0.762803	1.30087	1.30087	0.455302	24.4562	24.4562	0.305315
0.80298	0.748694	0.563287	0.563287	1.04118	1.04118	0.382258	24.1611	24.1611	0.253953
0.833742	0.645304	0.289085	0.289085	0.652275	0.652275	0.264621	23.8379	23.8379	0.150913
0.825813	0.520034	0.199925	0.199925	0.704039	0.704039	0.241202	29.3578	29.3578	0.0648758
0.761097	0.461542	0.190122	0.190122	0.931411	0.931411	0.273713	29.7776	29.7776	0.02769
0.697616	0.453435	0.169935	0.169935	1.00059	1.00059	0.28869	29.5193	29.5193	0.0200385
0.697517	0.454033	0.156316	0.156316	0.7988	0.7988	0.268829	29.6114	29.6114	0.0208058
0.710476	0.453532	0.182012	0.182012	0.603192	0.603192	0.257658	29.5966	29.5966	0.0231881
0.71376	0.456136	0.212128	0.212128	0.507602	0.507602	0.256966	29.8964	29.8964	0.025273
0.709045	0.459751	0.203205	0.203205	0.5399	0.5399	0.25282	29.8807	29.8807	0.0260893
0.706586	0.459624	0.208705	0.208705	0.486686	0.486686	0.260616	29.7791	29.7791	0.0274406
0.705213	0.456631	0.221301	0.221301	0.354726	0.354726	0.263164	29.6064	29.6064	0.028659
0.667858	0.399066	0.234986	0.234986	0.143496	0.143496	0.210087	29.386	29.386	0.00832977
0.634573	0.39534	0.284237	0.284237	0.210734	0.210734	0.26608	28.4378	28.4378	0.00224116
0.612819	0.458788	0.331576	0.331576	0.236007	0.236007	0.287319	22.8422	22.8422	0.000155073
0.319321	0.226652	0.133693	0.133693	0.617486	0.617486	0.206886	23.925	23.925	0.0123581
0.661232	0.515484	0.171888	0.171888	0.530843	0.530843	0.19651	27.3549	27.3549	0.0549728
0.691952	0.533706	0.208932	0.208932	0.607475	0.607475	0.225936	27.3127	27.3127	0.0668239
0.71492	0.544642	0.26044	0.26044	0.872007	0.872007	0.283307	26.9714	26.9714	0.0801674
0.730155	0.553535	0.322849	0.322849	0.895196	0.895196	0.285047	26.9235	26.9235	0.0991653
0.739798	0.567725	0.357946	0.357946	0.537191	0.537191	0.25109	26.7357	26.7357	0.133925
0.748233	0.585769	0.34878	0.34878	0.66892	0.66892	0.293283	26.4433	26.4433	0.196315
0.75931	0.609092	0.458914	0.458914	1.4184	1.4184	0.417766	26.3137	26.3137	0.277998
0.780555	0.646032	0.553813	0.553813	2.3083	2.3083	0.560218	26.8965	26.8965	0.356955
0.803433	0.693374	0.619509	0.619509	2.40472	2.40472	0.577841	24.0267	24.0267	0.415171
0.816248	0.733503	0.482617	0.482617	0.624335	0.624335	0.317698	24.3312	24.3312	0.433439
0.818611	0.763339	0.284323	0.284323	0.589357	0.589357	0.232417	25.3472	25.3472	0.405055
0.825887	0.793233	0.120622	0.120622	0.626164	0.626164	0.188504	26.9424	26.9424	0.335048
0.855426	0.818943	0.0664356	0.0664356	0.56318	0.56318	0.164511	28.9898	28.9898	0.241511
0.900479	0.831324	0.0562428	0.0562428	0.634911	0.634911	0.1787	38.3321	38.3321	0.148072
0.944136	0.79533	0.0535479	0.0535479	0.650975	0.650975	0.186451	50.7562	50.7562	0.0724586
0.601174	0.354757	0.221075	0.221075	0.871736	0.871736	0.271718	31.7525	31.7525	0.0227736
0.639674	0.347437	0.309578	0.309578	0.602198	0.602198	0.238343	31.3281	31.3281	0.0333279
0.666584	0.36089	0.38011	0.38011	0.748688	0.748688	0.273585	30.4833	30.4833	0.0464248
0.686235	0.391333	0.402416	0.402416	0.907181	0.907181	0.301188	29.0943	29.0943	0.0625847
0.702174	0.414637	0.401457	0.401457	0.897578	0.897578	0.302406	28.0573	28.0573	0.0797625
0.716617	0.433032	0.383001	0.383001	0.874603	0.874603	0.296571	27.3578	27.3578	0.0933364
0.72338	0.442279	0.354409	0.354409	0.943262	0.943262	0.298964	27.3583	27.3583	0.098214
0.724616	0.444991	0.315278	0.315278	0.978828	0.978828	0.298613	27.6916	27.6916	0.0957799
0.724112	0.443738	0.267765	0.267765	0.892886	0.892886	0.287091	29.4306	29.4306	0.0870408
0.723243	0.441508	0.223584	0.223584	0.826434	0.826434	0.275188	29.9667	29.9667	0.0748469
0.721802	0.438183	0.182521	0.182521	0.776013	0.776013	0.264285	29.2291	29.2291	0.0647684
0.719767	0.433477	0.157013	0.157013	0.732965	0.732965	0.253849	28.3275	28.3275	0.05385
0.717279	0.428419	0.138525	0.138525	0.6792	0.6792	0.242333	27.6201	27.6201	0.047508
0.715156	0.424055	0.144116	0.144116	0.646839	0.646839	0.239284	27.6212	27.6212	0.0437848
0.713714	0.419604	0.151056	0.151056	0.645352	0.645352	0.238882	27.7491	27.7491	0.0390609
0.716043	0.422368	0.237215	0.237215	1.17418	1.17418	0.32891	24.8656	24.8656	0.0640403
0.719848	0.420199	0.202718	0.202718	1.054	1.054	0.31759	24.1309	24.1309	0.0825289
0.724721	0.415687	0.184874	0.184874	0.918735	0.918735	0.297229	24.2074	24.2074	0.0950498
0.726275	0.422936	0.18854	0.18854	0.823075	0.823075	0.291712	25.8919	25.8919	0.111158
0.721881	0.458581	0.220424	0.220424	0.790134	0.790134	0.294406	28.4685	28.4685	0.16268
0.719352	0.53725	0.328356	0.328356	1.14113	1.14113	0.348795	27.6379	27.6379	0.261761
0.734402	0.643195	0.503715	0.503715	1.02768	1.02768	0.37371	27.1437	27.1437	0.363463
0.770448	0.718685	0.542347	0.542347	0.468532	0.468532	0.328928	25.9895	25.9895	0.395802
0.807076	0.707068	0.397593	0.397593	0.469736	0.469736	0.294225	24.9442	24.9442	0.327161
0.82564	0.604079	0.284034	0.284034	0.658039	0.658039	0.262464	27.599	27.599	0.196536
0.812521	0.493666	0.214771	0.214771	0.848114	0.848114	0.259433	30.5257	30.5257	0.0838666
0.745457	0.451057	0.20957	0.20957	0.889312	0.889312	0.282335	30.0721	30.0721	0.0305671
0.706192	0.445152	0.171276	0.171276	0.646939	0.646939	0.262103	29.9385	29.9385	0.0141722
0.708893	0.445755	0.190729	0.190729	0.616444	0.616444	0.265841	29.7302	29.7302	0.0143625
0.706491	0.448035	0.146074	0.146074	0.637537	0.637537	0.252414	29.7932	29.7932	0.0145091
0.705665	0.44867	0.141961	0.141961	0.501833	0.501833	0.257872	29.8562	29.8562	0.0151378
0.70429	0.450164	0.172286	0.172286	0.402702	0.402702	0.248968	29.5211	29.5211	0.0158288
0.676057	0.419086	0.219261	0.219261	0.192069	0.192069	0.202536	29.1146	29.1146	0.00384322
0.65186	0.423363	0.30258	0.30258	0.410736	0.410736	0.297883	28.7268	28.7268	0.00077057
0.630466	0.493028	0.339314	0.339314	0.375995	0.375995	0.31789	23.8294	23.8294	4.38391e-05
0.162159	0.089295	0.147122	0.147122	0.779076	0.779076	0.255012	39.3167	39.3167	0.00822395
0.673261	0.524053	0.187239	0.187239	0.583585	0.583585	0.215551	27.3535	27.3535	0.0558221
0.699341	0.538982	0.23507	0.23507	0.683834	0.683834	0.248401	27.3491	27.3491	0.0693082
0.719195	0.549516	0.295168	0.295168	0.929775	0.929775	0.292824	26.7421	26.7421	0.0852334
0.734549	0.559925	0.343293	0.343293	0.788833	0.788833	0.277657	26.9242	26.9242	0.110665
0.746693	0.57369	0.366972	0.366972	0.555417	0.555417	0.261486	26.7727	26.7727	0.157433
0.756325	0.592871	0.432186	0.432186	0.860426	0.860426	0.342445	26.1261	26.1261	0.233738
0.770902	0.627502	0.572766	0.572766	1.73374	1.73374	0.499851	27.1511	27.1511	0.321831
0.793876	0.678506	0.601975	0.601975	2.47772	2.47772	0.60086	25.8605	25.8605	0.397934
0.812121	0.727637	0.62136	0.62136	1.42341	1.42341	0.474692	23.4185	23.4185	0.444118
0.818799	0.759249	0.443186	0.443186	0.401015	0.401015	0.27251	24.7748	24.7748	0.443118
0.823631	0.787955	0.211409	0.211409	0.606697	0.606697	0.212045	25.9314	25.9314	0.390442
0.841512	0.824425	0.0930728	0.0930728	0.606746	0.606746	0.177561	27.4158	27.4158	0.294889
0.880098	0.835376	0.0598008	0.0598008	0.514738	0.514738	0.15042	29.726	29.726	0.187223
0.927928	0.772742	0.0475823	0.0475823	0.516443	0.516443	0.150107	63.0506	63.0506	0.0963196
0.533372	0.429229	0.112229	0.112229	0.801808	0.801808	0.212944	32.6427	32.6427	0.0238137
0.549405	0.376924	0.158327	0.158327	1.15274	1.15274	0.291387	32.3879	32.3879	0.0341129
0.587137	0.342158	0.28986	0.28986	1.4938	1.4938	0.365633	32.204	32.204	0.0473514
0.631826	0.33869	0.419678	0.419678	0.95367	0.95367	0.325392	31.4858	31.4858	0.063067
0.665997	0.351486	0.482303	0.482303	0.851498	0.851498	0.320303	30.0266	30.0266	0.0830951
0.688823	0.379647	0.498022	0.498022	1.12901	1.12901	0.340562	28.3599	28.3599	0.103937
0.703978	0.411424	0.488705	0.488705	1.1143	1.1143	0.344023	27.723	27.723	0.123175
0.714089	0.434613	0.461852	0.461852	0.889265	0.889265	0.322622	27.5871	27.5871	0.13584
0.722087	0.45203	0.395029	0.395029	0.920109	0.920109	0.310271	27.8541	27.8541	0.139347
0.724394	0.457552	0.337313	0.337313	0.959274	0.959274	0.304212	28.4817	28.4817	0.131815
0.723361	0.455237	0.28552	0.28552	0.919215	0.919215	0.292547	29.2575	29.2575	0.115793
0.721414	0.450062	0.237744	0.237744	0.809763	0.809763	0.275626	29.8366	29.8366	0.0957614
0.719042	0.4445	0.199021	0.199021	0.762925	0.762925	0.262635	29.3936	29.3936	0.0774936
0.716336	0.438618	0.164517	0.164517	0.75835	0.75835	0.250908	28.604	28.604	0.0635568
0.714556	0.43259	0.137155	0.137155	0.790657	0.790657	0.246942	28.5252	28.5252	0.0497655
0.713238	0.427007	0.111292	0.111292	0.86318	0.86318	0.249433	28.6444	28.6444	0.0397808
0.71301	0.422469	0.103642	0.103642	0.981634	0.981634	0.264407	28.9119	28.9119	0.0342212
0.712636	0.419407	0.102798	0.102798	1.0681	1.0681	0.280918	28.9355	28.9355	0.0303261
0.711582	0.418972	0.115612	0.115612	1.07588	1.07588	0.296597	28.5147	28.5147	0.0269873
0.709167	0.421255	0.201854	0.201854	0.935534	0.935534	0.307376	27.7791	27.7791	0.0276114
0.706246	0.426455	0.307445	0.307445	0.867813	0.867813	0.326008	26.8323	26.8323	0.0344509
0.70562	0.436113	0.398644	0.398644	1.13925	1.13925	0.357114	26.5071	26.5071	0.0548773
0.710253	0.444321	0.406097	0.406097	1.2044	1.2044	0.362816	24.9883	24.9883	0.0923012
0.718407	0.448735	0.370996	0.370996	1.25242	1.25242	0.363619	23.4485	23.4485	0.146108
0.730963	0.447314	0.322022	0.322022	1.26253	1.26253	0.357492	22.2719	22.2719	0.19499
0.744211	0.442788	0.287577	0.287577	1.23136	1.23136	0.345121	21.6369	21.6369	0.225705
0.751117	0.444896	0.267336	0.267336	1.15344	1.15344	0.332626	21.6961	21.6961	0.244197
0.748294	0.469746	0.24698	0.24698	1.04907	1.04907	0.325099	23.9953	23.9953	0.278974
0.743169	0.527777	0.241767	0.241767	1.10097	1.10097	0.334223	27.3645	27.3645	0.344719
0.749091	0.598158	0.29666	0.29666	0.842186	0.842186	0.321503	27.2207	27.2207	0.404906
0.766987	0.63808	0.311078	0.311078	0.50591	0.50591	0.290082	27.6547	27.6547	0.407257
0.785293	0.61357	0.291217	0.291217	0.590555	0.590555	0.270096	28.5584	28.5584	0.326239
0.796346	0.535904	0.270904	0.270904	0.706206	0.706206	0.254135	31.0136	31.0136	0.194864
0.779048	0.463695	0.220346	0.220346	0.814322	0.814322	0.256453	30.4529	30.4529	0.081937
0.699658	0.437306	0.138062	0.138062	0.666065	0.666065	0.252138	30.3124	30.3124	0.00886306
0.701814	0.439724	0.130107	0.130107	0.582781	0.582781	0.246898	29.8857	29.8857	0.00899646
0.703118	0.441589	0.113839	0.113839	0.667797	0.667797	0.263194	29.8609	29.8609	0.00957611
0.704455	0.442319	0.105192	0.105192	0.474794	0.474794	0.272245	30.0462	30.0462	0.0109901
0.702905	0.445622	0.141143	0.141143	0.501738	0.501738	0.269275	29.6512	29.6512	0.0111331
0.698467	0.444938	0.172706	0.172706	0.391589	0.391589	0.256171	29.4665	29.4665	0.00883468
0.683373	0.434896	0.200506	0.200506	0.348498	0.348498	0.259583	29.0225	29.0225	0.00124933
0.669174	0.44559	0.309476	0.309476	0.594079	0.594079	0.337216	29.0388	29.0388	0.000139634
0.654441	0.516622	0.362326	0.362326	0.506705	0.506705	0.35337	24.8148	24.8148	5.27245e-06
0.0119453	0.0414209	0.235196	0.235196	1.42289	1.42289	0.366968	9.66296	9.66296	0.00292255
0.149847	0.184211	0.135372	0.135372	0.7109	0.7109	0.242954	28.1981	28.1981	0.0109789
0.653434	0.516777	0.174579	0.174579	0.649953	0.649953	0.21556	27.0669	27.0669	0.044415
0.682643	0.530928	0.20815	0.20815	0.62521	0.62521	0.22976	27.3404	27.3404	0.0586514
0.70454	0.545957	0.265385	0.265385	0.783183	0.783183	0.263566	27.0394	27.0394	0.0752549
0.722056	0.558214	0.331803	0.331803	0.857751	0.857751	0.276851	26.7811	26.7811	0.0949197
0.739067	0.571439	0.372151	0.372151	0.670774	0.670774	0.265768	26.534	26.534	0.128298
0.753521	0.586362	0.39211	0.39211	0.592061	0.592061	0.287471	26.5989	26.5989	0.188578
0.766449	0.612467	0.50696	0.50696	1.22318	1.22318	0.407608	26.2852	26.2852	0.278846
0.78505	0.658514	0.580192	0.580192	2.08212	2.08212	0.547044	26.6273	26.6273	0.37085
0.804216	0.711039	0.578755	0.578755	2.05597	2.05597	0.541379	24.3934	24.3934	0.437898
0.814328	0.752049	0.564437	0.564437	0.569183	0.569183	0.333276	23.2724	23.2724	0.465305
0.816933	0.778586	0.38933	0.38933	0.448423	0.448423	0.226805	25.4398	25.4398	0.444105
0.82673	0.812696	0.173413	0.173413	0.64119	0.64119	0.199077	27.112	27.112	0.372994
0.853097	0.860632	0.0953868	0.0953868	0.583101	0.583101	0.169451	28.0151	28.0151	0.262054
0.894011	0.869484	0.0695604	0.0695604	0.50709	0.50709	0.149224	30.9317	30.9317	0.147214
0.635937	0.419372	0.117205	0.117205	0.762659	0.762659	0.202758	34.2125	34.2125	0.0526642
0.609093	0.403356	0.279859	0.279859	1.43419	1.43419	0.325297	33.8465	33.8465	0.0671841
0.591602	0.374285	0.47184	0.47184	1.3953	1.3953	0.36673	32.0159	32.0159	0.0841081
0.623473	0.352138	0.627009	0.627009	0.767786	0.767786	0.304695	30.5492	30.5492	0.106702
0.668091	0.366023	0.646755	0.646755	0.875825	0.875825	0.338234	28.801	28.801	0.130201
0.699299	0.393295	0.650021	0.650021	1.0783	1.0783	0.378678	27.5847	27.5847	0.153897
0.714958	0.423908	0.615489	0.615489	1.45091	1.45091	0.422387	27.4686	27.4686	0.170793
0.72165	0.448434	0.575255	0.575255	1.0758	1.0758	0.351251	28.0628	28.0628	0.177414
0.72358	0.461693	0.479343	0.479343	0.849904	0.849904	0.305157	28.3182	28.3182	0.173856
0.724506	0.469758	0.374204	0.374204	0.830225	0.830225	0.281602	28.7189	28.7189	0.160519
0.723939	0.468541	0.29346	0.29346	0.840465	0.840465	0.271011	29.096	29.096	0.13947
0.722304	0.460991	0.234708	0.234708	0.792001	0.792001	0.262059	29.0385	29.0385	0.111767
0.720233	0.452907	0.191204	0.191204	0.702782	0.702782	0.243853	28.6874	28.6874	0.0849319
0.718244	0.445315	0.155718	0.155718	0.765443	0.765443	0.241272	28.7653	28.7653	0.0655106
0.717045	0.437948	0.122726	0.122726	0.875781	0.875781	0.24731	29.0525	29.0525	0.0507851
0.71812	0.430564	0.100858	0.100858	1.02771	1.02771	0.27014	29.5633	29.5633	0.036243
0.718968	0.423882	0.102921	0.102921	1.15154	1.15154	0.291457	30.522	30.522	0.0265829
0.718882	0.417697	0.13149	0.13149	1.22748	1.22748	0.306726	32.0922	32.0922	0.0223437
0.714337	0.416591	0.223168	0.223168	1.03129	1.03129	0.291887	32.617	32.617	0.0210709
0.70713	0.418257	0.352344	0.352344	0.749816	0.749816	0.270727	32.6716	32.6716	0.0212923
0.695808	0.427471	0.486489	0.486489	0.928252	0.928252	0.340195	30.9097	30.9097	0.0264046
0.68478	0.444434	0.529825	0.529825	1.37806	1.37806	0.410304	29.4992	29.4992	0.0415239
0.679042	0.46643	0.497457	0.497457	1.81193	1.81193	0.454905	28.5781	28.5781	0.0753309
0.68241	0.488188	0.42528	0.42528	1.87607	1.87607	0.44555	27.8023	27.8023	0.136846
0.703402	0.499387	0.396862	0.396862	1.63641	1.63641	0.415527	26.1235	26.1235	0.224882
0.732256	0.501574	0.383712	0.383712	1.35857	1.35857	0.381678	24.2267	24.2267	0.311315
0.756845	0.497684	0.385421	0.385421	1.26786	1.26786	0.361283	22.3704	22.3704	0.371801
0.769824	0.494116	0.390042	0.390042	1.24609	1.24609	0.355216	21.6975	21.6975	0.40065
0.77048	0.501268	0.381506	0.381506	1.15076	1.15076	0.354762	22.8737	22.8737	0.414201
0.763453	0.52338	0.355455	0.355455	0.995457	0.995457	0.346242	25.0013	25.0013	0.421431
0.755473	0.547526	0.331484	0.331484	0.8081	0.8081	0.323299	27.2427	27.2427	0.407682
0.751563	0.550842	0.322753	0.322753	0.696416	0.696416	0.297992	29.9145	29.9145	0.357292
0.752521	0.519324	0.304865	0.304865	0.69433	0.69433	0.270675	31.9106	31.9106	0.262684
0.752122	0.471605	0.249158	0.249158	0.739918	0.739918	0.256221	31.0941	31.0941	0.148343
0.693145	0.433252	0.129641	0.129641	0.609454	0.609454	0.242385	29.9762	29.9762	0.00263431
0.695536	0.438548	0.085059	0.085059	0.700568	0.700568	0.263248	30.0492	30.0492	0.00276655
0.699427	0.440986	0.104044	0.104044	0.659655	0.659655	0.27683	30.0433	30.0433	0.00413268
0.702836	0.441161	0.108991	0.108991	0.505706	0.505706	0.276087	30.1407	30.1407	0.00749169
0.702179	0.441908	0.0990547	0.0990547	0.461413	0.461413	0.25753	29.692	29.692	0.00807273
0.697318	0.441101	0.15366	0.15366	0.33602	0.33602	0.255572	29.3681	29.3681	0.00493095
0.692099	0.443812	0.144566	0.144566	0.346565	0.346565	0.2667	29.0828	29.0828	0.00169127
0.687783	0.444688	0.180108	0.180108	0.663521	0.663521	0.307297	28.7659	28.7659	0.000341098
0.682449	0.458622	0.270922	0.270922	0.733223	0.733223	0.353964	29.0547	29.0547	4.32128e-05
0.676891	0.52667	0.312417	0.312417	0.677057	0.677057	0.362311	26.0683	26.0683	2.05065e-06
0.665038	0.522063	0.194667	0.194667	0.661926	0.661926	0.225381	27.1761	27.1761	0.0457839
0.690892	0.53623	0.23832	0.23832	0.634249	0.634249	0.235674	27.2097	27.2097	0.0632313
0.709835	0.552242	0.295033	0.295033	0.874876	0.874876	0.278998	26.9163	26.9163	0.0823399
0.726561	0.567571	0.356218	0.356218	0.858188	0.858188	0.281849	26.7463	26.7463	0.108402
0.744295	0.584709	0.378166	0.378166	0.62835	0.62835	0.270213	26.4476	26.4476	0.154356
0.760687	0.602749	0.432467	0.432467	0.841828	0.841828	0.335606	26.3063	26.3063	0.231116
0.778027	0.638245	0.547024	0.547024	1.70491	1.70491	0.483473	26.3893	26.3893	0.33229
0.797593	0.688512	0.568045	0.568045	2.20265	2.20265	0.563571	25.5874	25.5874	0.42035
0.811331	0.732293	0.556971	0.556971	1.61105	1.61105	0.45858	23.3864	23.3864	0.468577
0.815513	0.761399	0.514969	0.514969	0.480001	0.480001	0.264116	24.0554	24.0554	0.477441
0.817553	0.783664	0.335897	0.335897	0.584496	0.584496	0.220295	26.0972	26.0972	0.44658
0.831357	0.810358	0.142486	0.142486	0.619558	0.619558	0.18876	27.6799	27.6799	0.368161
0.85787	0.833564	0.0701048	0.0701048	0.549842	0.549842	0.160441	27.9961	27.9961	0.253
0.890739	0.818101	0.0467575	0.0467575	0.491596	0.491596	0.14419	30.2277	30.2277	0.141233
0.625129	0.506064	0.184683	0.184683	0.945003	0.945003	0.237528	36.036	36.036	0.104301
0.652034	0.490897	0.417475	0.417475	1.56525	1.56525	0.358226	33.6729	33.6729	0.125854
0.642145	0.447663	0.657851	0.657851	1.79933	1.79933	0.426869	32.44	32.44	0.147791
0.637353	0.43283	0.760915	0.760915	0.825758	0.825758	0.33636	29.2264	29.2264	0.169879
0.669886	0.438324	0.789661	0.789661	0.648534	0.648534	0.32822	27.5378	27.5378	0.19406
0.709579	0.45645	0.811405	0.811405	0.631693	0.631693	0.303367	27.2281	27.2281	0.21438
0.730644	0.478192	0.715522	0.715522	0.7624	0.7624	0.319767	27.5997	27.5997	0.227456
0.738414	0.492936	0.58309	0.58309	0.789958	0.789958	0.294803	27.6512	27.6512	0.225897
0.742065	0.50231	0.470753	0.470753	0.755023	0.755023	0.270599	27.4128	27.4128	0.208516
[truncated: 359,043+ more rows]
