# Supplementary material for: Nanostructure-specific X-ray tomography reveals myelin levels, integrity and axon orientations in mouse and human nervous tissue
Source: Nat Commun. 2021 May 19;12:2941. doi: 10.1038/s41467-021-22719-7 (PMC8134484; doi:10.1038/s41467-021-22719-7)
Supplement: Supplementary file 9 — Source Data [file 41467_2021_22719_MOESM9_ESM.zip › Fig4_splenium_and_body_myelin_levels.xlsx]

## Sheet: Sheet1
body	splenium
4.42877	5.38072
5.98419	7.3445
5.27904	7.03784
6.35597	6.10684
6.1281	6.39854
5.70367	6.17596
6.55343	4.65831
5.24636	5.79186
6.59304	5.72521
6.21057	4.83631
4.94108	5.9251
4.29112	6.75346
5.51441	5.72255
5.5738	6.20483
5.73941	6.06807
5.2492	7.58676
4.83267	6.14258
5.63604	4.9536
5.10327	6.65737
5.60444	7.49687
4.69266	5.5633
5.17621	5.10304
4.4587	5.60574
6.80286	5.9327
6.87647	5.70292
6.5488	5.74786
5.82191	6.66268
4.61037	6.87531
6.18371	7.06584
5.47926	4.94366
5.83568	4.42654
6.10376	5.91021
7.00875	5.56952
6.2544	5.16793
6.16185	6.2178
6.61488	6.37384
7.04289	6.86773
5.80208	7.43768
5.53235	6.50045
7.17182	6.77277
4.99563	6.49343
4.09511	5.36789
4.63152	7.13124
4.72181	5.59276
5.48141	6.05683
5.39495	6.14371
6.03483	6.12658
6.24294	7.14887
6.30486	4.93468
7.31567	5.28769
6.11846	5.74959
6.35256	6.5801
6.10391	6.02458
5.48967	5.45752
6.06201	6.78672
5.36766	5.77259
6.0608	5.30349
5.84273	6.45506
5.98696	5.9049
5.91323	5.64093
4.85122	5.25825
7.29449	5.41705
6.76221	5.67565
5.895	6.10911
5.21749	7.26457
3.65256	6.99695
4.30765	7.98269
5.41635	6.62452
6.86676	5.83924
8.42336	5.6225
6.03175	6.66847
5.41685	6.08895
5.25789	6.13574
4.67176	5.71179
5.18524	6.57451
5.57381	6.44107
6.4217	6.39236
4.46574	5.69253
5.71192	6.20559
5.9661	5.62071
7.14702	5.66517
6.49941	5.9749
5.65962	6.99934
6.86663	5.97177
5.49851	5.17621
5.99886	4.86677
5.32197	5.61278
4.25011	5.6696
5.77986	5.30769
4.81165	6.8363
6.24071	5.19712
6.76842	5.0799
5.36178	5.39142
5.1582	5.03095
5.21531	3.85784
6.42869	6.19221
4.77823	6.5047
6.10616	5.73042
6.47347	5.61254
6.33745	5.38125
5.34028	5.51977
6.49729	6.23315
5.34856	6.07263
5.74712	5.34792
5.92079	5.73071
5.04338	5.38378
4.55731	4.76276
4.51615	4.17769
5.42772	5.80145
4.02362	5.68247
4.84599	4.76638
4.89073	4.41647
5.94771	3.96918
6.73505	6.58907
6.85844	6.29436
7.15197	6.98642
6.19787	7.40431
5.29572	6.42372
5.56879	5.77865
6.40562	5.79993
6.45506	7.1279
6.87147	5.79175
5.45749	5.69444
5.91703	6.21766
5.28965	5.71344
5.09266	5.45101
6.24045	4.71365
6.45263	5.2202
6.32707	7.01882
6.20652	5.01123
7.41029	5.88181
6.48022	4.74312
6.28203	4.68681
5.45121	5.64651
5.97511	4.89904
6.75833	5.07037
5.8888	6.22195
6.81311	5.20776
6.00473	5.93365
5.60909	5.8628
5.47594	4.14674
6.18503	4.86467
7.35319	5.64626
4.93991	5.86762
5.76262	5.57582
5.59372	7.19715
6.58783	7.59232
6.85754	6.92874
5.64297	6.34767
6.98748	6.56917
5.50733	7.19959
5.21463	5.83042
4.88389	5.39855
4.51421	5.78983
4.72352	6.92177
4.77087	4.92864
5.50033	5.6917
6.54473	6.21208
5.18651	5.81187
5.70787	5.04809
6.60562	5.16812
5.50141	4.81611
7.21695	6.09427
5.97373	6.9017
4.69145	5.36175
5.75912	4.51875
6.56332	4.31246
5.20231	5.66964
7.18361	3.68647
7.369	4.15167
6.5592	5.59985
7.00982	6.28967
5.99091	4.69017
7.1333	6.22155
6.30179	6.48579
5.51034	6.33355
7.85155	6.49819
5.88055	5.6633
6.62612	5.83296
6.28708	6.31763
6.54735	6.80495
6.31868	5.81641
5.75113	7.36252
6.51975	6.35749
5.91706	5.2536
4.57421	5.06473
5.93794	6.75281
6.51901	5.88368
7.02398	6.08336
5.7325	7.58891
4.95147	7.14451
4.71678	6.08169
4.85267	5.17989
6.11427	6.15182
7.58378	6.75636
7.32078	6.18561
5.71454	5.77121
6.09386	4.89909
5.98148	4.50245
5.59235	5.21567
5.8178	5.42291
6.59916	6.08096
5.51896	5.091
5.37499	6.14446
7.55963	6.71
6.19485	6.40205
5.32683	5.00799
5.14221	6.83388
5.62343	6.48216
5.43628	5.45423
5.23419	6.46185
5.92603	6.05345
4.97288	6.88769
5.34853	8.51742
6.01014	7.17604
5.96046	5.76875
5.67719	5.92065
6.72232	5.75075
6.30054	5.61967
5.75965	6.69475
4.97867	6.91522
7.28655	5.51213
5.13075	6.72683
5.10267	5.54834
6.31069	4.50907
6.48337	4.4406
6.51259	5.62952
6.47438	5.22157
5.36868	5.30278
4.76528	3.84622
4.7216	5.72839
6.86426	4.58553
5.61263	5.46181
4.86048	6.24963
6.77581	4.93981
6.26508	4.37201
6.42593	5.479
5.55667	5.1429
7.91725	5.74619
5.35672	6.70803
5.48329	6.66141
6.2744	6.40879
5.58519	7.33011
5.93952	7.98689
4.88708	7.39099
5.67953	6.37264
7.28397	7.73123
7.38024	5.65184
6.96331	5.43058
6.52843	5.21316
5.57774	7.23301
4.93151	6.95088
5.39024	5.88069
6.40852	6.27937
5.34665	6.59314
6.29591	5.63328
7.69716	6.04418
6.2887	5.14486
5.29208	5.22827
4.01426	5.14635
4.63088	5.44251
4.9053	4.8502
5.66475	6.7069
6.89415	5.39445
6.9159	5.49841
4.67812	7.21757
6.44768	5.74082
5.83059	4.88931
4.61175	6.75982
4.56224	7.13387
6.10141	4.82893
5.16577	5.51172
3.63409	6.5745
6.54518	5.97431
6.60684	6.22758
5.0652	7.29282
5.14105	6.96827
5.60613	6.50812
5.11689	7.43704
7.29922	6.17255
6.10433	5.40825
4.38096	5.85791
5.60619	6.35252
5.73687	5.71817
3.88901	5.86269
5.27306	7.1669
4.73879	7.45545
4.57508	5.54426
5.07601	5.63018
6.28464	5.15507
5.02229	6.43261
5.95406	6.23275
5.76203	6.16704
4.89063	6.79991
6.48546	6.13052
6.69092	6.43306
6.34044	6.38601
5.21023	6.41606
5.2741	5.98594
6.06439	6.95477
7.54185	6.8423
6.36191	6.25657
4.05957	6.40463
4.67222	5.53426
5.55408	4.73702
7.45974	5.6795
6.18833	5.74532
7.62059	6.72666
6.38353	6.93029
5.78752	7.07859
4.75136	7.76015
5.02074	5.56707
5.4771	4.19631
7.55054	6.55918
5.83416	6.20249
5.9735	6.00665
6.51095	7.58194
5.78821	5.00498
5.27139	6.43827
5.71721	7.58369
5.59937	7.22648
6.50313	7.69532
7.39167	7.21347
7.29626	6.91347
6.28339	5.81373
6.05788	5.78991
4.23392	6.04754
5.45697	5.96908
6.00037	6.20411
6.28506	4.8644
5.4493	4.30756
3.95909	4.75103
5.53946	7.16804
6.70521	4.08138
5.06768	6.78595
4.87039	5.72109
5.79291	5.94122
6.75289	5.94883
7.37133	5.44187
6.67119	5.87331
6.12357	3.85529
5.93799	4.87834
5.20076	6.11011
5.11821	5.42937
5.86234	4.64243
6.18066	5.42265
4.43863	5.16555
5.35966	6.42916
4.81976	5.17114
4.61946	5.94122
6.01312	6.46977
7.45673	6.53222
6.03347	5.17556
5.58319	5.36423
5.40597	5.4409
5.69944	6.02578
4.95696	5.18558
5.55259	4.96121
6.32128	6.16715
6.42839	5.62651
5.36416	4.87501
4.90662	5.94132
6.12066	5.57181
4.74842	4.89933
5.27057	5.94418
6.47126	6.15411
6.84117	5.16737
6.036	6.0662
6.27324	6.60529
7.11236	5.684
7.36395	6.78429
6.70277	5.5712
7.73536	4.27279
5.993	5.07402
5.77612	5.59159
6.28207	5.80097
4.50012	5.57094
6.26549	5.47964
7.90818	5.31882
7.28572	6.80888
5.65755	5.75647
6.77269	5.04493
5.94727	5.38636
4.7874	6.25493
6.79666	4.16901
8.03625	5.31839
6.94219	5.11207
4.63151	5.57285
6.55412	6.15757
7.6003	3.96254
8.02675	4.48878
4.62238	5.73515
6.48753	5.95343
5.67793	6.64597
6.06191	6.14349
7.15788	3.70633
4.20089	4.56197
4.87322	5.54982
5.02418	5.93607
5.11379	5.29118
4.1362	5.48241
4.56027	5.27945
5.83779	6.8836
6.03075	6.74499
8.21045	6.14406
7.77669	6.05101
6.12204	5.99602
6.70322	5.74008
5.36081	6.2997
5.31944	6.17809
5.02032	5.31168
6.15837	5.8947
7.44151	4.43954
6.11658	6.39674
7.05963	5.25669
5.81689	4.92591
4.79757	4.79742
5.91272	5.50806
6.09999	4.45088
6.1768	5.90448
4.82884	4.17624
4.05251	5.2327
6.76839	5.99399
7.04948	6.25579
6.78973	4.51875
7.70404	6.24814
5.99824	6.22637
6.6123	7.06788
6.74736	6.8143
4.94633	5.33678
5.74961	6.02444
5.55447	4.42914
5.22189	4.33994
4.74044	5.05276
3.99131	5.70066
3.35899	5.97884
5.41432	6.72212
6.48749	6.56213
5.76005	5.76739
6.64713	6.39394
6.50802	5.70182
5.97828	6.06305
6.2197	4.18038
7.94077	5.28277
7.80462	6.47641
6.2616	6.2013
5.54843	7.48218
6.5822	6.24932
6.12699	5.68422
4.37858	6.30083
4.7346	6.59234
5.27125	6.89857
4.62686	5.8509
6.13179	6.23474
5.38315	5.51761
5.73946	6.96746
7.5925	5.03212
7.10217	5.36533
7.96615	5.72893
8.58045	5.35461
7.5807	6.52681
6.68749	6.21302
6.06577	6.26876
4.98551	5.35297
5.36687	6.89505
4.19467	5.93106
4.7068	4.84491
6.08595	4.9157
5.53022	4.49356
4.61496	4.71652
4.97566	5.68088
5.65066	6.60326
6.31996	6.46481
6.63065	6.71307
6.99165	6.35676
5.46112	7.82817
4.89015	6.00331
5.44568	6.14399
5.64205	5.70098
5.29314	6.01096
6.01811	6.66672
5.54522	6.22945
5.75521	5.75388
5.95873	7.31693
4.91078	6.36725
5.05609	4.16497
6.67259	5.98749
5.59512	6.43212
5.85807	4.75404
5.1921	4.96581
4.70602	5.51991
6.32745	6.39512
6.5892	5.48442
6.59139	4.57
6.7832	4.08446
6.18401	4.62091
5.08147	7.21596
5.55624	5.9521
5.70805	5.0362
7.18025	6.63341
7.16517	6.55362
5.46316	5.3387
6.78845	5.53055
6.22044	5.34092
5.12524	4.73435
5.85666	4.82389
5.70877	4.73126
5.66476	3.9445
6.36837	4.69712
5.59375	5.51624
3.37574	5.60208
5.59156	7.58497
6.19312	5.27538
6.40992	7.29822
5.35865	7.35611
5.91564	6.77051
5.94027	6.17225
6.48053	6.78226
5.29657	6.39077
3.84064	6.92568
4.32942	5.68237
4.74757	6.28791
6.48494	5.83959
5.78045	6.22021
5.82536	6.23616
5.90994	6.55013
5.83145	6.05506
4.9288	5.56719
4.98759	3.55862
4.27182	4.81775
4.1724	6.12006
3.48469	5.63798
5.24999	5.02904
6.30173	5.23937
6.42485	7.06546
6.96192	5.98345
6.84755	6.55
4.94586	4.80721
6.82552	6.15702
5.65087	5.29435
6.15558	3.79316
6.10988	4.02978
5.54715	7.08218
6.08929	5.19533
5.54275	5.16862
5.64466	6.15474
5.09846	6.95094
4.8674	7.64226
6.04357	7.35738
5.58083	6.03057
5.59685	7.26804
4.67427	6.20214
5.67479	7.78575
5.30903	7.30279
5.74532	6.62696
4.68565	6.27439
6.14365	5.10073
5.45871	5.37548
6.39173	6.01402
5.56286	5.05052
3.68348	6.36892
4.84236	6.44078
6.50023	6.326
7.34594	6.39009
8.2235	5.1081
7.68806	5.15749
4.50506	5.49136
3.06189	6.58057
4.93421	5.12305
6.17975	4.26847
4.43783	7.71342
5.10135	5.9292
4.04458	6.65496
5.13961	6.44005
7.41784	7.32158
5.47675	6.07357
6.95968	5.65146
5.98926	5.50874
5.45495	5.76625
6.07478	6.50144
6.19071	4.7715
6.5738	6.00933
6.7565	5.76657
7.36452	4.86108
6.74671	6.07913
5.47398	6.93751
6.50483	5.51639
5.7972	6.05115
6.91094	6.86632
7.69142	8.75576
7.30828	7.70697
6.95865	7.17627
6.32334	5.64312
5.82327	5.82006
5.98076	4.35656
5.88191	5.71854
6.6914	6.17645
6.38232	4.78142
5.55658	6.28952
6.19752	6.21521
5.46757	5.47101
6.33269	3.89782
5.57615	4.47957
5.11879	4.7888
5.80892	4.247
6.38696	3.83513
6.95172	3.5559
6.3458	7.43525
5.74533	6.56916
7.71691	6.62057
6.92825	7.02608
6.39731	4.82986
6.58399	5.22725
5.96299	5.46765
5.1959	4.78499
5.80056	7.60181
6.94166	6.3386
6.36448	6.59162
6.05193	6.85491
3.63096	6.35577
5.14819	6.58473
5.4034	5.79033
5.88947	6.29759
5.55108	4.77201
4.83943	5.59856
6.94945	6.21383
6.18493	6.41368
5.01878	5.89549
5.5649	5.28818
6.58858	6.23814
5.6779	7.3795
5.45163	6.84921
5.44217	5.76713
6.63439	6.72656
5.71676	6.67553
5.18304	7.09162
5.34909	6.21611
5.44577	6.14786
5.59028	5.55363
5.9316	7.42904
6.05425	6.27774
7.5993	5.92223
7.24909	7.31446
5.20301	6.40192
6.48471	6.90999
5.16581	6.84916
5.71404	5.59456
6.13217	4.13842
6.57073	4.82605
5.92338	5.88672
6.18265	5.18083
6.18053	5.80515
6.62802	7.69662
6.54593	6.56196
6.48537	6.61935
5.24921	6.60314
4.63723	7.33512
4.65241	6.185
4.07142	7.22075
5.70505	5.65284
6.15005	5.97921
3.94976	6.44562
6.54262	6.18132
7.17973	6.03728
6.6011	6.80098
7.01968	6.44231
6.83418	7.8973
7.23369	7.13599
5.93543	6.77496
7.22295	6.2169
6.00133	6.29121
5.27963	6.29414
5.7635	7.32143
6.45971	6.62249
6.67279	6.2211
5.78945	6.70405
7.21237	6.63245
8.12417	7.31623
6.79519	7.14537
6.44884	6.4041
6.32324	6.09068
6.20097	6.49868
6.85858	6.88393
6.26836	7.09906
4.94079	5.96942
6.16118	6.37234
6.66646	5.11779
7.17143	5.45298
6.187	6.45974
5.97855	6.33643
7.50728	6.91536
5.93615	6.63259
5.92065	6.54938
7.01754	5.88701
6.36989	5.31506
5.56102	5.39374
6.46604	5.79735
7.043	5.66334
6.41331	8.61043
6.23374	6.99206
6.53324	6.35987
5.16947	6.11627
6.71638	7.27548
6.12157	6.28516
5.99945	6.78712
6.65856	7.14962
6.1746	5.30404
6.19691	5.90933
7.66043	7.7838
7.29521	7.26002
7.11036	7.51097
7.25651	6.19571
7.17261	7.57223
6.76285	7.38732
5.6402	5.45597
5.95266	4.57075
6.4575	4.47814
5.67319	6.02075
5.87027	5.34964
6.0582	6.76859
5.93622	6.45944
7.22257	5.70801
6.86953	6.62506
7.04659	4.69964
6.32975	5.28039
5.46163	7.20236
6.67308	7.1593
6.4952	5.8545
6.29166	7.15798
6.67907	5.751
6.81189	4.89745
8.36958	7.48827
7.62109	5.97821
5.58323	5.83531
5.73375	5.79928
7.33977	7.5395
6.9804	7.06397
6.3722	8.99828
6.42659	6.72397
5.86241	5.74841
5.02237	6.4303
4.88827	6.65204
4.76293	6.33167
6.91169	6.28579
6.70452	5.69598
4.57547	5.71077
4.80544	6.94526
3.94379	8.62258
5.50871	7.13853
5.09145	6.43084
5.11784	6.15795
4.51786	5.20488
4.70993	6.17096
6.66462	5.59672
5.40607	5.99232
6.60921	5.97359
6.82601	6.79527
5.71204	7.9553
6.28884	6.05493
6.39564	5.67655
6.0645	6.20881
5.9041	7.07799
6.01213	7.48977
5.37925	7.04647
4.8561	7.0644
4.09537	7.13942
5.84229	6.75631
4.99624	7.43168
4.92862	6.5952
6.71394	6.06788
8.03864	7.65956
7.6198	6.10715
6.38854	7.1466
5.86824	7.46663
5.24963	7.46451
5.57805	6.40884
4.75208	4.12094
4.79717	2.51662
5.84096	3.54882
5.47258	6.04443
4.729	5.35662
7.92991	5.3135
5.58363	6.0531
5.93416	4.52732
5.37099	4.18246
5.28921	5.55368
5.78508	5.12914
5.80508	5.80991
6.30944	4.54958
6.67418	5.29214
7.13426	4.05431
7.21907	4.00213
7.13706	4.05353
6.79408	3.58191
6.65484	5.35418
6.37452	5.8133
5.26167	4.30175
5.37257	5.5363
6.53307	5.21021
5.54069	4.76058
3.6848	3.97631
4.51165	6.07878
4.47171	5.19498
4.12104	5.88478
4.30984	5.94256
5.93018	6.36338
5.57459	6.19404
6.95123	5.01333
7.4008	4.51395
6.50796	5.74317
6.41177	5.27615
7.02383	4.23338
6.85838	5.94697
6.34311	4.90535
5.85477	4.83973
7.2298	4.63242
6.71985	3.49934
6.5433	5.8438
5.13961	5.87544
5.64421	5.88474
6.34092	5.9712
6.6209	5.42798
6.10333	5.71029
5.23882	4.70239
4.41696	5.45759
5.14257	6.13439
4.2012	4.95251
6.59771	5.10127
6.58989	4.97547
6.91533	4.79884
7.09584	5.76143
6.43863	6.47725
7.2349	5.64727
8.24007	5.44623
8.33808	4.99112
5.76864	6.47882
6.18372	4.95528
6.04282	5.59529
6.5931	5.57849
7.29008	5.17744
6.96867	4.43126
6.59991	5.146
4.74687	4.89614
3.34202	5.15
5.95165	4.03422
5.86032	3.96996
5.7663	5.36835
6.2744	5.44576
5.63804	5.53072
3.90288	4.70344
4.52539	4.71277
4.8022	3.51404
5.54328	5.58696
7.2789	5.17491
7.37587	4.98064
6.46916	6.72513
6.53973	7.10882
6.6336	6.77249
7.07099	6.18936
7.05812	6.06411
6.03582	6.32025
7.02695	6.54016
4.64578	5.23271
5.66548	5.35501
5.92479	5.92478
5.41312	6.78043
6.29512	5.65044
7.38435	4.17734
6.48606	5.8478
5.97553	5.35736
6.05285	5.32493
5.1647	5.09939
4.67868	5.93005
4.89617	5.39253
4.19457	3.83486
5.37577	5.13819
5.51723	5.11546
5.66789	5.82257
7.09077	4.17816
5.7632	4.43063
4.3708	4.3636
5.45603	4.69787
6.05577	3.85058
5.70928	4.48191
7.86656	5.48641
7.48383	6.10555
5.20806	7.44269
5.95373	6.68048
6.63141	6.78201
6.15993	5.04227
6.11292	5.60856
7.50453	5.64283
6.23289	7.3087
6.18529	6.84597
5.03954	5.7682
6.4386	5.6121
5.61638	5.83152
5.02633	5.80267
4.72575	6.18577
4.17152	6.33151
4.84473	5.27404
6.15946	6.00539
8.34141	6.32768
7.12508	5.80249
6.42297	6.42301
6.26649	6.67689
7.82567	6.10107
6.0811	5.05455
5.21853	5.74958
5.81805	5.20608
6.09749	4.75989
5.71341	4.98865
6.38648	7.32731
5.38503	4.32424
5.58249	5.70322
5.6359	7.37865
6.56318	6.55218
6.78375	5.88829
5.93769	5.69813
4.74365	6.25689
5.76807	5.72186
4.78497	5.91953
5.09639	5.71583
3.88586	5.72071
4.67299	5.82064
4.59006	5.5727
7.02303	3.79204
5.55753	5.30304
6.48895	5.56556
5.25384	5.74371
5.80394	5.58355
5.86086	5.89936
5.86438	6.45363
6.66768	6.10715
6.13031	5.92538
6.69598	5.07216
7.94349	5.86805
5.62183	5.81316
6.51649	4.42992
5.235	6.30486
6.607	7.35852
6.40566	7.86305
6.13574	7.35868
6.58464	6.43024
5.14885	6.27519
3.97067	5.69545
4.46526	6.62328
5.22067	5.814
4.88014	4.97243
5.03242	5.38929
5.83968	5.50488
6.65535	5.15458
6.34157	5.83556
4.97146	5.38069
6.84179	5.72539
5.62564	7.44487
6.25142	6.57379
4.96486	5.75593
6.18938	4.8667
6.11645	5.56165
5.70401	5.99177
6.2215	5.841
6.83329	5.27976
5.83328	6.49467
6.11933	6.12683
5.34254	4.54233
5.94622	5.60918
7.94167	6.0425
6.18177	4.52433
4.6553	4.12772
5.07384	4.62926
5.96473	7.22258
4.87343	5.71159
4.26819	4.87943
4.32851	5.62121
4.8816	4.65195
5.18452	5.33014
6.62829	4.3325
5.16179	6.60756
6.67889	6.23734
5.98559	4.53481
7.08036	4.25457
7.4669	5.60708
6.44681	6.12004
6.44981	5.86619
6.36187	4.97154
5.42194	4.7308
6.11845	5.32653
6.85631	6.12943
5.17159	6.49861
7.32044	8.2312
7.64516	7.56819
7.84371	6.97777
7.91389	7.64529
6.6844	7.11859
5.38731	5.94994
6.35447	5.14043
7.65853	5.48037
6.72256	5.55758
6.06122	5.85123
6.18736	4.84404
5.8519	3.46184
5.94246	4.13831
5.23925	5.11986
5.81512	5.08046
5.36601	5.8898
4.8542	5.60298
7.29457	5.99899
7.07347	5.66609
6.03281	6.36387
7.03255	6.39673
7.97197	4.53379
6.7265	6.50387
5.24985	7.06219
5.62527	5.5063
5.5826	5.03375
6.13648	7.28075
7.96528	6.52707
7.05952	6.40465
6.43044	6.26158
7.16744	6.14924
5.74299	6.23693
6.01778	4.901
6.14813	5.35612
7.12448	6.04053
6.34055	5.46643
5.80071	5.68949
6.04286	5.48222
4.92132	5.9439
5.1885	4.73537
5.51594	6.86687
5.61041	6.50341
5.8698	6.29831
6.20221	5.69984
5.44488	4.6694
3.71924	6.05671
5.2604	6.40189
5.45913	5.66124
5.43128	5.83732
5.61898	4.23279
6.60591	4.97783
6.5847	5.97685
5.71872	6.90159
7.35672	7.43674
7.18687	6.93555
6.3072	7.30705
6.72278	7.60019
7.21664	7.18338
7.30748	4.81655
5.7838	5.50204
5.62497	5.83089
6.20173	5.82462
5.95291	5.76676
5.08847	6.10235
5.7909	6.02895
5.01236	5.73645
4.60368	5.76863
5.28796	6.02047
5.63763	5.53858
4.94548	6.08199
4.75337	6.80494
6.50169	7.0886
7.26552	6.5281
6.37206	5.852
6.54642	7.31914
6.66574	6.50469
6.91693	6.60525
6.9698	5.2306
6.80333	5.50411
5.84898	6.2982
6.68688	4.59908
5.71176	6.91474
5.93283	6.73043
7.12983	6.53201
6.11722	5.91897
5.36836	5.02611
5.57249	4.79518
5.04903	5.57857
5.06302	6.03946
5.6382	5.7584
5.17936	5.80838
5.45742	4.82315
6.77489	6.05707
6.27754	6.02991
6.07757	6.899
6.01531	6.29399
5.80546	6.18277
6.80736	6.42102
6.56591	5.8276
6.32509	6.19671
7.00831	5.48833
5.77362	5.8468
6.30202	6.15615
6.19106	7.03323
6.50287	7.44219
7.06114	8.10068
7.35047	7.11867
6.31907	6.3177
8.13562	7.20783
6.23248	5.0333
6.1068	5.10305
7.04098	5.82923
5.89044	5.50711
5.47009	5.56143
5.98473	5.49609
7.45363	4.49772
5.52017	4.93323
5.03904	6.89104
5.26361	5.60902
6.28959	5.06832
4.8577	7.7725
5.5686	7.72554
6.24313	7.37788
7.41459	6.98214
6.29822	5.72551
6.96527	6.75205
5.93545	5.24116
5.73715	5.70394
5.43607	4.97196
6.21179	5.26052
7.21472	5.85006
6.49628	5.9952
7.29565	5.58277
6.71797	6.33717
5.9162	5.20801
5.71501	4.9038
6.24629	3.51095
6.60025	5.2701
6.5337	5.71439
7.40523	6.12477
5.09952	4.81377
6.53406	5.15994
5.85784	5.98249
6.62906	6.47055
6.37188	6.4138
5.77298	5.97824
6.51004	7.18
7.10539	5.72902
7.02392	6.4213
6.32883	6.60363
6.90636	6.95649
5.98165	5.56714
7.45426	5.90068
7.71735	6.35275
7.33626	7.68572
6.97914	7.12268
6.432	7.06549
7.50876	7.01201
6.99606	6.29912
7.39861	7.16031
6.15233	5.39909
6.01014	6.14123
5.85193	6.00426
4.40245	5.91539
4.71665	6.09852
5.94626	5.77888
6.00038	4.6137
6.45604	4.43062
7.73303	6.15014
6.9102	6.34258
5.66954	5.92856
6.76546	6.26975
7.0716	5.46007
5.2872	6.61206
5.93397	6.81724
5.98293	5.85799
6.69281	5.9654
5.37939	6.20386
7.28806	5.8065
6.14589	6.00385
5.07969	5.8144
6.12995	6.29426
7.09614	5.52394
7.17057	5.63643
5.59731	5.9012
6.33705	6.75256
5.60895	5.07059
5.59055	4.27859
5.21408	4.20151
6.39887	5.78695
5.6789	5.53894
5.43195	4.9893
5.11049	4.63637
7.21155	7.03985
7.11534	4.16443
4.76649	5.38218
4.88905	6.8766
5.37383	6.16108
6.03849	6.89625
6.25315	6.80954
6.14956	7.85926
6.17515	6.52281
6.23299	5.81661
6.25065	6.80917
4.31883	6.33352
5.55513	6.08423
5.74092	6.37917
4.87587	5.6944
6.21014	7.20439
5.95968	5.94028
5.58573	6.79019
6.12575	6.11228
3.97724	5.45093
3.65043	5.5648
5.72854	7.0726
5.65563	5.84596
6.0085	6.01768
5.3765	5.76074
5.48938	4.4637
5.26033	6.31865
6.0505	5.7064
4.37469	6.20246
4.81389	4.84738
4.69137	6.31877
5.13525	6.8654
5.97129	5.70312
4.49607	6.87798
5.75771	5.72538
4.77679	5.63867
5.87289	4.62462
5.6887	5.51968
6.13079	5.41418
4.70191	5.7369
4.85016	4.71797
5.03701	5.41101
4.83948	6.39335
4.51414	6.37567
4.74167	5.40937
5.08801	5.05521
6.37362	5.21859
5.27529	5.05941
5.4902	4.41265
7.09608	6.02382
7.02286	8.09684
7.01007	7.63988
6.26415	7.23862
5.40734	7.29352
4.81283	6.56256
4.72073	6.97151
5.1668	6.53653
5.26334	6.72521
6.57185	6.63109
5.65502	6.04901
3.9334	6.29661
5.33687	7.57058
7.12482	5.78059
7.2058	5.91097
6.17434	6.3923
7.11059	7.71264
7.23637	7.7848
6.61732	7.17158
5.65103	4.83833
5.85578	5.3892
6.10047	5.56624
6.18513	6.09296
6.54729	5.93224
5.53882	5.89013
6.13714	6.14498
6.7988	6.24679
4.88906	5.0196
4.06641	5.25944
6.62143	4.89828
6.95164	6.24271
4.19141	6.38181
6.39698	6.62042
8.33574	5.91982
7.65156	6.29911
5.74053	5.25135
5.4123	5.67269
6.49691	4.86418
7.19116	5.30928
7.42547	7.21687
6.47747	7.64419
6.74052	6.87841
6.48081	6.60141
6.38258	6.69275
5.9645	6.04375
3.90669	5.19624
4.22963	5.37287
4.18853	4.5425
3.7692	5.36046
5.12512	5.07594
4.97962	7.48034
5.69174	6.55731
5.57692	6.34193
5.75623	6.2579
6.07873	7.64992
6.6073	6.57765
6.69002	5.66026
6.13842	5.01262
7.7557	5.02901
6.20812	5.25002
6.33633	7.25648
3.46495	6.22038
3.83551	5.75208
5.74478	7.20167
6.14954	7.42785
6.3327	6.27288
7.1713	6.38543
5.25164	7.02745
5.50794	6.81466
4.6492	5.80184
5.61374	5.1949
4.73486	5.53441
5.17135	7.0654
4.30008	6.98685
5.1779	4.73051
5.35198	5.80772
6.49806	7.04956
6.40817	7.30274
6.69245	6.0978
6.63756	6.30256
5.68786	6.95579
4.9707	5.79277
6.07554	5.13532
7.17619	6.21529
5.97315	4.49667
4.54494	5.0187
4.39069	4.45817
5.24007	5.9086
5.64803	6.50589
6.0369	6.43508
5.72337	5.96815
4.99883	6.18364
4.49708	5.18111
5.98882	5.63764
5.22185	5.31084
5.3953	5.64387
4.86101	5.74423
4.6607	6.97676
5.12124	6.76539
7.05184	6.2664
6.28703	5.94384
4.95682	6.0618
4.95844	4.93862
5.89875	5.56749
5.90619	5.50993
4.02624	6.45709
5.48966	6.86709
6.48818	7.60014
6.57069	7.29256
6.4486	6.03801
7.71572	6.53435
9.1374	7.32242
6.93718	6.55073
7.1219	5.32929
5.44904	4.59954
6.2212	5.31998
5.09347	3.91855
6.24349	5.48712
5.47759	6.23451
5.34712	7.31495
5.84471	5.4689
5.36719	6.19831
4.11076	6.74497
5.79852	6.54944
6.53978	6.0978
6.31555	7.17801
4.90257	6.65245
4.76162	6.22318
5.58947	5.78477
5.30416	6.11722
4.92543	5.74888
5.29282	5.53096
7.1661	5.23822
6.24363	5.03556
5.81163	5.77297
5.90636	6.57572
5.54575	6.88795
7.3965	6.7077
8.12006	6.41427
7.22166	6.60526
6.01435	6.1719
4.98326	6.26818
5.19647	8.23873
6.74914	7.85925
5.32538	6.92899
6.54468	6.24686
6.23636	6.30675
7.13439	6.17213
8.05816	7.6395
6.82543	6.86674
6.41135	7.20998
5.98125	6.0308
5.1973	8.95799
5.26921	8.4703
5.65363	6.31209
6.34955	4.65577
5.53396	4.75247
4.2543	4.8252
4.09796	5.6588
3.62575	5.77128
5.46482	6.75803
5.21446	8.15159
6.07862	6.17224
6.69987	5.03854
5.69373	6.44561
3.74286	5.40177
5.60704	7.3457
5.76156	7.51059
5.96819	6.24746
8.06449	6.01267
7.10042	5.47313
5.40139	6.08381
6.44369	5.06407
5.31226	5.95828
7.42273	6.60688
6.29783	6.50567
5.62486	6.62909
5.74379	4.84585
5.98986	6.0284
4.00185	6.67018
4.91868	6.29821
6.5375	6.95759
6.43626	6.92374
6.35127	6.22245
6.59986	5.80395
7.72869	6.54655
6.58972	6.87344
5.43004	6.39896
5.0293	6.22248
5.15814	6.1827
5.84263	5.58635
4.93478	4.71791
6.79167	6.5299
5.4347	7.54467
6.34317	6.63911
7.44693	6.62529
6.57548	5.75294
6.53674	5.4923
7.1168	5.78705
5.70286	7.20185
5.28976	5.80059
5.35217	5.78288
5.84666	6.644
6.96137	6.98927
7.60018	7.78035
7.16351	7.96866
6.25718	7.50659
3.34054	6.12717
4.7582	5.87911
5.35746	6.32711
5.50563	6.87756
5.8822	7.20743
6.96012	5.98905
5.89328	7.0564
6.03963	5.67596
5.91512	8.08851
5.08734	4.08235
4.80262	4.94913
4.30946	4.79183
4.69081	5.31136
6.74686	4.22907
5.41831	4.48693
5.33776	5.08102
6.22576	5.14425
6.89267	4.52681
6.49771	5.7291
6.56792	6.06022
6.915	5.64143
6.44125	6.04969
5.12517	4.88798
6.22129	6.12384
7.70993	6.03762
7.22214	5.90744
6.33829	5.24724
6.11162	6.45467
6.27874	4.89471
5.31643	3.78199
4.76171	3.56358
5.67903	4.28893
6.44294	5.23704
6.00543	5.00503
4.94044	6.15443
4.62785	8.0805
6.5423	6.49674
6.774	6.13774
7.06279	6.57516
4.01011	4.60444
4.28939	5.12361
3.91849	5.06863
4.60864	5.06273
5.49274	5.74591
5.21511	6.14655
6.3903	5.57846
7.06782	6.00494
6.96353	5.84359
6.62749	5.28152
5.68573	4.16373
5.58094	5.67025
7.47214	4.78379
6.28818	4.45564
7.28257	6.29554
7.5122	5.55617
7.20573	5.08584
7.3028	4.14815
6.53753	3.90106
5.68201	3.22647
5.84483	6.45183
6.30524	6.39969
6.65286	6.23671
7.54674	6.59883
6.33307	5.40127
6.19229	5.9955
6.08994	5.34166
6.24126	5.24831
3.59343	6.28954
4.54948	7.70268
4.23591	6.96925
4.14017	5.96089
5.05217	5.53663
4.98952	5.75
4.78353	6.14699
6.01572	3.86603
5.26088	4.63043
3.86908	5.30766
4.50986	4.75272
5.89151	5.46396
5.86663	5.79363
5.15456	6.88524
5.43908	6.83773
5.04892	4.41658
4.5428	5.09587
5.92337	5.9288
7.33446	5.04396
6.73346	5.16406
6.16708	5.66954
5.53543	5.31427
4.62789	6.29072
5.62443	5.53236
6.11439	4.68471
5.82542	4.42634
5.36265	4.69978
5.26517	5.69993
5.51237	5.64707
4.61591	6.10862
4.94995	5.51063
5.3636	4.8558
5.30295	5.43784
7.02814	4.6192
6.49988	5.70087
5.74043	4.91087
5.96023	5.0417
6.70054	5.66742
5.42799	6.01164
6.94558	6.48253
5.81018	7.42274
5.59328	7.08816
5.13678	7.16445
4.29476	5.54554
5.47764	4.4843
6.20991	5.56316
6.89006	6.10454
5.31559	6.2913
5.90633	5.43435
7.0924	5.68125
8.27796	5.01767
7.78416	5.11928
6.93187	6.51874
6.50767	5.73098
5.91814	5.57598
4.59181	5.28786
4.54879	4.20987
4.85269	5.4036
5.34879	6.27614
7.06211	6.4333
8.06927	5.79618
6.98384	5.40014
4.79342	5.04741
5.94148	5.89712
5.91334	5.2414
6.74813	4.59782
5.32631	4.62758
5.93103	5.91641
4.94945	6.95638
6.05237	5.86464
7.87044	3.90794
6.4969	5.64157
5.83626	6.51399
5.90342	6.22163
4.91018	5.68351
5.49632	7.58992
4.60337	6.69171
4.98554	5.18735
5.29723	4.3267
6.87533	4.11218
8.25946	5.26148
6.53558	4.77671
5.9886	4.9986
6.51574	5.52775
5.439	5.17997
5.48886	5.87745
5.01875	5.91677
5.39067	4.62256
7.36253	5.61803
6.90538	5.00991
6.55805	6.57895
6.08807	5.76355
6.20481	5.45196
6.46514	5.98375
5.46815	5.14711
4.99536	6.21594
5.58145	6.02496
6.70631	5.74273
7.89239	6.36925
7.13232	5.04534
7.33854	5.55228
7.98174	4.93758
8.25792	5.548
6.96604	6.70298
5.89038	5.33671
5.60584	6.10431
6.72062	6.30645
6.11063	5.07708
5.12715	5.27672
4.82294	5.4794
4.78195	5.52405
4.09873	5.37964
5.09431	5.70892
5.99291	5.20004
6.37555	4.27317
6.29447	4.91087
5.23985	3.86182
6.2787	4.15952
6.48008	6.29426
5.33623	6.54587
3.25481	5.30062
5.2575	4.83933
6.71899	5.96548
4.95537	6.81639
5.89783	5.88052
7.73687	4.81279
6.53042	6.41885
6.83664	6.58071
6.46328	6.29813
5.91891	6.91835
5.18009	5.92735
6.76038	6.62369
5.61083	5.46854
4.69702	5.3691
5.9115	5.9442
6.24049	5.75927
5.44794	5.11669
5.88357	5.8195
3.80563	5.81014
4.41739	6.38797
4.4045	5.97726
6.17447	6.46709
6.35241	5.98484
6.39059	7.11229
5.89608	6.11757
6.49002	6.11991
6.97611	6.01127
5.81529	6.03127
6.05938	6.18092
6.66254	6.24331
5.07966	6.44304
6.34751	6.8268
6.5788	6.06553
7.71613	4.0399
6.06796	5.74146
6.71831	4.33145
6.17539	4.45425
6.21272	5.46315
5.78078	8.49178
5.9281	5.78034
6.07288	4.41982
5.93341	4.83802
6.88928	4.76022
6.56701	4.69647
5.34904	5.02923
6.16435	5.94818
6.70137	6.02102
6.92367	5.00298
6.69505	5.11904
6.78882	6.13894
5.01257	4.76842
5.60438	4.13867
5.53676	4.59012
6.5283	7.27446
5.32226	6.18779
6.45797	4.40518
6.97851	5.55643
7.54533	6.6776
4.86643	7.10431
5.31129	5.94906
5.9933	5.69008
6.33149	6.35457
7.49719	6.57285
7.2565	6.88192
6.86461	7.48202
6.9641	5.11293
6.97576	5.18924
5.59567	6.58541
5.4329	5.73758
6.78096	4.86471
6.05673	5.58843
6.91403	6.56234
6.20493	5.98408
6.34755	6.14041
7.02669	5.82753
7.30956	5.17186
6.6546	4.93082
7.68725	5.09327
6.87354	5.73667
6.2774	5.89132
5.16951	5.7589
5.07908	6.02297
3.95933	5.59622
6.41162	6.64582
6.13929	5.95539
7.26844	6.28025
7.39389	5.21855
7.28563	5.00238
6.69227	5.6959
5.91915	4.79951
5.90381	5.4182
5.44996	6.53387
5.28438	6.73031
5.11309	6.12918
6.25211	3.58467
6.29512	5.50888
6.47158	5.62614
5.83875	4.97485
6.40557	5.07406
6.43115	4.24258
5.82686	6.23892
6.69258	6.29171
5.96698	5.31092
5.96892	6.70153
6.56748	5.41933
4.57392	4.83175
5.74583	4.45182
5.75266	6.14488
5.84196	5.86371
5.59116	6.38382
7.37153	6.85011
7.9925	7.03523
7.58409	7.25
7.46077	6.31456
7.05586	5.04286
7.53736	5.64368
8.43368	7.52858
7.61746	6.76269
6.61206	5.21552
5.71965	6.02266
4.91576	6.9582
6.14157	6.79578
6.69505	5.27666
6.5447	6.16938
6.42106	6.04499
6.24798	6.90653
7.37287	4.98045
6.47623	6.08125
6.66537	5.53587
5.80208	5.88899
7.79129	5.34702
7.75843	4.79551
6.69518	5.85799
8.36544	5.89791
7.60474	7.64942
8.00905	6.56204
7.90726	4.71562
7.73396	6.19628
7.04013	5.74192
6.13895	4.9525
7.27476	6.33758
7.1038	5.4227
6.32785	5.0632
6.7973	5.15006
5.90709	6.47356
5.8914	5.53097
6.36757	6.53033
7.66015	4.41178
7.13041	4.51372
8.24341	6.22567
7.54335	7.45903
6.41038	6.38755
6.21858	4.16167
5.35897	4.8589
6.21303	6.20549
6.13451	5.48044
5.93499	4.81785
5.60092	3.5575
5.48183	4.57977
6.06002	3.76278
7.47572	4.43757
7.08493	6.33519
6.94196	6.81893
5.88516	6.07586
6.97208	5.49862
6.21954	6.72187
6.75453	6.44408
6.42882	6.64431
6.11366	5.14499
6.81491	5.16639
6.96682	5.42856
6.46896	6.42657
5.14406	7.74115
5.22056	5.35752
5.71846	6.84549
5.24154	5.74574
5.08313	6.11108
6.5627	7.60543
6.70876	6.41856
5.04631	6.65085
5.71947	5.6394
5.54593	4.83125
4.80734	5.75678
5.50779	5.45218
4.39117	5.40099
6.4778	5.72496
6.46112	5.61443
6.48768	6.22397
5.83506	6.30718
7.4399	5.28108
5.23133	6.04477
5.94933	6.82654
6.78022	6.72796
6.07891	7.1735
4.39575	6.03702
4.5479	5.2037
5.10141	5.53103
7.5747	4.4241
7.24011	4.53655
7.26435	5.9522
6.02762	5.01796
6.76421	4.3048
6.50248	6.32589
5.37319	7.04113
5.55334	6.88106
5.74299	5.65118
4.88999	5.76397
5.61938	6.21913
5.97823	6.63857
4.33687	5.4009
4.69394	4.54087
5.14037	5.27923
5.15184	4.94902
6.50383	4.49091
7.10498	6.03214
5.53273	5.63279
6.32789	5.53483
4.80705	6.34753
5.3022	6.30468
4.96232	6.6669
5.07792	6.85163
5.76889	5.28369
5.5417	5.01684
3.47658	5.61411
4.48879	7.28358
4.86928	5.76192
4.54486	6.01899
7.68135	6.71527
6.11908	5.45232
5.67206	6.37043
5.81542	6.37567
5.0873	6.81092
4.57164	5.61753
6.33182	5.37501
6.04568	5.72992
5.46424	5.50681
4.79608	6.67911
4.73119	5.19606
5.35788	4.9366
5.86151	6.02774
5.37939	6.90809
4.8814	4.90912
4.5415	5.15928
6.76861	6.83743
7.54867	7.98276
5.73251	6.61645
5.75593	6.04195
6.96155	6.42965
5.48305	5.52412
4.73383	5.86546
4.75185	5.02666
3.74509	4.47269
4.05027	6.52628
5.4492	6.19641
6.48828	5.40118
4.88903	7.21019
6.55564	6.39549
7.25704	6.7103
5.22316	5.56155
4.95175	4.75367
5.10172	6.21881
5.91548	6.65197
4.29465	5.04912
4.07009	5.84771
5.25653	4.00333
4.86202	4.02808
4.68171	5.65419
7.2896	4.88343
7.64501	5.84037
6.81397	6.24648
4.92134	6.42078
6.51962	7.96172
6.31484	7.76948
5.6958	7.42458
6.20337	5.96167
5.52762	6.09483
6.23851	7.39836
5.83677	6.28411
7.59611	6.34227
6.64707	7.06241
6.1063	7.83861
6.48714	7.45238
7.26172	5.91893
6.1617	5.43195
7.33185	6.11151
6.50577	6.23957
4.73837	6.5724
5.84947	5.74112
4.5215	3.92536
3.5048	3.85598
5.37587	4.74898
3.72307	6.27694
6.30961	6.28324
5.62538	6.08587
4.67866	5.91055
5.90276	7.27301
6.49843	7.68242
6.56598	7.31694
5.32299	4.52377
5.63729	6.18311
7.08473	5.71694
5.53994	6.37363
6.5703	5.47686
7.17947	6.11387
6.39724	6.10317
5.42667	4.41667
5.34941	5.00465
6.1291	5.2206
5.42885	7.14187
5.84018	5.85757
7.44798	4.61175
7.53296	5.3189
7.2537	5.14786
5.94268	4.58625
5.16739	4.23596
5.18627	4.59964
5.38724	5.92146
3.99784	6.60759
3.01203	5.66919
5.97101	5.87625
5.437	7.05003
4.41651	7.86768
5.45682	7.95216
5.91182	7.32137
7.00355	8.0473
6.76978	5.43614
6.37734	6.67005
7.1137	7.10175
5.86914	6.8777
6.15258	7.88442
7.84539	7.84848
6.4298	7.23995
6.1425	7.37713
5.83914	6.30535
7.15234	4.99053
7.1698	4.63577
5.54649	4.20573
5.24	4.76291
5.31531	5.72352
4.15439	5.79093
5.49175	6.23231
6.33385	6.51743
8.01829	6.79561
4.27566	8.13303
3.96483	6.00141
6.68638	5.04752
6.74934	6.45847
5.98983	6.71741
5.51687	6.36952
4.74806	6.30334
5.25446	5.16308
6.21954	6.01186
5.40819	5.31021
6.13131	4.92333
6.71299	6.17551
4.35672	6.98551
4.93947	5.94536
6.1084	6.71632
6.41155	6.91305
5.06863	5.96863
6.37632	5.9786
7.2521	5.92747
6.325	5.712
5.17488	6.3108
5.44468	5.07389
5.70782	5.11104
5.47508	7.61633
5.77474	6.57239
6.8722	6.00514
8.48197	6.79516
7.40395	6.75038
5.65634	6.69709
5.2919	6.51567
[truncated: 68,008 more rows]
