# Supplementary material for: Nanostructure-specific X-ray tomography reveals myelin levels, integrity and axon orientations in mouse and human nervous tissue
Source: Nat Commun. 2021 May 19;12:2941. doi: 10.1038/s41467-021-22719-7 (PMC8134484; doi:10.1038/s41467-021-22719-7)
Supplement: Supplementary file 9 — Source Data [file 41467_2021_22719_MOESM9_ESM.zip › Fig2_mouse_brain_ROIs.xlsx]

## Sheet: Right
'VEN'	'CRUS'	'OBGL'	'CIC'	'AMY'	'SSC'	'PVC'	'BF'	'HP'	'HTH'	'STR'	'TH'	'GLP'	'CIN'	'AC'	'CC'	'CP'	'CST'	'IC'	'CBP'	'OPT'
0.550335	0.110284	0.0451069	0.167961	0.586314	0.317437	0.330363	1.01737	0.573904	1.51994	2.18483	2.01629	0.31837	4.0376	2.21564	4.00456	4.48396	2.01758	2.16559	4.35235	3.45341
0.42145	0.179244	0.0443933	0.187219	0.615736	0.587142	0.416276	1.22194	0.423937	1.3533	2.33059	2.09654	1.50344	3.54735	2.3294	4.16234	6.57148	1.89508	2.68098	4.11616	3.91682
0.316092	0.166532	0	0.199691	0.587946	0.226556	0.608074	1.308	0.484921	1.5478	1.93716	1.24593	2.43143	4.08021	2.1535	4.24044	7.43927	2.43411	2.25628	3.93746	4.39525
0.281787	0.231168	0	0.421845	0.675769	1.35128	0.816144	1.94137	0.351075	1.36563	2.33764	1.45279	4.54504	3.59412	1.86953	4.20458	6.93039	2.07159	2.74495	3.42121	3.48486
0.184014	0.374686	0.0457845	0.267772	0.646826	1.16589	0.269133	0.940407	0.194964	1.73946	2.16432	1.66652	3.43818	3.73164	2.51617	4.46838	6.62489	1.95944	2.60332	3.60509	4.05485
0.364897	0.334542	0	0.380678	0.543941	1.04372	0.348157	1.22888	1.32752	1.50517	2.48362	2.16476	2.60558	4.25929	2.71071	4.39706	7.42599	2.58139	2.92253	3.67559	3.35654
0.44336	0.295896	0	0.18499	0.532055	1.17585	0.525849	1.76055	1.33795	1.35199	2.42974	1.2332	5.33469	4.0081	2.78146	4.71895	6.16008	2.07956	2.94537	3.46315	3.938
0.512522	0.219494	0.0655025	0.127125	0.568702	1.37228	0.720866	2.40225	1.24635	1.26246	2.6956	1.43306	4.32995	4.10467	2.54591	4.90812	7.17581	1.96021	3.14799	3.81679	4.19578
0.618891	0.201183	0	0.273986	0.729452	1.2708	0.265095	0.825827	0.946585	1.06839	2.57816	1.6724	3.56607	4.48323	2.56379	4.76677	5.94971	2.03381	3.09887	4.32234	4.41716
0.0687912	0.404273	0	0.265327	0.634838	0.737393	0.327478	0.983138	0.139032	0.78362	2.94307	1.93181	5.98102	4.31838	2.88176	4.44092	6.75505	1.92877	3.42361	4.26846	4.07145
0.0370768	0.28532	0	0.145181	0.531806	0.320736	0.471416	1.33424	1.33949	1.89679	2.84149	1.20986	4.91189	4.84389	2.68698	4.05797	7.35964	2.42166	3.40309	4.10007	3.67612
0.255098	0.190807	0.202495	0.148847	0.58929	1.01283	0.635032	1.01333	1.35554	1.60288	3.25561	1.34277	4.17372	4.31544	2.08458	4.69021	6.35725	1.93858	3.97588	4.27238	4.90432
0.573602	0.136157	0	0.167449	0.494868	1.11716	0.330933	0.941856	1.34433	1.41825	0.958268	1.52003	3.63401	4.65322	2.04955	5.20533	6.79262	1.96574	4.38859	4.01592	4.86707
0	0.260822	0	0.137184	0.521767	1.08321	0.409868	0.963221	1.22604	1.33437	0.668715	1.76392	7.17223	3.62562	1.95171	5.13674	7.0348	2.35303	4.17841	3.96184	4.48584
0	0.220362	0	2.61816	0.448093	1.17429	3.9041	1.18159	1.17295	1.06398	2.04651	1.09491	5.92631	5.49266	1.82717	4.75253	6.46441	1.97577	4.62271	3.85079	5.13156
0	0.130528	0.162842	1.83118	0.418078	1.34002	1.98267	0.82099	1.29418	0.653536	1.69752	1.24493	5.21704	4.84462	2.27542	4.3008	6.87333	2.14384	4.75803	3.63795	5.58423
0.196413	0.100858	0	1.13661	0.57079	1.16172	2.48704	0.88215	1.26172	0.428114	0.941042	1.38008	4.59504	4.01764	2.47254	4.92841	7.0044	3.24772	4.88961	3.76944	5.86571
0	0.100137	0	0.596502	0.402227	1.23895	2.97791	0.729931	1.10983	0.341304	0.848858	1.61992	3.9852	5.21221	2.60709	4.74951	7.0863	2.47664	5.4034	3.87369	5.62342
0	0.20046	0	0.30037	0.35723	1.21821	0.267535	0.649676	0.932748	1.50905	2.01202	0.96533	6.83427	5.01756	2.55563	4.356	6.67806	2.27217	5.21908	3.89416	6.02949
0	0.309231	0.17296	2.99543	0.385472	1.23909	0.41997	0.638101	0.965519	3.63917	1.69523	1.17099	6.04117	4.59687	2.4058	4.13417	6.94344	2.55363	3.31373	4.31726	5.6171
0	0.374582	0.0350399	2.0588	0.450338	1.35987	0.446151	0.738841	1.17639	3.60634	1.10441	1.33979	5.25809	3.62614	2.42708	4.33697	7.07913	3.29979	3.22442	4.61307	6.01217
0	0.292363	0	1.24319	0.59219	1.60742	0.437624	0.51327	1.27226	3.62721	1.95468	1.61816	4.71943	6.31561	2.6814	4.32656	6.50279	2.61669	3.23992	4.73462	5.59494
0	0.181276	0	0.646233	0.432304	1.29241	0.449456	0.318133	1.15286	3.44232	1.81889	2.07524	4.27774	4.5492	2.88119	4.24126	6.94121	2.66793	3.75106	4.90742	5.87264
0	0.139171	0.229635	0.283855	0.562249	1.34052	0.545674	0.307732	0.882474	3.11596	1.59015	0.937762	8.07728	5.52696	2.95789	4.5216	7.2146	3.10543	3.80475	4.70085	5.57459
0	0	0.109141	0.118864	0.473255	1.24234	0.747445	0.222395	0.699034	3.26361	2.13978	1.14026	6.80017	4.96425	2.87946	4.54163	6.64899	3.29102	4.00643	4.63708	5.5637
0	0	0	0.222236	0.43398	1.18247	1.12511	0.207013	0.926668	3.46103	2.05797	1.31069	5.87858	4.06679	1.66438	4.28677	7.12858	2.73543	4.15138	4.5973	5.55183
0	0.0752183	0	2.27832	0.611608	1.40018	1.49248	0.312151	1.13951	3.68015	2.00649	1.62314	5.40392	3.93194	1.96037	4.80335	3.69968	3.07887	4.53206	4.56449	4.46983
0	0.239543	0.194829	1.3782	0.567291	1.05885	0.362037	0.586636	1.22071	2.88104	2.45074	2.05441	4.87915	3.85179	2.11267	4.99138	6.60883	3.71092	4.92932	4.38174	5.14501
0	0.381626	0.0403638	0.762651	0.510858	1.23647	0.400678	1.41477	1.03339	2.81507	2.26179	0.969111	4.3481	6.31994	2.26122	4.88406	7.16479	3.66147	5.28776	4.12827	5.62648
0	0.448561	0	0.429468	0.365538	1.20608	0.407395	1.3882	0.734544	3.13056	2.15001	1.12427	7.19274	4.3847	2.37252	4.24426	6.48035	4.42879	5.72878	4.20976	4.63073
0	0.0113137	0.278638	0.208377	0.346856	1.16043	0.387322	0.790766	0.709084	3.47093	2.68843	1.24184	6.38084	4.14629	2.40728	4.98312	7.32252	2.31054	6.00153	4.36796	4.78357
0	0	0.0935493	0.166921	0.535333	1.31796	0.443492	0.938183	0.714223	3.84268	2.47647	1.57403	5.74116	4.0788	2.33437	5.31628	7.63465	2.37797	6.15606	4.10077	5.60802
0	0	0.0181235	2.617	0.606222	0.983478	0.580931	1.23193	0.912281	2.68299	2.89483	2.00108	5.31387	3.82334	2.15899	5.30295	6.16496	2.43032	6.17422	4.07507	5.33442
0.229442	0	0.329294	1.71434	0.512981	1.08051	0.680757	1.21829	1.04601	2.74437	2.78705	1.07296	7.58469	6.18065	2.15373	4.96765	6.89545	2.40551	6.02847	4.16407	4.99835
0.151689	0	0.125415	1.05359	0.439225	1.25171	0.733817	1.05156	0.944886	3.12329	0.647911	1.70734	6.95076	5.57014	2.37367	5.50677	7.50188	2.67519	3.17053	4.13769	5.68423
0.406417	0.0715511	0.0721672	2.16529	0.353312	1.35248	0.435373	0.909695	0.767678	3.54533	1.99483	1.22907	6.31309	4.21223	2.65287	5.66198	6.28774	2.50092	2.85892	4.567	3.5136
0	0.21865	0.120964	3.6731	0.290329	1.41521	0.486101	0.876217	0.89045	4.00824	1.69732	1.35875	7.57972	3.96572	2.98802	5.51906	6.63063	2.39942	3.10362	5.18333	5.95167
0.111538	0.156479	0.120056	2.727	0.293935	1.71684	0.435512	1.36848	0.701156	4.33162	1.0211	1.67789	0.160096	5.78808	3.16042	5.29615	6.91848	2.81794	4.24431	5.40933	5.7584
0.526707	0.113105	0.0832344	1.80918	0.495683	0.916168	0.324602	1.27075	0.866751	3.29906	0.758298	1.92924	1.21811	5.03312	3.08583	5.78347	5.99329	2.4997	3.23155	5.68736	3.26872
0	0.045865	0.137974	1.02078	0.516885	1.02503	0.372661	1.14748	0.99167	3.61684	1.08135	1.182	1.08508	5.2975	3.04532	5.94314	6.33296	2.3096	3.53727	5.00118	6.3021
0.316651	0	0.0809647	4.20186	0.37531	1.22156	0.532221	0.907899	1.0395	3.96593	1.99119	1.29296	2.57592	4.1931	3.1438	5.67559	6.54263	2.81796	4.06159	5.04392	5.57759
1.15622	0.00252508	0.105079	3.11232	0.307042	1.37849	0.674615	0.721679	1.12954	4.19926	1.73784	1.45639	2.52398	5.45004	1.97826	4.87532	6.72788	2.41002	5.44681	5.02437	6.32335
0	0.231009	0.0784517	2.05373	0.252731	1.44042	0.529013	0.969109	1.21226	3.69962	1.03967	1.71973	3.30068	4.34638	2.13384	3.95809	6.95143	2.15425	3.84024	4.80609	5.66966
0.136422	0.300588	0.774423	1.19698	0.272313	1.64563	0.566183	1.53307	0.90747	0.616733	0.926134	1.93459	2.34293	3.19625	2.37262	5.72984	7.07336	2.6332	4.40424	4.78433	6.77707
0.024281	0.401475	0.636125	4.45135	0.414772	0.988856	0.457104	1.09952	1.09502	1.52222	1.4167	1.0517	3.14052	4.19283	2.69619	6.23604	5.66748	2.20285	4.99626	4.93112	6.31502
0.637286	0.052491	0.347883	3.37617	0.320777	1.08733	0.276794	0.897261	1.23173	2.01645	1.94897	1.19108	2.3541	5.46586	2.91249	6.26102	6.08611	2.01461	6.06886	4.79307	7.08114
0.141506	0.100774	0.156949	2.27934	0.246145	1.24897	0.331977	0.699729	1.28489	2.11084	1.74994	1.2967	4.0574	4.40643	2.96295	5.67893	6.32783	2.59506	5.26894	4.87879	7.26781
0.283708	0.154511	0.161287	3.60545	0.156258	1.40689	0.514098	0.78305	1.30399	2.08629	1.2077	1.48432	3.20355	4.06372	2.82974	4.88834	6.48582	2.1374	5.74449	4.78633	3.64672
1.6687	0.167436	0.209365	2.64937	0.483757	1.51369	0.698044	1.05048	1.15396	1.84763	1.17852	1.73002	6.44715	5.49251	2.33462	5.46324	6.57568	1.99706	6.12645	5.88884	6.69247
0.826835	0.213672	0.0415077	4.68882	0.433743	1.08589	0.527127	1.48807	1.29653	2.26692	1.66294	2.21638	5.03245	4.47355	3.2441	6.29488	6.74238	3.49201	6.10941	6.14442	7.07996
0.952632	0.36782	0.0413177	3.6694	0.387834	1.18549	0.387746	0.955817	1.39928	2.28785	1.89688	2.35471	4.10053	5.58603	2.89553	6.66817	7.08542	2.81497	6.15898	5.17144	6.7681
1.2881	0	0.00240435	2.6376	0.399325	1.26757	0.236807	0.873104	1.39059	2.03992	1.85105	1.0871	5.68516	3.6999	3.10245	6.51369	5.06058	2.37079	6.41666	5.06312	6.96559
0.0476046	0	0	5.39999	0.388264	1.37866	0.319594	0.764011	1.32235	1.75635	1.6358	1.1569	4.76826	6.22072	3.09721	6.0327	5.46643	2.18448	6.07323	4.98325	7.00139
0.629199	0.00453161	0	4.21838	0.235966	0.874553	0.510271	0.786367	1.17324	1.63327	1.47072	1.21978	5.6441	4.77067	2.88655	5.28162	5.94581	3.69131	4.87876	4.93392	6.52335
0	0.113857	0	1.32335	0.537496	0.939276	0.734001	0.854499	1.23188	2.38944	1.68209	1.39125	5.07769	6.12824	2.49623	6.15798	6.36549	3.02195	5.74689	5.15702	5.86751
0.253284	0.149974	0	1.11324	0.486267	1.03745	0.239699	0.961788	1.37977	2.36624	2.18571	1.64186	5.68236	5.47731	3.00564	6.87203	6.72117	2.66295	4.81938	5.05232	5.02322
1.06965	0.1917	0	1.23237	0.461657	1.26755	0.325034	1.20323	1.35707	2.17851	2.11838	1.95026	5.07939	4.71697	2.7529	7.07305	5.29157	2.4737	5.25303	5.40642	4.76308
0	0.307236	0	1.089	0.368456	1.43528	0.473129	1.41663	1.20825	1.94567	1.97924	2.26769	6.28667	5.8169	2.46509	6.81946	5.74118	3.82393	5.94852	4.47697	4.98517
1.88637	0	0	1.11564	0.316587	1.36246	0.640844	1.89124	1.1161	1.77402	1.602	0.907068	5.41289	5.15909	2.59208	6.18952	6.18465	3.18472	4.6991	5.71034	4.85853
0.600003	0	0	0.997657	0.399115	1.04105	3.13542	0.717344	1.15117	1.62998	1.65173	1.00736	7.37248	5.53211	2.61018	5.46059	6.48184	2.94819	3.98388	5.82425	4.87829
0.912567	0	0.0390444	0.970086	0.457428	1.12007	0.23467	0.828199	1.09539	1.42577	2.61462	1.11681	6.65347	4.45781	2.33702	4.68612	4.15043	2.84784	4.59399	6.50607	5.02939
1.0243	0	0	0.904581	0.515791	1.25146	0.457172	0.822765	0.273184	1.15788	2.3705	1.30656	5.9412	4.73272	1.93461	5.50797	4.81043	3.86455	3.79287	6.17767	4.74675
0.166	0	0	0.809847	0.547459	1.10982	2.16847	0.765945	0.716154	0.862595	2.06751	1.56844	6.51559	5.23803	3.09498	6.63782	5.72406	3.36739	5.11575	5.30044	5.17578
1.38526	0.015097	0.0259626	0.804451	0.377165	0.895868	3.62613	0.687628	0.910637	2.35245	1.56804	1.90428	7.26892	4.27843	2.84543	7.27781	4.76777	3.302	2.74631	5.42291	4.60415
0.341226	0.126436	0.0823878	0.826192	0.629655	0.925597	0.217606	0.585723	0.732521	2.25802	1.86094	0.681898	7.76539	6.55954	3.66279	7.29738	4.88829	3.35206	4.14372	5.0603	5.33439
1.01294	0.179719	0	0.849999	0.517351	0.926555	0.302112	0.681169	0.0410768	2.05816	2.72711	0.834102	7.18359	5.50136	3.57093	6.84927	4.91397	4.2512	5.57978	4.93938	4.57591
0	0.196769	0	0.72053	0.389903	0.600833	0.443549	0.955865	1.17421	1.79388	2.49185	1.01911	6.50401	5.6071	3.71548	6.12548	4.80424	3.87238	2.93811	5.10631	5.43694
0	0.206196	0	0.789237	0.238039	0.745046	0.454245	1.23491	0.916461	1.61578	2.2213	1.28239	5.44505	5.32968	3.89788	5.19018	5.30995	3.62939	4.45789	5.55484	4.57799
0.490665	0	0.0797911	0.969239	0.233008	0.246905	0.494294	0.692645	0.749657	1.47886	2.70606	1.58175	6.58287	4.80662	3.82498	4.01267	5.85445	3.76653	5.8893	5.41003	5.51749
0	0	0	0.935966	0.441595	0.344392	1.05025	0.790149	0	1.16944	2.63644	1.89839	1.64787	6.68762	4.29169	2.69543	6.01926	3.98768	3.56558	5.9665	4.59894
1.13665	0	0	0.848975	0.546383	1.14548	2.05511	0.750472	1.05924	0.744467	2.66227	2.20734	4.64575	6.05035	4.40135	5.54966	5.98041	4.04425	5.1589	6.53215	5.32583
0.40945	0	0.762902	0.706167	0.501104	1.18985	3.00041	0.621449	1.04777	0.53142	3.02773	0.627966	1.15489	5.05347	4.24149	6.67686	4.47124	3.77632	1.80754	7.3509	4.62121
0.984695	0	0.333284	0.57898	0.455845	1.11836	0.149663	0.46049	0.867998	0.515352	3.32069	0.830801	2.78466	5.54035	3.81113	7.12056	5.19237	3.89301	2.46344	6.69423	4.95914
0.141935	0.095262	0.108095	0.917325	0.332617	1.21963	0.243199	0.552551	0.724474	2.09564	5.41791	1.02799	3.82314	4.66626	3.24409	7.03437	5.98202	4.37857	4.52054	6.1331	4.79215
0.366182	0.208249	0	0.868829	0.718023	1.15159	0.366947	0.822324	0.920347	1.83318	0.831082	1.2855	4.4209	3.91329	4.23635	6.45942	6.45438	4.8108	6.18575	5.78839	4.70097
0	0.28709	0	0.721665	0.622643	1.16596	0.500326	0.915198	0.952559	1.59766	0.777553	1.58136	0.975369	4.43091	3.91071	5.56348	6.54039	3.73722	2.70423	5.53176	4.96272
0	0.28565	0.857698	2.25992	0.44081	1.27574	0.480071	0.920365	0.927494	1.40621	1.50063	1.86178	2.18484	6.41689	3.33725	4.52063	6.51359	5.213	3.71089	6.10506	4.49013
0	0.235513	0.384699	1.83144	0.19146	0.865282	0.443889	0.239524	0.823826	1.05274	1.21632	2.10456	3.73746	5.63329	2.71865	3.39998	4.82863	5.86371	5.63486	6.02924	5.00796
0	0	0.154495	0.00354355	0.16654	1.05452	0.651819	0.47391	0.670775	0.339773	0.837484	0.926201	4.61982	5.00567	3.83292	6.46559	4.82673	3.31508	7.01282	6.70794	4.1063
0	0	0.030815	0	0.387827	1.21589	1.07836	0.645589	1.01259	0.310781	0.923321	1.09772	0.879494	6.36105	3.87773	6.8565	5.02031	3.63459	3.75909	7.4173	4.89947
0	0	0	0	0.469116	1.30463	1.55951	0.554625	0.914343	4.45044	1.3522	1.265	1.9652	5.90654	3.13494	6.66294	5.47481	3.91613	4.97256	7.93592	3.47223
0.452381	0	0.232219	1.78102	0.360282	1.28369	2.15703	0.406861	0.884424	4.77111	2.34958	1.51945	3.21704	5.12491	3.50027	6.06129	6.17417	3.08749	6.55	7.11117	4.67987
0	0	0.076238	0.173668	0.640019	1.24709	0.0200032	0.540038	0.80721	4.80144	2.04513	1.78339	1.60433	4.50846	3.26314	5.15973	6.58973	3.90777	7.50825	6.76981	4.39479
0	0.0427048	0.0136523	0.235598	0.555889	1.29683	0.129691	0.811066	0.604488	4.66487	1.78637	1.94541	2.85318	5.35455	2.84522	4.13983	6.6874	4.80629	3.65061	5.92834	5.42622
0	0.157002	0.129077	0.32707	0.397129	1.52561	0.283151	0.886595	0.410828	4.25318	1.18177	1.08594	4.15609	4.05567	4.51593	6.0705	6.73217	4.70973	4.1021	4.06671	5.26397
1.12098	0.283795	0.0348216	0.437696	0.152346	0.816183	0.372392	0.860561	0.295399	4.11811	0.924544	1.18694	3.62636	6.85092	4.53164	6.39345	5.3147	5.87464	4.57122	6.03887	5.47001
0.936296	0.388295	0.140986	0.5185	0.106899	1.03369	0.435675	1.00882	1.22785	3.7994	1.26841	1.41178	4.11162	6.20852	4.23123	6.25142	5.59047	7.09708	5.49757	5.82812	5.7134
0.128201	0.396589	0.0273495	1.72484	0.23134	1.1899	0.419163	1.39944	1.06744	3.86058	1.96164	1.65079	4.43955	5.21482	3.72741	5.66233	5.53479	8.01499	6.54711	5.845	5.94259
0	0	0.105982	2.05763	0.223437	1.31732	0.37156	1.79721	0.901138	4.0784	3.02633	1.71494	3.30209	4.74917	4.6985	5.55937	5.34412	2.97702	7.25571	7.23988	5.73676
0	0	0	2.08444	0.22079	1.39135	0.400225	2.09829	0.848847	4.82246	2.02236	1.22585	2.42779	6.79209	4.5195	5.92576	5.48163	6.99215	4.84148	7.33133	5.72827
0.756968	0	0.112506	1.88707	0.158608	1.28757	0.503169	0.261944	0.758976	4.9163	1.86686	1.3988	5.48365	6.08931	4.05427	5.77344	5.89641	7.99959	5.18328	7.84551	5.40592
0	0	0	1.58896	0.172511	1.17428	0.631839	0.562711	0.517334	3.87858	1.2563	1.45589	3.72386	5.90458	3.48671	5.28896	6.19386	8.45631	5.50033	7.9613	5.16514
0	0	0.0395822	0.514423	0.00213682	1.33389	0.863238	0.532959	0.336598	3.44624	1.12692	1.59196	2.90067	5.53716	2.83308	5.23203	6.39155	3.6701	5.92534	6.49121	4.69902
0	0.0419756	0.0338118	0.518956	0.431833	0.542815	1.25176	0.428828	0.335529	3.56414	1.60195	1.52816	6.72684	5.13286	2.21706	5.54703	6.55941	4.85709	6.40303	5.45302	5.96004
0	0.052054	0.181863	0.49118	0.310843	0.627686	1.80441	0.523593	0.334721	3.78674	2.40831	1.78194	4.89529	4.57951	4.16328	5.46195	6.39819	2.46559	5.55964	6.32938	5.90437
0	0.0310775	0.519772	1.60316	0.141838	0.830242	0	0.698942	0.268021	3.96438	2.00604	2.23272	3.52229	4.34787	4.33116	3.10646	6.02393	2.89529	5.58916	6.81276	5.53317
0	0.0346205	0.340572	1.93122	0.108511	1.02868	0.0724316	0.777055	1.3531	4.09409	1.92955	1.11	7.18727	6.60237	4.05199	3.33672	5.77849	2.53232	5.1261	7.33233	6.25714
0.27412	0.105147	0.0987448	1.99781	0.0811552	1.17372	0.228146	0.770586	1.31078	4.20419	1.47739	1.13772	5.94623	6.19251	3.58561	3.53058	5.66402	2.92545	5.19434	7.24116	5.52804
0	0.210277	0	1.87137	0.374508	1.28869	0.343693	0.733043	1.12542	4.2739	1.39117	1.23406	6.26642	4.08292	3.05114	3.73119	5.5926	2.63051	5.59392	6.82233	4.71601
0	0.340452	1.04173	1.59217	0.394476	1.26174	0.411237	0.780701	0.917985	4.32318	1.79578	1.56652	6.45788	4.79461	2.47063	3.9978	5.732	2.8474	4.62192	6.77691	6.67681
0	0.444317	0.742121	1.23082	0.354904	1.18826	0.444744	1.07519	0.742348	4.70293	2.65272	1.85875	5.45979	4.49583	4.07678	3.85908	5.98696	2.70185	4.54801	6.43359	4.65509
0	0	0.448316	0.926505	0.345215	1.28562	0.431522	1.43464	0.558842	3.13245	2.01778	1.94737	5.86615	4.17033	4.21244	4.09912	6.16442	2.67208	4.81966	6.17234	5.02717
0	0	0.148601	0.46779	0.339133	1.61274	0.401254	0.472738	0.2967	2.76615	2.08104	2.04506	5.29812	3.72307	4.18384	4.40957	6.32613	2.75727	3.44469	5.94242	4.17819
0	0	0	1.26445	0.269638	0.683377	0.425062	0.512098	0.204412	3.01208	1.92243	2.52061	5.80339	7.70023	4.01843	4.30384	5.82269	2.81622	2.61323	6.26574	4.76028
0	0	0	1.52403	0.219871	0.683582	0.473766	0.471977	0.309836	3.3793	1.61041	1.22568	4.98956	7.00793	3.71259	4.08051	5.97701	2.69967	5.02543	6.87478	4.90209
0	0	1.18517	1.63714	0.218514	0.637113	0.560082	0.473812	0.338897	3.79274	1.60818	1.25574	5.34555	4.76403	3.28134	4.38023	5.89848	2.70417	2.57717	7.06639	4.46435
0	0	0.816054	1.64099	0.47981	0.637832	0.749067	0.559425	0.297184	4.16516	2.434	1.35269	6.2313	6.70315	2.74471	4.69981	5.72407	2.83836	4.15878	7.53531	4.54204
0	0	0.463323	1.50879	0.405186	0.765273	0.139861	0.69374	1.23667	4.48294	2.41586	1.58776	6.88445	5.89998	3.63759	4.71679	5.72589	2.66494	6.14018	7.80065	4.6316
0	0	0.130534	1.24468	0.391901	0.913694	0.335843	0.761371	1.29952	4.67255	2.2347	1.83592	6.9684	4.58596	3.99691	4.63844	5.8578	2.60737	3.6994	7.19817	4.41898
0	0	0	0.952453	0.340046	1.01191	0.470277	0.715534	1.23687	4.71659	1.60184	2.01104	6.42738	5.78726	4.21611	4.51887	6.14228	2.73097	5.34262	6.11603	4.62941
0.0907139	0	0	1.10334	0.322765	1.13593	0.558903	0.650628	1.06591	2.58925	1.33605	2.14584	5.79652	4.90218	4.2486	4.57315	6.44072	2.51211	4.38625	7.43086	4.42216
0	0.0117475	0.621472	1.19008	0.40627	1.29047	0.504614	0.703099	0.854083	2.5209	2.97079	2.27915	3.10984	4.15427	4.05958	4.99804	6.66646	2.46207	6.14545	6.35818	4.00018
0.0350603	0.0888108	0.274038	1.2847	0.460853	1.40055	0.36348	0.524213	0.591651	2.9165	2.71584	1.14537	4.33153	5.65051	3.64096	5.18978	4.77137	3.19498	7.6653	4.9991	4.54376
0.711071	0.314556	0	1.38639	0.49601	1.48661	0.36974	0.50155	0.310743	3.36571	2.2706	1.22755	5.55383	5.06177	4.04319	5.24884	4.9323	2.74525	3.52482	6.63828	4.28935
0.575362	0.419364	0	1.27153	0.50863	1.71425	0.467339	0.333741	0.0230108	3.87136	1.43809	1.25045	6.30709	5.76669	4.29411	5.1644	5.28835	2.43331	4.9663	5.86379	3.75349
0	0.0242936	0	0.936383	0.420428	0.777783	0.571394	0.312558	0.0417034	4.29041	2.9299	1.37427	6.73398	5.01177	4.23038	4.5894	5.57503	2.35458	6.83698	4.78198	4.49109
0	0.0119387	0.0344634	0.70545	0.340454	0.758808	0.724317	0.442889	0.310735	4.65119	2.74696	1.57117	6.86305	4.96194	4.59747	4.72969	5.84201	3.49779	8.2834	3.85316	4.26083
0	0	0	0.612247	0.331023	0.763147	0.561357	0.574114	0.363899	4.91143	2.34656	1.83363	1.17487	4.46345	4.51893	5.39099	6.13183	2.93549	3.84301	4.46732	4.49828
0	0	0	1.0831	0.745505	0.773263	0.65635	0.63924	0.784886	5.04314	1.60041	2.14753	1.9687	6.48969	4.46931	5.78578	6.86255	2.51727	5.46999	4.74562	4.36193
0	0	0	1.15203	0.59567	0.824738	0.547497	0.576402	0.969688	2.48479	2.66361	2.34929	3.53654	5.30674	5.2032	5.80547	4.96237	2.31799	7.48071	5.42581	4.60013
0	0	0	1.258	0.450668	0.898288	0.328101	0.444803	1.08447	2.57587	2.74513	2.48392	4.62348	4.56461	5.76374	5.5856	5.17511	3.75569	8.78878	6.58585	4.55869
0.448107	0	0	1.19116	0.324488	0.966756	0.35945	0.236554	1.12938	3.02154	2.71225	1.12395	5.64372	6.75095	6.15013	4.96127	5.34297	3.10606	4.01874	7.48189	3.58265
0	0	0	0.875567	0.203891	1.08172	0.52838	0.122126	1.04727	3.48836	2.73612	1.13677	6.50189	4.99221	6.38367	4.06851	5.6232	2.63407	5.90101	8.18637	4.81769
0	0	0	0.713851	0.209988	1.269	0.679869	0.160308	0.878991	3.99654	3.06144	1.13379	6.9906	7.13003	6.53796	4.76414	5.78662	2.32445	7.97554	7.61893	4.83548
0	0	0.0242017	0.73172	0.417111	1.43988	0.810117	0.329648	0.714137	4.34928	3.27447	1.29385	0.885429	6.5372	6.66248	5.68807	4.3521	3.96322	9.09694	6.98864	3.62113
0	0	0	0.746474	0.545669	1.5544	0.632487	0.546756	0.511286	4.60801	3.60942	1.54454	2.00364	5.66849	6.77393	6.26205	4.57065	3.25758	4.16727	7.05478	4.70312
0	0.304641	0	0.759849	0.518504	1.72605	0.609911	0.50154	0.26648	2.93336	5.62554	1.84558	2.7956	7.23435	6.82925	6.2024	5.1516	2.7744	6.19946	6.70612	4.78042
0	0.237864	0	1.07395	0.471866	0.488735	0.439815	0.275441	0.0322366	3.32695	5.55965	2.1952	3.25738	6.94524	7.03643	5.83244	5.86334	2.42079	8.15628	6.40002	3.64052
0	0.0820797	0.138108	1.01637	0.386119	0.662001	0.242162	0.131756	0.0964416	3.6704	4.65904	2.43688	4.06901	6.27821	6.1644	5.27093	6.34706	4.05645	9.04689	6.73262	4.25419
0	0	0	0.998219	0.331237	0.758662	0.341038	0.280845	0.362958	4.02657	5.10356	2.61698	5.23634	5.49981	7.01664	4.48686	3.89574	3.36062	4.86857	7.1508	4.51002
0	0	0	0.897318	0.725072	0.818817	0.568482	0.525926	0.359489	4.2333	0.220855	0.927379	6.19298	5.21267	7.67673	5.81443	4.02734	2.92189	6.8704	7.02395	3.81314
0.1189	0	0.0494845	0.806818	0.593488	0.885814	0.78523	0.487745	0.632671	4.38103	0.119487	0.956036	7.00043	6.45805	8.08042	6.50312	4.10242	2.61	8.41719	7.44172	3.82451
0	0	0.576961	0.788067	0.404807	0.95652	0.951897	0.266137	0.786991	3.49541	0.215504	1.01147	0.321802	5.7387	8.25173	6.52618	4.15766	4.61804	8.8756	7.63561	4.35394
0	0	0.260745	0.766934	0.178716	1.04991	0.311923	0.625953	0.935124	3.71734	0.706567	1.24502	0.852834	6.27677	8.26564	6.22212	4.38086	4.04848	6.00729	7.24203	4.08552
0	0.00772282	0.0779964	0.754361	0.140901	1.17165	0.171105	1.28165	0.992198	3.89613	0.727119	1.5426	1.58926	5.84821	8.1985	5.73749	4.79314	3.43522	7.95053	6.35918	3.37777
0	0.0762913	0.0338332	0.917026	0.335076	1.29862	0.307107	1.99416	0.992046	2.37496	1.00953	1.83747	2.61388	4.41648	8.11996	5.00183	5.15836	3.07017	8.98249	7.80363	4.35184
0	0	0.0778974	0.934462	0.45461	1.41864	0.513862	1.06934	0.899756	2.40762	1.49165	2.15676	3.33098	4.14697	8.24759	3.9682	5.35582	2.86676	6.83244	7.58825	4.43086
0	0.00264294	0.698463	0.948618	0.412505	1.55145	0.686845	1.11864	0.744767	2.05318	1.16753	2.42769	3.77809	7.2183	5.82079	5.73748	4.61264	4.47532	8.52342	6.71656	2.77249
0	0	0.371142	0.861068	0.351572	0.312518	0.333056	1.40053	0.606124	2.41508	1.18615	2.67457	4.73267	5.38068	6.70626	6.57588	4.96351	3.88371	5.87807	7.36914	4.19543
0	0	0.157472	0.738398	0.276054	0.551034	0.45804	1.91227	0.480579	2.42679	1.48158	0.704585	6.07416	3.79611	7.58433	6.83638	5.43124	3.49736	7.23616	6.76841	4.54645
0.0531151	0	0.06096	1.05797	0.661559	0.687709	6.30639	0.804044	0.363352	2.19006	2.12175	0.763869	0.781545	7.65916	8.28893	6.73085	5.73431	3.36606	8.46286	5.71192	3.7692
0	0	0.0970487	1.01901	0.532756	0.775371	4.5272	0.762719	0.255268	1.82101	3.00466	0.907261	1.53158	6.76523	8.67972	6.34166	5.82986	3.34216	3.87897	6.13767	4.4664
0	0	0.811892	0.906451	0.364763	0.873557	1.81715	0.862073	0.291992	2.4447	1.91108	1.24693	2.23667	4.96653	8.80546	5.66324	5.90655	4.18939	4.12004	5.37128	3.82385
0	0	0.465531	0.718005	0.137677	0.975425	2.735	1.16732	0.399645	2.43334	1.47596	1.57882	5.50846	7.58114	3.94154	4.69727	5.97039	3.61734	4.79772	3.86593	3.345
0	0	0.2171	0.538011	0.0653368	1.10853	3.8701	1.67085	0.299423	2.29	1.13744	1.82224	1.24088	7.09533	4.15594	5.50027	5.28213	3.57935	5.78985	4.70511	4.3533
0	0	0.0751965	0.885236	0.141929	1.22777	0.447127	0.626968	0.463351	1.99375	1.33933	2.08008	2.09252	6.30117	4.13935	6.60026	5.07615	3.92085	6.92907	4.93729	4.12884
0.153791	0	0.0992831	0.724694	0.191157	1.27326	0.837884	0.584053	0.583771	1.69271	1.88627	2.33769	2.79645	4.55664	3.87816	7.20357	5.24995	4.1771	7.86651	5.57387	4.89917
0	0	0.918167	0.246895	0.205839	1.32433	1.27627	0.488663	0.758871	1.21688	2.79125	2.63034	0.949594	5.77482	4.52253	7.30742	5.68362	4.08995	4.39001	6.60766	4.92223
0	0	0.508919	0	0.222987	0.685777	1.75402	0.515856	0.888782	0.837011	3.98076	0.776941	1.67409	4.86403	4.6529	7.01435	5.95869	4.1185	4.55526	7.51358	5.26824
0	0	0.221802	1.98801	0.132116	0.767933	2.71301	0.770206	0.895757	2.40869	2.08226	0.955496	2.51883	4.33264	4.47787	6.40798	6.03625	3.89304	4.74201	8.40065	5.04909
0	0	0.0636928	1.14564	0.051715	0.835135	4.09169	1.13307	0.864466	2.36007	1.95819	1.28616	3.28664	5.96457	4.66622	5.53654	6.10162	4.19914	5.19016	7.83314	5.3762
0	0	0.0866452	0.589423	0.0573897	0.919464	0.43002	1.56598	0.796521	2.22998	1.47055	1.57888	1.51075	4.18174	4.68705	6.30665	6.23508	4.82527	6.05745	8.04412	4.65095
0	0	1.54075	0.21956	0.110456	1.02846	0.4979	0.731812	0.669704	2.06062	1.21018	1.75878	1.94782	3.68631	4.40242	7.38044	6.80966	4.40403	6.79076	7.43158	5.23208
0	0	0.19161	0.0131326	0.0813603	1.21504	0.668989	0.696314	0.503623	1.97118	1.52531	1.94568	2.66588	4.83461	5.15556	7.83539	6.25589	4.78645	4.86188	7.47658	5.50926
0.436174	0	0.0386577	0	0.589028	1.37039	0.743177	0.704221	0.424125	1.85658	2.17918	2.14929	3.5436	4.27378	5.25711	7.75115	6.02635	5.39632	4.90751	6.761	5.36281
0.0233602	0	0.0712881	2.52115	0.467787	0.756709	0.819648	0.703937	0.492628	1.58654	3.10385	2.47761	2.83	5.28231	5.05563	7.23307	5.71618	6.0246	4.54138	7.15347	5.03501
0	0	0.122614	1.70291	0.345653	0.807044	1.3742	0.660668	0.497609	1.29729	4.40076	0.91678	2.31716	3.77391	4.50867	6.35741	5.31143	5.09777	4.68071	7.14747	3.85317
0	0.0019126	0	0.989594	0.448125	0.855777	2.36871	0.726175	0.440737	1.00859	2.05511	1.09901	2.71038	4.69172	5.79787	5.16906	5.30933	5.82612	5.43754	6.659	2.46227
0	0	0.030212	0.436071	0.407191	0.930404	3.39289	0.845261	0.390173	0.84499	2.02084	1.30817	3.31676	5.26511	5.54248	5.28685	5.57918	6.60952	6.01768	6.10356	4.00042
0	0	0.0420735	0.019776	0.311771	0.984656	4.4055	0.946402	0.232999	0.86104	1.58812	1.50203	2.5503	4.10446	5.01401	6.76375	5.81443	7.16141	4.35503	7.39599	4.9943
0	0	0	0	0.313437	1.02571	0.354586	1.54447	0.473018	2.35016	1.50412	1.6437	5.24209	4.4747	4.37632	7.72487	6.00897	3.58901	4.35777	6.99218	5.60491
0	0	0	0	0.353557	1.06854	0.439591	0.75067	0.418793	2.36986	1.95847	1.75774	3.37315	3.8108	5.71565	8.10896	6.16297	4.79516	5.06844	7.5248	5.84335
0	0	0.00813884	2.48309	0.329543	1.14186	0.520255	0.912552	0.503964	2.30067	2.67005	1.88765	2.6039		5.67611	7.89935	6.33608	6.01712	5.60866	6.92896	6.17673
0	0	0	1.90428	0.494918	0.689626	0.601584	1.15354	0.706747	2.15524	3.56997	2.26134	2.16642		5.41838	7.18225	7.33721	6.95011	4.85785	6.03286	6.48609
0.222233	0	0	1.36365	0.419543	0.763406	0.531862	1.141	0.828199	1.94094	2.13578	1.1232	4.48398		4.65889	6.02255	6.98395	7.79255	4.68536	7.67522	6.2504
0	0	0	0.865963	0.406027	0.84871	0.452468	1.00926	0.808997	1.59121	2.18456	1.2399	3.0739		5.12044	4.73524	6.32792	3.70987	5.18886	7.19293	5.64566
0	0	0.0079738	0.428401	0.392973	0.966471	0.666809	0.888723	0.774804	1.21925	1.922	1.36803	2.52301		5.55912	7.20721	5.74056	5.07492	3.39684	6.12754	4.99796
0	0	0	0.0257158	0.436278	1.03007	1.13789	0.792457	0.730059	0.860782	1.90143	1.47823	2.14643		5.72535	8.2056	5.54843	6.52726	3.36821	5.97447	4.3488
0	0	0	0	0.523354	1.04487	1.73384	1.13156	0.630197	0.680697	2.30645	1.50209	5.41712		5.52807	8.5532	5.45284	7.61894	3.09246	5.03329	3.76017
0	0	0.144843	0	0.512134	1.02156	2.49212	1.93003	0.469603	0.711303	3.06607	1.54524	4.3194		5.37436	8.24785	5.54893	8.4924	4.79559	5.6559	3.39715
0	0	0.0445628	0	0.45557	0.657363	3.34097	0.871723	0.439943	2.20173	4.03627	1.94965	3.52185		5.06118	7.28932	5.75462	3.81196	5.06661	4.96544	4.0518
0	0	0.0546077	1.8583	0.445414	0.775037	0.330241	1.13509	0.657997	2.25124	2.2981	1.15413	3.15565		5.48484	6.06636	5.95672	5.19748	4.67068	5.00944	5.05225
0	0	0.350631	1.38903	0.45754	0.918537	0.464987	1.18168	0.71854	2.1862	2.50605	1.21623	5.7826		8.03059	7.82735	6.1536	6.66284	6.72204	5.18678	6.09249
0	0	0.141594	0.920677	0.41103	0.95804	0.530898	1.06993	0.530919	2.02247	2.51648	1.24066	4.93838		8.17272	8.77182	6.27872	7.78002	6.44912	5.771	6.62003
1.28908	0	0.0782494	0.477734	0.573926	0.912419	0.557612	0.90294	0.371379	1.77203	2.25447	1.3132	6.03103		8.07731	9.0123	6.3224	2.58209	6.58806	6.67514	6.71409
0.622681	0	0.413929	0.173612	0.450126	0.494608	0.445143	0.782545	0.226023	1.40811	2.16163	1.71215	5.1258		7.95887	8.53638	6.17956	3.42324	1.84549	7.51849	6.60744
0	0	0.191948	0.0160945	0.368481	0.655388	0.311937	0.962113	0.538878	1.03257	2.91804	1.53016	4.69464		7.89958	7.60394	6.17022	2.67104	3.71801	7.3028	6.27442
0	0	0.118102	0	0.280044	0.825325	0.353458	1.37785	0.47158	0.666396	4.14962	1.52233	7.31227		7.85741	6.33855	6.10275	3.40981	6.9467	8.08783	5.56969
0	0	0.408261	0	0.281151	0.556227	0.497339	1.91068	0.531927	0.45905	2.739	1.66338	6.35837		7.75585	8.46475	5.8008	2.74024	7.13378	8.28977	5.12472
0	0	0.243985	0.119491	0.455063	1.0367	0.690566	0.87849	0.716216	0.418778	2.89704	1.21169	5.4871		7.78931	9.19429	5.41522	3.233	3.60713	7.90457	5.17308
0	0	0.196709	1.87802	0.583743	1.1462	1.04871	0.971757	0.809641	2.16053	2.86368	1.26851	4.9469		8.72713	9.16229	5.42019	2.62994	5.44369	7.97348	5.28698
0	0	0.357653	1.53264	0.56068	0.995485	1.59414	0.959326	0.783616	2.00576	2.27723	1.50137	4.53457		9.25899	8.59215	5.614	2.75117	7.39163	7.29592	4.91525
0	0	0.210749	1.04898	0.49575	1.00104	2.26309	0.807538	0.748921	1.76807	1.8453	1.72983	6.81997		9.53024	7.54567	5.88719	3.08124	7.72037	6.50686	5.15019
0.195908	0	0.872794	0.490324	0.441418	1.09201	0.16093	0.689468	0.707796	1.44189	2.66392	1.86699	6.26803		9.49741	6.4076	6.1919	2.70746	2.86035	7.67646	5.20948
0.307747	0	0.71654	0.176726	0.414992	1.13111	0.276123	0.785578	0.652653	1.05285	4.13448	2.02865	5.35183		9.33608	7.46627	6.50345	2.80768	5.27004	7.33356	4.69768
0.0367509	0.0384021	0.494296	0.19831	0.388209	0.9005	0.412767	0.999309	0.583893	0.727989	3.23481	2.28043	4.66591		9.12229	8.72283	6.72516	3.09569	6.94966	7.63859	4.42486
0	0.0305709	0.315877	0.309958	0.50281	1.07768	0.490945	1.33532	0.557418	0.448905	3.16306	1.24592	6.4252		8.94278	9.25782	6.88968	2.86287	7.8477	6.9781	4.80666
0	0	0.163855	0.509718	0.362592	1.14323	0.522381	1.73138	0.669986	0.295655	2.8326	1.24848	5.87159		8.80854	9.19894	6.66856	2.75586	8.19167	6.20419	4.40848
0.0808833	0	0	0.61517	0.250391	0.987912	0.460212	0.768809	0.645599	0.263653	2.02564	1.28407	5.35167		8.8325	8.57459	5.24256	2.85236	4.37297	7.7611	4.57505
0.121881	0	1.29832	2.02953	0.227259	0.958943	0.390697	0.813839	0.414544	1.30769	1.78621	1.56468	4.77028		8.10995	7.48557	5.22497	3.11542	6.26414	7.05879	4.41031
0	0	1.12275	2.22539	0.349036	1.11764	0.423919	0.738671	0.272943	0.971996	2.98118	1.87351	4.51203		8.74341	6.16175	4.93146	2.87642	7.7684	6.14286	4.43972
0	0	0.856222	2.12064	0.471279	0.365341	0.475059	0.669	0.203302	0.660642	4.66123	2.05569	4.12414		9.25502	8.58998	4.84566	2.75789	8.36042	7.51282	4.39008
0	0	0.55708	1.73875	0.500431	0.449239	0.466454	0.73988	0.573523	0.410107	3.21223	2.21947	5.14807		9.53046	9.14508	5.06895	2.8308	8.59305	6.64573	4.40743
0	0	0.297055	1.11714	0.458406	0.607236	0.585187	0.851759	0.55712	0.276268	3.1806	2.40046	5.97657		9.53434	9.02241	5.22091	3.06246	5.45051	5.68204	4.27717
0	0	0.060229	0.69058	0.352105	0.805771	0.943827	0.980417	0.633183	0.247282	2.84681	2.68439	6.13713		9.35914	8.14578	5.37449	3.04678	6.98959	7.62502	4.44913
0.0790744	0	0	0.543478	0.586819	0.929078	1.38384	1.18131	0.795007	0.928925	2.0563	1.39309	5.67677		9.13942	6.8485	5.64059	2.83128	8.44248	6.89953	4.09833
0	0	1.54987	0.549645	0.431137	1.02659	0.195956	1.29881	0.893174	0.692372	2.14211	1.38054	5.16582		8.97168	5.50442	6.01219	2.79754	8.96575	5.67708	4.62125
0	0	1.47857	0.701066	0.296817	1.10661	0.311772	0.529258	0.908575	0.571489	3.69788	1.39865	4.67407		8.94169	8.52363	6.41924	2.95924	6.23064	4.77995	4.61661
0	0	1.31594	0.773035	0.200512	1.08995	0.423672	0.638927	0.88267	0.520658	2.96273	1.54171	2.20978		2.38473	8.97459	6.90515	3.33789	7.93751	6.76633	4.43258
0	0.0512737	1.04317	1.68015	0.155221	1.06588	0.488769	0.760983	0.830681	4.28768	3.16326	1.77959	3.3068		2.49285	8.58868	7.20934	2.94912	9.4621	5.51063	4.40307
0	0.118306	0.677108	2.14882	0.152873	1.16744	0.498655	0.783758	0.773775	3.92279	3.11597	2.05182	4.54071		2.40246	7.66475	7.44123	2.73848	4.94301	4.64882	4.15189
0	0.140417	0.369563	2.30709	0.220825	0.286186	0.44426	0.771049	0.722479	4.69118	2.7388	2.2947	5.49474		3.48196	6.45551	6.91785	2.77419	7.01442	4.8601	4.34228
0.0393957	0.117498	0.120122	2.23504	0.330638	0.283544	0.403746	0.759475	0.624946	4.53989	3.12535	2.49801	6.12762		3.34434	5.13098	5.44844	3.59351	8.84052	5.47571	3.69622
0	0.138451	0	1.9455	0.113825	0.397545	0.428589	0.732034	0.531806	4.37614	2.92628	2.78926	6.19086		2.98893	8.12803	5.5169	3.04853	5.5735	5.40031	4.42158
0	0.207018	1.56276	1.44045	0.0130075	0.539332	0.428102	0.841171	0.370664	4.22185	3.3737	1.23732	5.88299		3.93194	8.41009	5.54981	2.69312	7.7277	5.57987	4.1743
0	0.173441	1.45418	1.05292	0.0109769	0.734102	0.503448	1.0786	0.14162	3.7588	3.50967	1.31319	1.30655		3.87598	8.07412	5.39692	2.56765	9.40112	6.22374	2.75424
0	0	1.27328	0.77067	0.04815	0.878436	0.782709	1.26618	0.0632321	4.01428	3.48031	1.30122	1.96629		3.60638	7.23243	5.24078	3.82157	6.03584	7.28121	4.34049
0	0	0.955556	0.589808	0.564794	0.963965	0.258621	0.384304	0.0729281	4.2655	3.75076	1.36573	2.85191		3.15053	6.10008	5.31755	3.16185	8.30606	7.90619	4.43152
0	0	0.544352	0.517003	0.44592	1.09998	0.42891	0.493626	0.416034	4.53686	3.90927	1.47303	3.88551		3.92881	4.75985	5.3489	2.70124	9.76444	7.72866	2.84968
0.114802	0	0.245787	0.509282	0.324681	1.25801	0.504258	0.704673	0.509841	4.65162	4.61678	1.68812	4.92649		4.03723	3.3882	4.26074	2.4138	6.36886	8.3111	4.03766
0	0	0.0390467	1.65637	0.282933	1.2343	0.540306	0.816024	0.629663	4.59218	5.40808	2.03755	5.97195		3.89873	7.55339	4.81223	3.21952	8.75219	8.38399	3.26848
0	0	0	2.07505	0.514426	1.16545	0.47282	0.802658	0.803326	4.6239	4.89622	2.34188	6.6225		3.60322	7.87273	5.1471	2.67895	10.0796	8.41486	3.65386
0	0	0.357218	2.14224	0.433393	1.29415	0.367367	0.73576	0.969015	4.24082	5.2983	2.60888	0.736481		4.4088	7.5395	5.27114	2.28216	7.02633	8.61783	3.01839
0	0	0.0602364	1.98234	0.423136	0.350718	0.445154	0.640647	1.07091	4.17626	4.34513	2.89303	1.57573		4.64961	5.59284	5.66845	4.05776	9.15874	7.74923	4.0428
0	0	0	1.67105	0.349089	0.349263	0.600492	0.752776	1.08542	4.11748	3.6915	1.12313	2.2341		4.70718	4.21572	3.68839	3.21477	10.2022	8.09349	4.2931
0	0	0	1.25216	0.35261	0.427131	0.682554	1.02465	1.04586	3.9866	5.01559	1.10026	2.68466		4.50283	7.10144	4.18495	2.5831	5.56642	7.24913	4.56387
0	0.0346209	0.219609	0.931349	0.399568	0.488898	0.773294	1.08498	0.956913	3.85065	3.79238	1.06399	3.4544		4.14406	7.3833	4.33473	2.14229	7.92301	8.33251	4.32088
0	0.124337	0	0.682747	0.379172	0.602314	0.540229	0.958433	0.823452	3.7904	5.41545	1.21516	4.54294		3.62356	7.13998	2.45743	4.76537	9.55547	7.96275	4.64297
0	0.198585	0	0.527509	0.265066	0.780132	0.476485	1.23579	0.618409	3.81783	4.03034	1.46199	5.56543		5.50227	6.37338	2.78708	3.9974	9.9899	8.25196	4.3441
0	0.23043	0	0.422852	0.448642	0.949135	0.359601	2.01511	0.416005	3.94222	4.70899	1.75895	6.61383		5.6756	5.44944	2.24944	3.23716	4.54626	7.36229	2.16448
0	0.259834	0.187484	0.392318	0.403807	1.09779	0.258725	0.26942	0.202067	4.14565	0	2.13265	0.352914		5.59747	6.37253	2.07138	2.61065	6.19205	6.37031	5.14781
0	0.293742	0	1.66967	0.420611	1.25484	0.404448	0.335613	0	4.3574	0	2.43136	0.811414		5.29666	6.67887	2.03861	2.19907	8.2188	8.3049	4.94717
0.0540219	0.229414	0	1.62632	0.506992	1.29533	0.666753	0.532795	0	4.58602	0	2.70305	1.38048		4.81244	6.41288	2.2584	4.63658	9.37332	7.25495	2.49124
0.441285	0	0	1.44578	0.516215	1.25905	0.80323	0.682193	0.398256	4.71154	0.354483	2.95895	2.1986		4.21932	5.65441	2.23541	3.89881	4.04068	6.0064	2.4413
0.38417	0	0.32624	1.13107	0.458286	1.30079	0.389437	0.63198	0.542712	3.08016	0.229583	0.945245	2.84672		3.55259	5.84933	2.53708	3.32875	5.14436	7.64654	2.55511
0.045105	0	0.0566224	0.790761	0.421082	1.49987	0.230953	0.533158	0.724972	3.23515	0.274725	0.924509	3.26809		5.4428	2.52509	2.54235	2.8749	6.37637	6.40653	5.12555
0	0	0	0.549646	0.399454	0.662491	0.137524	0.695679	0.966114	3.51416	0.330433	0.932704	4.1089		5.94715	2.6695	2.71212	2.64066	7.77243	5.33285	5.26182
0	0	0.0458397	0.481628	0.38609	0.604537	0.271224	0.998153	1.12367	3.6761	1.09175	1.17003	5.32534		6.21841	2.83176	7.02304	4.75761	8.55624	7.69862	5.04052
0	0	0.489886	0.479014	0.359545	0.578184	0.495832	1.06586	1.13491	3.78704	1.01302	1.50868	0.724017		6.2125	2.93821	7.36971	4.22297	4.88335	6.70667	5.0646
0	0	0.195451	0.513837	0.29852	0.585712	0.698649	0.970136	1.07667	3.90416	0.835618	1.84721	1.42394		6.00218	3.00474	7.4455	3.82379	5.87196	5.36671	4.28918
0	0	0.0674786	1.15157	0.474686	0.645025	0.232525	1.01106	0.96068	3.99488	0.828503	2.21576	2.01594		5.6772	3.25838	7.08452	3.50565	6.92997	6.74351	3.92557
0	0	0.128413	1.25517	0.400816	0.794004	0.395479	1.28369	0.791322	4.08502	1.00406	2.50203	2.63479		5.3426	3.67969	6.71131	5.09613	7.65831	5.3509	3.59734
0	0	0.598878	1.35159	0.371419	0.960754	0.61144	1.65339	0.545578	4.25371	1.30492	2.76262	3.2246		5.07779	3.72209	6.261	4.98228	4.20687	4.53502	3.41023
0	0	0.316647	1.2244	0.418373	1.06954	5.27821	0.136123	0.318416	4.47187	2.38353	0.769248	3.80263		5.37358	4.12603	5.99473	4.82481	4.92371	5.0354	4.20327
0	0	0.158718	0.843585	0.551999	1.19475	2.52815	0.108147	0.127019	4.73435	1.60633	0.795849	4.84988		5.67645	4.14008	5.88153	4.60315	5.81138	5.62977	4.42769
0	0	0.1577	0.596081	0.6418	1.37313	3.50116	0.313215	0	2.32653	1.27213	0.897987	6.16786		5.88679	3.89806	5.89849	5.325	6.76588	6.14161	4.9527
0	0	0.703339	0.588747	0.611925	1.51344	4.56122	0.546652	0	2.58882	1.28806	1.22417	1.19281		6.03587	4.5467	6.11032	5.49413	4.42959	7.84288	5.61558
0	0.0664178	0.411957	0.610266	0.532364	1.59304	0.807321	0.511011	0.450587	2.96622	1.52173	1.57045	1.985		6.09018	4.48534	6.85816	5.72905	5.15087	6.14223	5.91306
0	0.176613	0.206375	0.643572	0.429717	1.72529	1.3471	0.423094	0.672844	3.28896	1.93646	1.83593	2.58795		4.64958	4.24735	6.81391	5.77765	6.16449	7.4109	5.9024
0	0.251235	0.1267	1.13221	0.348329	0.691233	1.93084	0.56136	0.96403	3.60312	2.52848	2.12565	3.16605		4.28493	3.8794	6.70296	4.60726	4.31036	5.92484	5.78811
0	0.287378	1.30422	1.2716	0.340332	0.644507	2.49591	0.792815	1.12018	3.97305	1.59463	2.39101	3.73077		3.99404	4.7718	6.82098	5.18265	4.95753	6.99783	5.58384
0	0.276749	0.785468	1.22848	0.348377	0.643275	3.41031	0.880844	1.0789	4.22897	1.21822	2.68244	1.65985		4.44224	4.77369	6.81831	5.48312	4.62283	5.88164	5.10836
0	0.0629029	0.400669	0.901982	0.309431	0.710669	0.729948	0.856691	0.946486	4.30279	1.37168	3.0439	2.41817		5.28546	4.64704	6.69858	5.83569	3.00496	6.81895	4.52877
0	0	0.164436	0.723127	0.22046	0.783421	0.772104	0.790072	0.750601	2.20047	1.82168	0.789773	3.06565		5.97192	4.39853	6.43077	6.5989	2.59168	6.06631	1.26487
0	0	0.0668455	0.774212	0.492193	0.886146	0.957582	0.793548	0.574264	2.18561	2.44441	0.954104	3.7391		6.45691	4.11304	6.29368	4.41452	2.11989	6.94167	5.59032
0	0	1.40699	0.773961	0.387667	1.00084	1.11946	1.09293	0.401468	2.60042	3.30422	1.27437	4.34956		6.66526	4.86727	6.27097	5.13762	4.84564	6.73479	5.59691
0	0	0.785933	0.719944	0.353635	1.09247	1.30467	0.321305	0.230377	3.03439	2.07455	1.56241	1.64091		6.58954	5.07896	6.30327	5.68799	4.4254	7.31027	5.26006
0	0	0.325677	1.08197	0.367962	1.199	1.88985	0.399514	0.0535072	3.43649	2.05187	1.72994	2.00399		6.49019	5.17024	6.37822	6.30623	3.71454	7.72226	5.50264
0	0	0.0761314	1.08271	0.463379	1.36477	2.84818	0.416293	0	3.77743	1.63756	1.91991	2.57541		6.40713	5.04904	4.90254	7.34479	2.99476	7.8741	4.42592
0	0	0	0.9808	0.565543	1.53627	0.65563	0.382662	0.0523912	4.15122	1.31651	2.13614	3.22312		6.63458	4.67744	5.62287	4.33371	2.33272	8.21173	6.00199
0	0	1.3617	0.869512	0.592207	1.66438	0.678561	0.434236	0.652081	4.42912	1.52789	2.462	1.93138		7.31951	4.25701	6.03518	5.17047	1.95854	8.2074	3.8112
0	0	0.684173	0.83287	0.530947	1.80041	0.709169	0.563391	0.978655	4.51264	2.02983	0.870998	2.16973		8.08263	4.83358	6.22466	5.95819	6.21413	8.53932	5.04588
0.580633	0	0.222553	0.746938	0.376661	0.348158	0.734461	0.694769	1.10356	2.17855	2.6466	1.05791	2.67015		8.84493	5.32042	6.40253	6.7489	6.2333	8.44922	5.89502
1.04481	0	0	0.623307	0.252357	0.271036	0.641325	0.765912	1.01543	2.34968	3.63962	1.26323	3.3358		9.19652	5.6375	6.32928	7.69646	5.32928	9.05255	5.50855
0	0	0	1.03774	0.566383	0.371932	0.570421	0.727985	0.825131	2.85376	2.12887	1.4414	2.99276		9.0532	5.63087	6.12107	5.64539	4.30221	8.61374	4.417
0	0	2.10601	1.04382	0.42821	0.606796	0.808767	0.692641	0.567977	3.33449	1.82885	1.55999	2.42944		8.67613	5.15149	6.21428	6.46723	3.33055	7.15907	5.35145
0	0	0.138694	0.918628	0.329284	0.758281	1.31652	0.854726	0.412411	3.80127	1.7316	1.69904	3.37094		8.02359	4.51983	6.40915	7.0462	2.52297	8.87185	4.66187
0	0.0198373	0	0.733783	0.298147	0.862926	2.03544	0.384084	0.324783	4.10161	2.08575	1.87422	4.48653		7.37209	3.91666	6.55454	2.68862	1.97463	7.95823	5.11193
0	0.0921269	0	0.951079	0.284447	0.97053	2.95111	0.396237	0.185081	4.32278	2.61144	2.21943	2.52645		6.8733	5.48535	6.62592	3.87368	7.32543	9.00277	4.65333
0	0.141085	0	0.7255	0.289633	1.07319	0.577049	0.303514	0	2.50578	3.1569	1.18305	3.61607		6.45861	5.97576	6.72425	2.67106	7.74943	8.64194	4.49031
0	0	0	0.491299	0.357345	1.16045	0.63536	0.324323	0	2.7821	2.39457	1.27961	2.42418		6.09242	6.02397	6.72329	3.82323	7.35679	6.9822	4.3329
0	0	0	0.707493	0.448372	1.23198	0.702534	0.459247	0.183659	3.28064	2.26904	1.35419	2.07303		3.85767	5.57633	6.63774	2.70434	6.05161	5.7204	4.2474
0	0	0	4.4444	0.425572	1.31068	0.715072	0.583129	0.234595	3.6918	2.26485	1.44645	2.21716		4.79335	4.95665	6.34512	3.72724	4.80332	8.94953	4.00332
0	0	0	4.23147	0.410358	1.38448	0.518644	0.635525	0.959809	4.06349	2.58848	1.58721	1.90581		5.65721	4.36781	5.54372	2.2869	3.64871	7.79678	4.4955
0	0	0	4.20151	0.19301	1.56486	0.319793	0.631661	1.04613	4.21116	3.14687	1.91776	3.19612		6.22596	3.75467	3.36196	2.72513	2.73316	6.54507	4.20461
0	0	0.0987926	2.42515	0.101197	0.131852	0.38103	0.378818	0.937778	3.60674	3.75347	1.09248	2.83091		6.43785	6.09689	4.4194	3.49611	2.09958	9.11617	3.87013
0	0	0.0230635	1.4105	0.112996	0.236464	0.577618	0.220553	0.718611	3.9268	2.56935	1.10114	2.4482		6.56775	6.31755	5.17174	2.4302	8.46962	8.82334	4.59951
0	0	0.143807	0.96307	0.171257	0.511027	0.878784	0.162301	0.459035	4.15208	2.85922	1.17087	4.00149		6.63985	6.04123	5.60331	2.71874	8.72146	7.50106	4.3316
0	0	0.0672723	0.921652	0.702605	0.659656	1.38312	0.233482	0.402665	0	2.97185	1.3139	6.56135		7.07903	5.55114	5.84543	3.31693	8.38106	5.94807	3.39827
0	0	0.133693	2.93405	0.603915	0.733788	2.03246	0.380728	0.418814	0	2.75703	1.62698	6.20563		7.96604	4.99792	5.69778	2.5337	7.53414	9.01564	4.50627
0	0	0.122037	1.9902	0.492001	0.82522	0.42968	0.543071	0.273279	0	2.57395	0.854463	5.55978		8.83361	4.35182	5.64431	2.77783	4.90169	7.89874	4.39176
0	0	0.14913	1.11583	0.350496	0.921912	0.529985	0.528133	0.0586534	0	3.04978	0.925514	4.6833		9.67157	3.65274	5.79228	3.35049	3.79409	6.37057	2.85818
0	0	0.130796	0.343632	0.10631	1.0369	0.608922	0.182191	0.0736218	0	3.89836	1.07549	4.35202		10.1625	6.11295	5.82713	2.66552	2.89718	5.1629	4.25348
0.0603873	0.28598	0.756925	0	0.540577	1.12913	0.65691	0.331189	0.296255	0.950701	2.983	1.36543	4.24212		10.1477	6.72346	5.7949	2.6076	9.23413	7.96057	4.55495
0	0.156748	0.37709	0	0.466723	1.17125	0.660757	0.544206	0.320495	1.05071	3.27967	0.830646	6.29383		9.85295	6.74613	5.87397	2.85765	8.23477	6.80192	3.62399
0.0347238	0	0.13688	0	0.380877	0.609551	0.491425	0.495355	0.881811	1.50202	3.35431	0.984989	6.17589		9.25779	6.38206	6.05499	3.45328	3.75123	5.35703	4.51298
0	0	0.0771147	2.79513	0.392767	0.726154	0.353467	0.65622	0.820648	1.93473	2.86312	1.22928	5.6929		8.62297	5.80738	6.32072	2.67321	2.94236	4.48137	4.30937
0	0	0.642531	1.81331	0.423705	0.759504	0.448893	1.00001	0.672037	1.81537	2.33377	1.8165	5.15771		8.04489	5.09571	6.73873	2.66772	7.62562	7.86411	2.68123
0	0	0.31897	1.03973	0.41061	0.752873	0.557888	1.38495	0.495179	1.97814	2.78929	1.93192	4.65583		7.53753	4.3056	6.85725	2.94538	8.63441	7.0478	2.78007
0	0	0.146051	0.51043	0.300498	0.781946	0.569555	1.03434	0.528655	2.30144	3.8716	1.47283	4.19688		7.10054	5.65325	6.68061	3.52995	9.2188	5.56737	4.311
0	0	0.266829	0.129514	0.375968	0.830534	0.738809	0.944622	0.602609	2.64622	3.39142	1.59611	4.20922		6.84858	6.75622	5.94263	2.84915	7.57113	4.72938	4.50844
0	0	0.386179	0	0.421071	0.942803	1.16388	1.19337	0.452276	2.58654	3.50686	1.48455	4.73089		8.81319	7.3071	4.07759	2.7987	10.0329	7.54151	4.36695
0	0	0.230332	0	0.547151	1.07466	0.366959	1.83267	0.240527	2.1763	3.29812	1.5017	5.80681		9.32809	7.25565	5.19102	3.01076	9.4218	7.21016	3.05697
0	0	0.132673	0	0.489527	0.826542	0.480398	0.974303	0.192906	2.29765	2.60449	1.59176	5.76778		9.00063	6.7535	5.81107	3.53281	9.92037	6.23625	3.86846
0	0.110911	0.0566217	2.27858	0.425171	0.903829	0.561573	0.962163	0.290262	2.48766	2.21832	1.75171	5.47147		8.52835	5.99048	5.8783	3.13767	9.36615	5.46071	3.46465
0	0.127261	0.985798	1.53565	0.358288	0.952432	0.550547	0.90109	0.353917	2.75207	2.98592	1.9999	4.91017		8.02054	5.08495	5.84971	2.94542	9.16588	7.33833	3.05718
0	0.129267	0.776019	0.888493	0.381134	0.953328	0.516074	1.02046	0.740911	2.60158	4.33624	1.59645	4.44489		7.58235	4.07893	5.59362	3.00177	8.3138	6.93726	4.23469
0	0.107302	0.52218	0.395251	0.409261	0.918296	0.426175	1.31712	0.734938	2.17517	3.45221	1.40645	4.15665		2.61945	4.42369	5.39394	3.42862	8.43129	6.21024	4.13769
0	0.0555953	0.325398	0.0162735	0.320358	0.913424	0.363133	1.66536	0.741557	1.76061	3.56083	1.49465	5.01301		2.79627	5.98266	3.80539	3.36889	7.75292	7.29016	4.68707
0	0.00230759	0.173573	0	0.185045	0.910336	0.42906	0.802592	0.71774	2.55182	3.31422	1.67116	5.5771		2.76911	7.13827	4.55964	3.05399	6.62097	7.4773	4.71411
0	0	0.0302434	0	0.420842	0.899598	0.501705	0.69688	0.767072	2.66138	2.57793	1.81165	5.23741		3.29046	7.6165	5.05866	2.97721	7.19356	6.3664	4.18966
0.0908123	0	1.32014	0.0601269	0.465767	0.750109	0.469143	0.576967	0.798096	2.49284	2.43522	2.00175	4.84764		3.57968	7.49104	5.34058	3.24489	7.20659	7.93174	2.58565
0.814127	0	1.05705	1.84014	0.609781	0.838854	0.510306	0.607781	0.655608	2.16885	3.49857	2.25649	4.37919		3.70827	6.89159	3.59303	3.57277	7.4266	6.73958	4.85684
0	0	0.754215	1.27894	0.694768	0.929936	0.771857	0.765202	0.456436	1.89867	3.59881	2.5876	4.16499		4.7431	5.99777	4.27461	3.1522	7.49568	7.833	4.61584
0	0	0.46831	0.78534	0.708901	0.958581	0.393139	0.982956	0.31471	1.66544	3.54709	1.53085	4.18842		4.95718	4.91952	3.48945	2.93268	7.6268	6.60581	4.12789
0	0	0.266886	0.376113	0.656431	0.968619	0.465007	1.30727	0.291938	1.69372	3.08918	1.78855	3.28933		4.88311	3.8752	2.89736	2.95876	7.99409	7.5207	3.97123
0	0	0.136273	0.0333307	0.571312	0.945598	0.442965	0.696602	0.413994	1.11653	3.18052	1.63548	4.33377		4.47047	3.10357	3.09258	3.80029	8.0766	6.61149	3.84223
0	0	1.85236	0	0.437199	0.547038	0.398358	0.517283	0.835509	1.00047	4.12566	1.4151	5.28628		3.88104	4.86417	2.61119	3.25716	8.08967	7.39639	3.75881
0	0	1.70803	0	0.317134	0.649989	0.377973	0.332344	0.830044	0.929656	3.73041	1.5459	5.5605		5.50118	6.47026	3.00064	2.85588	8.61621	6.78528	3.66172
0	0	1.5123	0.0987333	0.333837	0.813873	0.405493	0.258631	0.864097	2.49795	3.82488	1.8009	5.19456		5.57394	7.61487	2.6067	2.62188	4.88178	7.52407	4.59682
0	0	1.23979	2.03691	0.386932	0.877173	0.533163	0.338727	0.902932	2.44948	3.61333	2.00454	4.77192		5.37821	8.11299	2.33934	3.35143	6.59923	7.35718	4.91729
0	0	0.88788	1.53821	0.30878	0.478891	0.681279	0.61972	0.965497	2.33014	3.83921	2.2036	4.31001		5.07762	7.94082	2.36789	2.70266	7.88393	7.88351	5.06457
0	0	0.502297	1.01342	0.175352	0.626448	0.688672	0.92848	0.970906	2.21932	4.07613	2.39967	4.24687		4.81911	7.2634	2.51369	2.23577	8.69836	8.1711	5.08011
0.22549	0	0.257862	0.524317	0.651659	0.813772	0.659332	1.21741	0.866236	2.21848	3.85361	2.66309	4.46485		4.82261	6.19978	2.87499	4.22768	8.8053	8.48446	5.06013
0.11067	0	0.132541	0.183043	0.54438	0.685941	0.457926	0.788471	0.686362	2.17248	3.85087	1.39031	2.70283		5.09886	5.0939	3.03741	3.51867	8.87641	8.72039	5.02795
0.459776	0	1.7577	0.0549207	0.504217	0.649427	0.44349	0.728622	0.460386	2.16725	4.01705	1.74519	3.84695		5.65162	4.25209	6.60732	2.66392	9.26511	8.81797	4.82007
0	0	1.26744	0.0118614	0.545594	0.736034	0.32509	0.630637	0.350467	2.0896	3.45754	1.92684	4.85847		6.13505	3.22838	7.35782	2.03692	6.30304	8.56055	4.49493
0	0	0.884708	0.130063	0.645387	0.914173	0.277567	0.543416	0.426479	1.7428	4.26276	1.71902	5.63563		6.2468	5.1085	7.58995	4.46556	9.15638	9.41632	5.70568
0	0	0.435029	0.309938	0.70491	0.724875	0.295	0.48754	0.96357	1.38372	3.60889	1.49127	5.76011		6.06595	6.97398	7.39652	3.79343	9.30521	10.0033	5.38767
0	0	0.177747	1.74674	0.673571	0.947623	0.470508	0.469123	0.965568	1.09958	3.24008	1.47991	5.45831		5.57883	8.14708	7.124	2.88903	9.37793	8.94897	5.98342
0	0	0.0516262	2.00789	0.576856	0.913489	0.735574	0.62025	1.00959	0.93941	4.37092	1.64656	5.03438		5.02289	8.54611	6.75633	2.24577	9.53755	9.51463	6.14146
0	0	0	1.99955	0.408692	1.07142	0.790602	0.761984	1.11136	0.933439	3.73979	1.94186	0.984216		5.59974	8.30317	6.50521	4.98829	9.40518	7.7075	5.55387
0	0	0.729046	1.69693	0.262709	0.840231	0.270878	0.754259	1.09721	2.46716	3.40062	2.23748	1.61531		5.85214	7.53187	6.27714	4.28894	5.38104	9.62468	6.62697
0.394193	0	0.25054	1.21362	0.214911	0.892916	0.172686	1.17399	0.971852	2.36119	4.42904	2.4871	2.47542		5.81998	6.55805	6.20685	3.35412	7.15074	8.61107	6.66454
0.990904	0	0.0454904	0.613488	0.722751	1.00937	0.149233	2.26948	0.776725	2.23435	4.06697	2.77905	3.39725		5.80021	5.61307	6.42941	6.0432	9.60878	9.67892	6.65168
0	0	0	0.239348	0.625785	1.14745	0.271881	0.763483	0.511961	2.23538	4.75862	1.50249	4.36363		5.98577	4.72453	6.96304	5.7248	9.69455	9.38705	6.51189
0	0	0	0.257308	0.544934	1.19284	0.487119	0.72249	0.384099	2.43402	3.91211	1.71909	5.42186		6.57024	5.85986	7.70987	5.08031	9.6094	7.40186	6.92573
0.371831	0	0.148486	0.390846	0.465381	1.31351	0.684067	0.712276	0.971934	2.52768	3.80665	1.78946	6.17484		7.68657	7.62885	8.04464	4.14994	4.57356	5.76193	6.28543
0.0474698	0	0	0.610299	0.439571	0.808669	0.0555276	0.798183	1.05005	2.49168	4.34181	1.5703	6.21924		8.66281	8.67354	7.8852	6.06397	6.11236	9.77896	6.75604
	0	0	0.740757	0.514592	0.872756	0.178543	0.926537	1.16236	2.25852	3.70839	1.41403	0.688591		9.13196	8.96079	7.59117	5.88597	10.1339	8.2957	6.57961
	0	0.0217679	1.92556	0.571102	0.98679	0.362761	0.926986	1.14179	1.73093	3.33688	1.36427	1.36966		9.02866	8.58662	7.16925	5.58813	9.93255	6.73979	6.50267
	0	0.252687	2.20197	0.556007	1.05914	0.400191	0.899219	0.997114	1.26789	2.87335	1.48763	1.96216		8.31105	7.86555	6.95398	5.73516	5.3116	9.94099	6.54164
	0	0.0126543	2.19614	0.470044	1.03634	1.36689	0.874992	0.761023	0.925372	5.15653	1.84303	2.42975		7.30958	6.96457	6.83978	5.65621	7.11068	9.30085	5.82999
	0	0	1.86725	0.309148	1.08078	0.846785	0.794781	0.465536	0.748106	3.89065	2.20868	3.13042		6.02922	5.96504	6.71423	5.95492	4.2198	7.77478	6.5073
	0.174005	0.115374	1.23113	0.60813	1.13098	0.921196	0.999297	0.983024	0.767257	2.79554	2.56065	4.0373		6.71274	4.92375	6.65419	5.24149	6.15019	5.97317	6.11126
	0	0.386755	0.783305	0.481473	1.2673	1.12684	1.62357	1.04392	2.32644	2.13873	2.89115	4.97579		8.04682	6.25921	3.58326	5.48574	8.12523	9.45849	6.28277
	0	0.104299	0.662566	0.401388	0.674537	1.43463	0.702509	1.08382	2.14539	4.19171	1.46117	6.05645		9.10143	7.95339	4.2693	5.48833	4.98197	8.23671	5.62617
	0	0.0451664	0.651977	0.360465	0.711998	1.91267	0.687294	1.04606	2.12062	2.83445	1.5532	6.74699		9.61964	8.91871	5.24356	5.71337	7.00564	6.52352	5.99595
	0	0.230831	0.748501	0.375407	0.786736	2.64239	0.626015	0.86832	2.28679	1.94784	1.505	0.814754		9.64031	9.1983	6.37385	6.43423	8.89881	5.16863	5.6638
	0	0.486098	0.819582	0.454696	0.881748	0.765273	0.565825	0.820569	2.343	5.00486	1.26443	1.32014		9.06019	8.96733	6.92824	4.92666	5.5168	8.97197	5.32887
	0	0.189768	2.06361	0.508269	1.02561	0.739463	0.671845	0.884305	2.26954	3.73124	1.21808	2.04851		8.2245	8.31673	7.19183	5.21343	7.72525	8.38947	4.92161
	0	0.1126	2.26664	0.505046	1.09319	0.740634	0.856261	0	2.00463	4.63497	1.30638	2.6568		8.46545	7.2658	7.45021	5.47645	9.51151	7.169	4.9685
	0	0.260401	2.25554	0.396007	0.947383	0.716565	0.903519	0.176562	1.48431	5.71726	1.51836	3.05993		1.69497	6.00618	7.49566	5.97896	5.90523	5.62964	4.36167
	0	0.554797	2.02409	0.462919	0.897024	0.785339	0.879426	0.605271	1.04858	4.6143	1.90804	3.75239		2.152	4.73896	7.38706	6.82411	8.34106	4.67825	4.72664
	0	0.243724	1.53616	0.337847	1.01405	1.10184	0.882836	0.495036	0.710731	0.0394044	2.26321	4.71266		2.17088	6.15232	7.12788	5.57904	10.0994	8.47127	4.45941
	0	0.127487	1.16609	0.302824	1.25506	1.63502	0.904657	0.678223	0.510942	0	2.62507	5.69158		2.45752	7.87794	6.99704	5.9515	6.5698	7.66496	4.20975
	0	0.182131	0.934996	0.357782	0.414456	2.47279	1.01571	0.652269	0.486547	0	2.95036	0.708791		2.1005	9.01853	6.93975	6.39149	8.87124	6.12289	4.81278
	0.460384	1.07637	0.706467	0.389325	0.371635	0.83804	1.25614	0.638562	2.17757	0	1.39511	1.42401		2.5942	9.42054	5.08823	2.90329	10.4556	5.19877	4.37193
	0.49235	0.538022	0.508615	0.584178	0.509348	0.831675	1.62646	0.669893	2.17242	0.389878	1.33958	2.0135		2.97309	9.18135	5.69066	4.24599	5.07914	8.43699	3.92101
	0.48683	0.165443	2.08928	0.606252	0.642827	0.843466	2.0736	0.659512	2.0461	0.261671	1.15519	2.60559		3.06056	8.26289	6.15294	2.18304	7.3634	8.09214	5.03853
	0.404457	0.0562053	1.94632	0.619912	0.747842	0.80973	0.471874	0.675332	1.82928	0.247418	1.18837	3.1208		2.95666	6.99933	6.62831	2.81636	9.26926	6.97335	4.81202
	0.209704	0.0894406	1.71941	0.527123	0.81095	0.593995	0.455317	0.629586	1.52089	0.200797	1.34429	3.56317		3.07071	5.82321	6.74596	4.14578	10.3932	6.08708	4.63009
	0.000564723	1.12556	1.38315	0.428685	0.85174	0.40486	0.410926	0.532201	1.08044	0.713765	1.6053	4.38284		3.7806	6.42345	6.64881	2.13868	5.50986	8.30276	3.85058
	0	0.489273	1.07337	0.3728	0.940494	0.493445	0.470917	0.379712	0.737526	2.1764	1.99518	5.45165		4.79946	8.2074	6.71103	2.78515	7.4894	7.69758	4.90838
	0	0.0585674	0.809829	0.330419	0.987703	0.736079	0.581623	0.801584	0.482187	0.921817	2.3215	1.28614		5.74182	9.28727	6.78867	3.99825	9.02575	6.85254	4.52173
	0	0	0.580135	0.17933	0.997036	1.18424	0.607612	0.776138	0.359783	0.662959	2.65273	2.0973		2.87352	9.63315	6.8242	2.18824	9.88452	7.69738	4.7192
	0	1.95182	0.35469	0.464764	1.07001	1.86756	0.604812	0.749215	0.373043	0.564423	2.98965	2.68525		3.0578	9.1022	6.76948	2.77607	4.51443	6.87414	3.60701
	0	1.15018	0.280073	0.466694	1.28579	0.802349	0.634957	0.62032	2.42299	0.632592	1.26304	3.20018		3.22012	8.08386	6.64316	3.78377	5.48713	6.29047	4.21843
	0	0.470893	1.56217	0.396443	0.39835	0.804425	0.700634	0.186372	2.23742	0.767191	1.21413	3.61082		3.59561	6.97737	6.37544	2.28779	6.82933	7.45653	3.72351
	0	0.0285888	1.4458	0.283019	0.342263	0.766013	0.803724	0.0912738	1.90691	1.55372	1.30506	4.09009		4.49138	5.75382	3.37449	2.76924	8.07575	7.83699	3.80005
	0	0	1.21651	0.267665	0.405715	0.543073	0.935481	0.844852	1.55743	3.2187	1.42737	5.08304		5.78158	4.29233	4.43927	3.61856	9.07964	7.73008	4.10238
	0	1.94449	0.884808	0.439305	0.521374	0.356397	1.18104	0.768414	1.29199	1.06077	1.61162	1.89365		7.3656	6.31496	5.33191	2.42133	4.13617	7.71636	4.37821
	0	1.15082	0.588542	0.366467	0.653131	0.47627	1.48177	0.85762	0.974519	0.899094	1.9033	2.65707		8.45879	8.01235	5.96677	2.82062	4.87542	7.87077	3.89075
	0.470839	0.48466	0.444763	0.235421	0.735419	0.650728	1.57063	0.897442	0.672926	0.905118	2.19089	3.23577		8.51352	9.03908	6.4289	3.63895	5.90707	8.17482	1.6173
	0.544892	0.0288986	0.369163	0.602261	0.759959	0.78171	0.267632	0.649505	0.445648	1.08457	2.52767	3.75216		7.90074	9.18002	6.50203	2.50372	7.1339	8.67033	4.44572
	0.583692	0	0.410456	0.477327	0.896793	1.04218	0.348029	0.244783	0.374023	1.44998	2.9255	4.09995		5.52364	8.72267	6.48675	2.90416	8.28052	8.75902	2.28531
	0.532634	1.87516	1.17829	0.300898	1.13465	1.43044	0.379193	0.122881	0.406678	2.38403	1.24218	4.66522		7.3573	7.91863	6.43649	3.76898	3.95806	8.63552	2.52481
	0.387581	1.16387	1.23201	0.329906	1.20856	0.716928	0.419956	0.0240299	1.8555	3.94575	1.329	5.92247		8.55182	6.79338	6.25469	2.57925	4.86641	8.29398	4.13386
	0.214676	0.577788	1.11324	0.450692	1.19564	0.634203	0.423015	0.0389572	1.47591	1.42117	1.42036	1.94658		8.65356	5.33378	6.0451	3.04975	6.27318	9.83746	4.42896
	0.0112784	0.0928002	0.771889	0.518674	1.27994	0.542661	0.432172	0.904945	1.33948	0.955368	1.4819	2.40793		8.17394	3.79781	5.94523	3.93943	7.51088	8.80789	3.06943
	0	0	0.511884	0.46607	0.42446	0.418801	0.485541	0.993284	1.19718	0.944063	1.5481	2.93733			6.03271	5.96171	2.6385	3.61804	10.3426	3.25925
	0	2.92255	0.465093	0.489846	0.355027	0.342726	0.554987	0.889752	0.953774	1.16388	1.6986	3.40567			7.57577	6.034	2.73886	4.36917	9.4756	3.40988
	0	0.161537	0.45664	0.530429	0.334493	0.452681	0.663758	0.801395	0.759663	1.45115	1.91569	3.97555			8.5315	6.11735	3.19112	5.74415	10.3423	3.52403
	0	0	0.51348	0.414752	0.413158	0.572856	0.791162	0.870667	0.707578	1.97546	2.24913	4.497			8.83854	3.25826	4.06112	6.79118	9.98927	3.66564
	0	0	1.07985	0.212688	0.554398	0.600818	0.950923	0.887735	0.696763	1.97386	2.72112	5.31383			8.57134	4.67241	2.90324	3.73244	8.07235	4.20727
	0	0.168709	1.02223	0.248254	0.717887	0.625419	1.14424	0.598833	1.87132	1.93383	3.19176	3.08224			7.72945	5.53519	2.92523	4.39399	9.48069	4.55604
	0	0	0.746091	0.510041	0.862193	0.721204	1.22055	0.303382	1.76548	1.51979	1.27509	3.43072			6.36931	5.96207	3.271	5.51902	10.127	4.47982
	0	0	0.561631	0.699472	0.993548	0.51053	1.34231	0.242462	1.64196	1.10319	1.46406	4.07532			4.79024	5.93126	4.11949	3.87049	9.09908	4.09762
	0	0.190254	0.586256	0.563126	1.17123	0.54284	0.309322	0.171309	1.42288	1.18446	1.49201	4.93116			7.23491	4.05852	3.07103	4.24772	10.2273	3.91151
	0	0	0.558214	0.38889	1.29024	0.474973	0.301682	0	1.25609	1.49795	1.46759	3.31041			8.24361	4.69609	3.06298	5.04804	9.97616	3.96172
	0	0.0192121	0.466172	0.43627	1.33352	0.398824	0.300568	0	1.2186	1.7468	1.43248	3.66731			8.68772	3.71657	3.34287	4.11944	7.7881	4.04403
	0.0573063	0.241018	0.925087	0.589901	1.35104	0.394025	0.307272	0	1.18604	2.33473	1.49341	4.33704			8.38129	3.70684	4.08514	2.4054	5.91065	4.19303
	0.189984	0.0188473	0.95333	0.644115	1.43002	0.477933	0.381532	0.765633	2.40596	2.14003	1.669	3.86949			7.37058	3.24639	3.20747	1.91646	10.4216	4.3468
	0.336545	0.0581139	0.914641	0.643226	0.530591	0.61656	0.556354	0.962968	2.29377	1.86525	1.98293	4.58269			5.91326	3.4781	3.1743	4.51735	8.68764	4.50708
	0.455573	0.279077	0.786197	0.609153	0.453641	0.756341	0.671466	1.038	2.13931	1.67466	2.46184	4.81876			4.13488	2.92215	3.34317	3.30401	6.92842	4.54607
	0.539936	0.0817221	0.682594	0.562534	0.403949	0.695587	0.727327	0.937588	1.99153	1.87396	2.96943	3.37013			6.51697	2.77246	3.81552	2.34344	10.5768	4.43917
	0.494079	0.0970121	0.538112	0.51274	0.478586	0.481151	0.77014	0.822785	1.89073	2.18052	1.4805	2.622			7.69272	2.68091	3.49061	1.78782	9.63421	3.53718
	0.352154	0.307047	0.332255	0.463063	0.610759	0.325933	0.808658	0.737957	1.76237	2.32831	1.51742	2.20392			8.01184	2.64952	3.41318	4.62669	7.94687	3.9773
	0.221499	0.1373	0.986638	0.479136	0.790679	0.594015	0.943127	0.669264	2.56625	2.97498	1.44296	5.00189			7.57244	2.70308	3.35167	3.36495	6.00219	5.10109
	0.0732763	0.132144	1.06031	0.519837	0.971806	0.589222	1.17514	0.514383	2.4376	2.44871	1.30532	3.91618			6.17086	2.85303	3.44427	2.43143	9.93686	5.00947
	0	1.89129	0.924009	0.411789	1.06421	0.435051	1.30656	0.333583	2.72923	2.35997	1.29301	2.89582			6.97741	3.21758	3.75873	1.88591	9.83394	6.33016
	0	1.32178	0.658728	0.239882	1.16445	0.372172	1.305	0.244876	2.56239	2.30964	1.43364	2.32929			7.16047	3.29997	3.33362	5.87082	8.46547	6.8296
	0	0.999466	0.397747	0.256247	1.36243	0.393557	0.268242	0.127578	2.46657	2.50223	1.69336	1.96836			6.64183	4.56688	3.00802	4.54504	6.57515	7.19624
	0.0255604	0.978894	0.944471	0.384398	1.54748	0.542797	0.268093	0	2.40537	2.81388	2.08559	5.88261			5.57156	5.3192	4.49362	3.43818	5.29641	7.49833
	0.0733587	0.710613	0.71531	0.767586	1.64468	0.763789	0.285189	0	2.29694	3.00852	2.63481	4.97807			5.26798	5.92476	4.2149	2.60558	8.97903	6.69271
	0.0305241	0.318706	0.682484	0.693447	1.72143	0.731654	0.378271	0.662567	3.63699	2.88276	1.56475	4.23497			6.02589	6.53293	3.39691	2.1077	9.5096	7.67478
	0.0154358	0.180428	3.15771	0.584761	0.458258	0.537336	0.592756	0.787464	3.26614	3.00153	1.45883	3.54987			6.15405	7.06846	2.7065	6.80981	8.78275	7.40645
	0	0.163021	3.06523	0.527052	0.418147	0.437948	0.750281	0.932004	3.02031	2.85191	1.20408	2.98623			5.69334	7.43041	5.21714	5.33469	7.42867	8.00336
	0	1.56236	2.83584	0.556728	0.435484	0.318682	0.814669	0.970255	2.92613	2.66375	1.10897	2.66581			2.6519	7.57813	4.79428	4.32995	5.97377	7.88777
	0	1.12588	1.69484	0.625847	0.583055	0.253214	0.813113	0.885186	2.90976	2.87668	1.17411	2.3648			2.39841	7.32799	3.7175	3.56607	9.14607	7.01317
	0	1.026	0.805616	0.648602	0.73839	0.346514	0.756228	0.749959	2.38243	3.27698	1.39476	5.72662			2.40673	7.01228	2.77031	2.84257	9.04908	7.99066
	0	1.11039	0.383888	0.594753	0.897683	0.533447	0.875643	0.572012	2.13755	3.28936	1.75042	5.90716			2.78738	4.08844	6.261	2.29698	8.16908	8.47635
	0	1.3247	0.33961	0.523162	1.04999	0.652679	1.16817	0.484516	2.04076	3.36481	1.12622	5.50885			2.41875	4.90654	6.08178	7.02675	6.64786	7.7188
	0	1.57111	2.57547	0.473873	1.15347	0.273276	1.21988	0.464071	2.0518	3.04077	0.964589	4.58252			1.7808	5.51744	5.37655	5.98102	8.74299	7.07311
	0.0142446	1.87682	1.6626	0.427573	1.24449	0.130151	0.981663	0.374546	4.02671	2.59949	0.918572	3.99513			2.38407	6.15373	4.05083	4.91189	9.26264	8.48849
	0.187315	1.90374	0.842614	0.361975	1.40067	0.246803	1.06194	0.220974	4.35834	2.78545	1.12054	3.60262			2.56341	6.71259	2.91156	4.17372	8.8252	8.36584
	0.325562	1.54591	0.119041	0.292019	1.57302	0.424924	1.6236	0.0475642	4.50383	3.40608	1.49601	3.30774			2.14628	7.24386	7.21747	3.63401	7.51607	7.60597
	0.305072	1.09629	0	0.152698	1.70478	0.444601	0.288136	0	4.36242	3.52109	1.08869	3.14914			1.84163	7.70258	6.93486	3.01297	9.28075	8.616
	0.190198	0.581652	0	0.773918	1.81906	2.59911	0.32016	0.775339	4.08285	3.35319	1.00225	2.84859			2.3951	8.0267	5.96538	5.92631	9.09814	7.8496
	0.102117	0.249136	0	0.770465	0.163645	0.905687	0.347233	0.843368	3.7977	2.86842	1.13275	5.25894			1.92454	8.16892	4.39378	5.21704	8.14731	7.80181
	0.0134538	0.16941	1.67897	0.684366	0.11072	1.08251	0.423263	0.891851	3.54626	2.53134	1.41179	5.47859			2.40133	8.00891	7.38329	4.59504	7.16382	7.82699
	0	1.37851	1.00017	0.608136	0.221637	1.36575	0.56196	0.882019	3.47434	3.01568	1.76921	5.47388			2.09125	7.534	7.011	3.9852	8.75067	7.96841
	0	0.950941	0.519967	0.50826	0.507193	1.83883	0.677594	0.794794	3.7266	3.95335	2.3552	5.05151			2.43118	3.08416	6.07652	3.4927	8.08924	7.80432
	0	0.451695	0.145492	0.467214	0.712152	2.58868	0.668732	0.623267	4.04165	3.54976	2.01335	4.31531			2.24058	4.04808	4.67561	9.93272	7.09026	7.65307
	0.116522	0.182622	0	0.5406	0.856582	0.80605	0.601238	0.406561	4.3411	3.42478	1.82861	4.01443			2.47116	5.01781	6.94923	6.04117	8.14982	7.45333
	0.127107	0.14857	0	0.567755	1.00264	0.75025	0.773275	0.336427	4.48658	2.91297	1.87395	3.8867			2.36221	5.90611	6.53337	5.25809	7.60463	7.18612
	0.0575264	1.14333	2.02841	0.490926	1.14324	0.766791	1.11275	0.356053	4.47297	2.74661	2.01389	3.78381			2.5006	6.36977	5.88403	4.71943	6.60508	6.72234
	0.0361338	0.805547	1.35087	0.404655	1.24363	0.868398	1.18316	0.292231	4.3999	3.47999	2.39829	3.68535			2.5126	6.62225	5.87615	4.27774	7.27956	6.54735
	0	0.423237	0.782286	0.356078	1.31092	1.14442	1.01634	0.152825	4.24521	4.67937	1.78181	4.34676			2.54828	6.87628	6.12119	3.81135	7.50248	5.86492
	0	0.239942	0.358211	0.31718	1.36814	1.5866	0.955401	0.0069845	4.06278	6.4054	1.52884	4.90188			2.73883	7.12388	6.09512	9.71257	7.66515	5.37777
	0	0.642552	0.0439631	0.232478	1.37917	2.17357	1.09992	0	3.91826	3.56762	1.57485	5.2016			2.7403	7.41005	6.00851	6.80017	7.87182	4.90736
	0	0.403006	0	0.131395	0.0684266	0.882184	1.3809	0.798872	4.64083	3.68906	1.72865	5.13384			2.92951	7.66942	5.10378	5.87858	8.03201	5.38854
	0	0.677649	0	0.743875	0.177245	0.698155	0.28115	0.940737	3.81438	3.44002	1.99708	4.89441			2.99438	7.74484	5.18398	5.40392	7.71169	5.23914
	0	0.500318	0.124927	0.688602	0.466709	0.593195	0.285796	0.921413	3.66465	3.43001	2.88411	4.50644			2.5994	7.6017	5.29732	4.87915	8.18013	4.92361
	0	0.292067	2.38337	0.514594	0.614483	0.749231	0.37158	0.865355	3.64748	3.94807	2.50256	4.05092			2.99867	4.04438	5.59398	4.3481	8.03352	5.10408
	0	0.193428	1.78498	0.434969	0.669472	1.05837	0.47449	0.8156	3.69709	4.93464	1.71117	3.9535			3.22465	4.97297	6.04484	8.17794	8.06042	4.63681
	0	1.06308	1.19509	0.415968	0.757329	1.62925	0.438259	0.71108	3.8395	6.45326	1.50457	3.97515			2.96027	5.6469	4.86059	9.07124	8.40558	5.24368
	0	0.784915	0.69643	0.419553	0.867595	2.44387	0.372962	0.504598	4.07221	3.74141	1.61138	4.0548			3.11688	6.13287	5.07231	8.93406	7.78143	5.36362
	0	0.514214	0.304338	0.482549	0.984187	0.926782	0.53328	0.287883	4.37012	4.01431	1.7498	3.58175			3.51551	6.50293	5.28265	7.9557	8.84577	5.86662
	0	0.333627	0.0421153	0.508155	1.07298	0.833696	0.810436	0.237401	4.48706	3.9615	1.98349	4.62449			3.33965	6.56744	5.65719	7.19274	9.31965	4.72743
	0	0.219291	0	0.455641	1.12709	0.596172	0.92345	0.250841	4.43858	3.98429	2.24152	4.84982			3.397	6.47875	2.50522	6.38084	8.70656	5.80242
	0	0.136922	0.0252923	0.368501	0.633293	0.393364	0.889759	0.178025	4.47279	4.12787	2.53495	4.87964			3.81876	6.4918	3.08339	5.74116	9.76403	5.32006
	0	1.61695	0.292333	0.293863	0.755383	0.506887	0.792622	0.0725946	4.51592	4.69785	2.91626	4.66894			3.61607	6.4895	4.46258	5.31387	9.253	5.22153
	0	1.38079	2.23992	0.60804	0.738153	0.71885	0.737184	0	4.01445	4.33081	3.12372	4.41956			2.82115	6.55795	2.52156	8.19999	9.95487	5.53087
	0	1.05487	1.74502	0.537718	0.661984	0.963033	0.952965	0	3.93589	4.24614	2.50226	4.16058			3.82086	6.57937	2.40578	8.47238	9.81705	4.25385
	0	0.72517	1.17764	0.398908	0.651384	1.34007	1.2894	0.99459	3.87324	3.99581	1.65903	3.95093			3.11287	3.38112	3.05037	8.25162	8.1815	5.20645
	0.059066	0.449903	0.635513	0.371999	0.670291	1.78355	0.334306	1.05077	3.74492	3.74469	1.5052	4.14221			4.0307	4.32003	4.3491	7.58469	9.74286	4.97263
	0.0423211	0.268242	0.241263	0.421993	0.729841	0.700922	0.299617	1.06464	3.62747	4.10375	1.65813	4.84856			3.52576	5.24144	2.44115	6.95076	10.3376	4.32061
	0.00661397	0.147725	0.120531	0.44246	0.819758	0.579652	0.299188	0.95533	3.58878	4.40636	1.845	4.75973			4.24403	5.85682	3.13563	6.31309	9.37748	4.61463
	0	1.94017	0.124334	0.466648	0.843024	0.456875	0.286056	0.824045	3.63445	3.8073	2.08805	4.56744			4.05714	6.28768	4.29296	5.82286	7.11413	3.78293
	0	1.6501	0.272989	0.503788	0.955239	0.36885	0.255397	0.723853	3.75115	3.17938	2.32791	4.27823			4.23052	6.44864	2.49873	5.40912	10.7153	3.49386
	0	1.41933	1.78482	0.531385	1.01333	0.456541	0.34204	0.593405	3.93106	3.36826	2.60997	4.1279			4.41114	6.42295	3.20115	7.60227	10.382	4.22967
	0	1.15689	2.06082	0.433502	0.942518	0.57082	0.506789	0.384913	4.14619	4.58977	3.18741	4.07728			4.00992	6.16535	4.24618	7.93477	8.09477	3.14555
	0	0.81141	2.10384	0.395737	0.829382	0.64728	0.663462	0.223253	4.40985	3.74224	3.26352	2.75522			4.65729	3.67742	2.56891	7.9782	6.10113	3.81736
	0	0.472093	1.86053	0.377613	0.798175	0.707729	0.762172	0.19738	4.53319	3.01338	2.46037	3.71275			3.26658	4.93564	3.25762	7.8762	10.8118	4.40387
	0	0.252121	1.40723	0.464604	0.775617	0.776705	0.710439	0.187242	4.49575	3.19982	1.63425	4.70577			4.30748	3.35585	4.25775	6.50376	8.92924	4.27897
	0	0.0931657	0.792542	0.585481	0.721781	0.654294	0.644874	0.102006	2.68227	4.55824	1.3842	5.10744			5.01888	4.19907	2.62087	6.09594	7.06223	4.09751
	0	1.82403	0.365971	0.626074	0.709635	0.569233	0.797163	0.027551	2.81774	3.81304	1.45021	4.91714			4.61927	3.42094	3.32075	6.14552	5.64873	1.82388
	0	1.51406	0.335816	0.338968	0.789836	0.478052	0.142284	0.0408831	3.07381	3.25037	1.72776	4.64121			5.42633	3.84841	4.32913	6.73548	10.9412	4.0434
	0	1.32288	0.424913	0.367945	0.850783	0.468699	0.218065	0.0123266	3.1983	3.51333	2.06318	4.27618			5.70715	3.77014	2.67971	7.28271	9.79742	4.04413
	0	1.12722	0.585319	0.433105	0.856366	0.548803	0.242021	0	3.31954	4.45401	2.37403	4.16233			3.86008	3.38594	3.40609	7.62889	7.99199	2.44056
	0	0.733759	1.8088	0.601028	0.873932	0.657647	0.23007	0.821408	3.50361	4.13151	2.71143	4.23222			5.19022	3.55249	4.4341	7.82138	5.99382	2.80553
	0	0.337989	2.08282	0.337774	0.868874	0.778064	0.298936	1.11187	3.67263	3.98134	3.14703	1.6491			6.11122	2.97048	2.79969	6.26343	10.5525	3.09302
	0	0.139019	2.13519	0.547608	0.432097	0.710955	0.462217	1.26671	3.83914	4.40236	3.30109	2.44808			6.3933	2.77961	3.47839	5.13139	10.1841	3.28953
	0	0.025029	1.87862	0.194373	0.493568	0.458388	0.601123	1.23359	4.05913	4.08751	3.23554	3.39905			6.12518	2.77268	4.54429	6.03404	8.59523	3.4724
	0	1.68204	1.28257	0.0845653	0.674203	0.827803	0.61952	1.13048	4.25601	4.94646	2.30735	4.34535			2.53951	2.81047	2.92778	6.65837	6.5238	4.38577
	0	1.59286	0.832248	0.451403	0.772038	0.832603	0.59937	0.971424	4.47527	4.12543	1.54593	5.18565			4.09878	2.94961	3.49222	7.00349	5.45926	4.37997
	0	0.685893	0.704146	0.374538	0.460515	0.622072	0.223097	0.774478	1.90509	3.3706	1.22143	5.4388			5.5512	2.90875	4.66685	7.43392	9.91734	3.41389
	0.282779	0.230099	0.645574	0.231812	0.565819	0.50953	0.16428	0.551617	2.14649	2.86366	1.22551	5.26916			6.92873	3.06016	3.08439	7.81111	10.2391	3.62024
	0	0.0356374	0.650368	0.605212	0.66821	0.501591	0.175953	0.344597	2.48271	2.84517	1.58024	4.97033			6.54341	3.25895	3.63944	8.04518	9.1815	3.85997
	0	0	1.86477	0.577158	0.711393	0.602499	0.297457	0.127405	2.70439	2.13176	1.99578	1.05729			5.86866	3.57733	4.81637	5.15352	7.57475	4.12568
	0	1.53681	2.08078	0.578498	0.758486	0.770534	0.440288	0.0587382	2.99627	2.97837	2.41934	1.64048			5.09034	3.53245	2.98885	6.31013	6.3279	4.28135
	0	1.35229	2.11216	0.583566	0.839741	0.71291	0.553011	0.141474	3.47263	1.98638	2.8253	2.40407			4.4285	2.67323	3.33736	6.85887	9.238	4.27229
	0	0.726832	1.95542	0.442879	0.98639	0.794951	0.536283	0.150696	3.85433	1.74539	3.24924	3.14361			2.90126	3.33697	3.89089	7.1982	10.0062	3.64003
	0	0.252225	1.5295	0.206784	0.578414	0.659223	0.236377	0.0582551	4.01463	4.09695	3.27035	3.94114			4.56384	4.01913	4.81882	7.46471	9.63901	3.89809
	0	0.0272854	1.17281	0.226808	0.650846	0.495574	0.379959	0.0350407	1.74527	2.64136	3.08172	4.88553			6.29885	4.78593	3.46966	7.99117	8.55238	3.91024
	0	0	0.958439	0.499214	0.73526	0.389042	0.545704	0.590089	1.87017	2.04172	2.09082	5.67335			7.42535	3.85011	3.86975	8.48031	7.12109	3.9686
	0	1.64329	0.706092	0.517226	0.823287	0.444724	0.501521	0.678006	2.27202	5.04864	1.39489	5.91			7.13445	4.1157	4.24033	8.64295	9.63561	4.07143
	0	1.2825	0.446918	0.544701	1.00316	0.588627	0.602226	0.827609	2.65463	3.50877	1.05254	5.81421			6.58167	4.57008	4.75129	8.56043	10.0541	4.12776
	0	0.795276	1.89707	0.591834	0.575522	0.599802	1.53139	1.06567	2.94842	2.63105	1.08994	1.38982			5.95475	5.10843	4.21887	7.99523	9.41499	4.51071
	0	0.308583	1.8148	0.611391	0.562766	0.413005	1.04276	1.18541	3.25484	3.90047	1.51924	1.99304			5.46819	5.73961	4.61881	4.46983	7.88347	4.51772
	0	0.0510225	1.70295	0.602758	0.609383	0.248159	1.29976	1.14922	3.70955	0.0604134	1.96272	2.50143			5.01375	6.24473	4.66276	6.32657	9.51657	6.47075
	0	0.0247265	1.48243	0.591902	0.67541	0.345904	1.84374	1.03174	4.091	0	2.43806	3.10547			7.37951	6.57716	4.69576	7.32756	10.1987	7.41
	0	0.267058	1.18201	0.463554	0.744941	0.506333	1.01381	0.85448	4.23255	0	2.87417	3.72396			7.80844	6.54417	5.34103	7.8446	9.75723	8.06527
	0	1.28591	0.884676	0.272325	0.795707	0.169264	1.01813	0.634885	1.78247	0.0786005	3.28196	4.44516			7.8532	5.12287	4.96198	8.04354	8.33783	7.95494
	0	0.375498	0.604826	0.323034	1.00436	0.341955	1.18728	0.346444	2.09374	0.301312	3.13494	5.41939			7.53576	5.51242	4.54296	8.21054	7.21471	7.31479
	0.0534108	0.0887006	0.32477	0.521272	0.921968	0.51516	1.56817	0.0728074	2.64628	0.150759	2.9439	6.18513			7.00431	5.72193	6.02025	8.72715	9.31021	8.44922
	0.000989586	0.0610069	1.45739	0.529416	0.797868	2.50787	2.03518	0	3.12371	0.119721	2.08162	0.867161			6.21283	5.861	6.01976	9.15884	9.83281	7.90019
	0	0.292208	1.43087	0.585427	0.801325	3.41351	0.933991	0	3.54592	0.138209	1.43739	1.36557			5.26253	6.00521	5.19375	9.14883	9.45167	6.68876
	0	1.39433	1.31431	0.495214	0.893962	1.14849	0.975805	0.0984187	3.83357	0.543621	1.01773	2.12517			7.58302	6.19415	4.35211	8.82528	8.33087	8.65401
	0	0.909619	1.01769	0.374468	0.94255	1.68514	0.965535	0.163945	4.09019	0.773598	1.05872	2.74554			8.42366	6.378	6.9118	3.87139	7.10066	8.38854
	0	0.403156	0.682047	0.236776	0.952388	2.30311	1.05012	0.0603299	2.11228	0.467425	1.48987	3.14809			8.59203	6.50306	6.44627	5.83184	9.38834	7.34538
	0	0.0976588	0.475989	0.140095	1.11455	2.98934	1.20464	0.0917735	2.50825	0.316025	1.92058	3.67579			8.26073	6.29948	5.15798	7.4212	8.94097	9.10342
	0	0.0508139	0.346891	0.288025	1.47366	0.802094	1.42074	0.557076	3.14554	0.356003	2.4031	4.25109			7.44179	5.77216	3.99791	8.23904	7.98404	8.23311
	0	0.207158	1.08728	0.495044	0.839376	0.890326	1.76845	0.552192	3.63697	0.526361	2.85101	4.97995			6.40143	5.05005	7.58715	8.72797	6.58557	6.72828
	0	0.914913	1.09363	0.449149	0.947987	1.15942	0.908743	0.679687	4.0369	1.12269	3.26966	0.804893			5.53594	5.60169	6.59523	8.91672	8.85612	9.21553
	0	0.550205	0.989113	0.417296	0.926327	1.54975	0.941591	0.823317	4.17192	2.29135	2.95299	1.45939			6.71677	5.98225	4.82985	9.08622	8.09662	9.27646
	0	0.853298	0.723446	0.38448	0.91437	2.2225	0.799687	0.986556	3.04189	1.33891	2.88442	2.09029			8.2755	6.15054	3.51701	9.52502	7.09681	8.61922
	0	0.327383	0.481434	0.375127	0.922655	3.11484	0.640038	1.02727	3.62991	0.871197	2.29659	2.80996			9.11761	6.12001	7.95323	9.73865	5.86175	9.58449
	0	0	0.414978	0.417865	0.879588	3.95588	0.633113	0.963808	4.05547	0.62242	1.6589	3.30215			9.27997	6.01662	7.51379	9.43427	7.22647	9.01026
	0	0	0.393736	0.423467	0.947204	0.613445	0.704985	0.814224	0	0.538399	1.10812	3.57242			8.6512	6.00535	6.28895	5.04815	6.27594	9.09232
	0.0441871	0.109249	0.841253	0.372914	1.08169	0.463402	0.850881	0.600642	0	0.669598	1.08218	4.11793			7.65351	5.95884	4.47885	7.06745	5.25079	9.61193
	0.062917	0.497827	0.774615	0.427614	1.13585	0.517946	1.09885	0.415062	0.0372192	1.03333	1.4036	4.81774			6.78283	5.87962	7.51477	8.41216	6.84324	8.4148
	0.103107	0.854427	0.577523	0.316975	1.15028	0.699013	1.63956	0.219821	0.0546992	1.73419	1.76829	1.41889			5.84119	5.04107	6.90357	8.95343	7.15486	8.17114
	0.152964	0.254422	0.417983	0.195537	1.23273	1.05479	0.98375	0.0318386	0	2.76567	2.23017	2.23472			4.717	4.16038	5.72258	9.34014	7.32965	9.21159
	0.207989	0	0.442768	0.102855	1.43808	1.59223	0.954403	0	0	1.29708	2.70389	2.8363			6.68645	3.32794	6.51344	9.62554	7.38584	8.32098
	0.225138	0	0.42523	0.0780246	0.947502	2.19476	0.882555	0	0	0.807729	3.16575	3.38978			8.24871	4.09156	6.47233	9.80794	7.43168	9.1651
	0.161355	0.00856556	0.691406	0.25867	0.873717	0.678275	0.642995	0.144702	0	0.711105	2.9559	3.74408			9.11555	4.97266	6.13606	10.0285	7.3545	8.83901
	0.0760357	0.862734	0.766502	0.260594	0.758703	0.568463	0.380107	0.176856	0.249249	0.829867	2.67548	3.98605			9.06036	5.46174	5.26855	9.91143	7.62254	8.31563
	0	0.906642	0.806149	0.200308	0.806929	0.462057	0.247647	0.0760051	0.282874	1.0141	1.99499	4.60617			8.51014	5.71837	5.32528	5.85884	7.87883	9.07933
	0	0.267253	0.692965	0.205453	0.896534	0.421107	0.250742	0.161164	0	1.42146	1.346	5.45594			7.86364	5.90355	5.36607	8.01299	8.16429	8.42521
	0.292277	0	0.565216	0.233276	1.02959	0.430578	0.457559	1.39004	0	2.20156	1.16257	2.07905			6.93537	5.8787	5.41111	9.22378	8.29635	7.96435
	0.354752	0	0.415135	0.298721	1.14886	0.5382	0.712573	0.851774	0	1.82682	1.26784	2.87442			5.58638	5.51975	4.67014	9.63035	8.81944	7.85127
	0.328077	1.37376	0.864412	0.342269	1.12902	0.704555	0.969907	0.483142	0	1.45199	1.51157	3.39736			6.56364	5.13912	4.80902	9.93273	9.51968	7.26068
	0.00736633	0.517757	1.0141	0.306537	1.10991	0.903723	1.56641	0.489578	0.17036	1.01369	1.90362	3.81236			8.02245	5.11681	4.96724	10.2165	9.43793	7.94068
	0.0813828	1.70496	0.901076	0.266021	1.15548	0.738081	1.03997	0.663879	0.68609	1.02515	2.40451	4.10993			8.79019	5.15096	3.59133	10.2835	8.04141	7.15272
	0.140398	0.939808	0.611254	0.307113	1.30944	0.631865	1.04934	0.83624	0.833696	1.24689	2.91692	4.46981			9.02307	5.10727	4.76406	3.08472	10.228	7.15285
	0.124722	0.309962	0.883753	0.288985	0.538558	0.596874	0.922374	0.981165	1.20023	1.35038	3.13641	5.20164			8.89227	3.8051	3.11579	4.62506	9.30519	6.58664
	0	0	0.675279	0.148366	0.572366	0.601931	0.820589	0.964476	1.2005	1.68417	2.45957	2.63741			8.14192	4.81114	2.98549	6.65639	7.20786	6.37669
	0	0	2.56542	0.168495	0.657909	0.623339	0.703185	0.849109	1.32697	2.10954	1.73171	3.16162			6.79437	3.8752	3.5404	8.86138	10.8111	6.23388
	0	1.16282	2.24	0.420402	0.698042	0.709666	0.552843	0.658963	1.76577	1.87144	1.26869	3.5567			5.22984	2.81909	4.68315	9.95427	10.4008	5.39053
	0	1.68715	2.05699	0.284617	0.778906	0.69916	0.4017	0.432592	2.14014	1.63779	1.12775	3.95833			7.72962	3.91574	3.00614	10.3619	8.14818	5.63062
	0	0.963639	1.86113	0.140385	0.875977	0.96935	0.323376	0.274638	2.35274	1.7262	1.28773	4.30139			8.75252	4.19498	3.68199	10.5534	6.09528	5.98987
	0	0.393153	2.08847	0.0956226	0.990103	0.980333	0.448181	0.177334	1.96743	1.9008	1.60973	4.83955			9.35297	3.3335	4.77354	10.5583	10.8096	5.54004
	0	0	1.11306	0.127571	1.08131	0.690559	0.572676	0.154907	2.20716	1.87207	2.08007	5.73516			9.08205	3.76984	2.98725	10.252	10.881	5.87336
	0	0	0.427356	0.153214	1.02612	0.560126	0.575528	0.144019	2.47343	2.1941	2.59977	2.88601			7.99813	3.28899	3.77974	3.73124	8.92856	5.52173
	0	2.02613	0.0572063	0.202465	0.974298	0.576908	0.909742	0.148819	2.67237	2.39981	2.88633	3.25655			6.52611	3.36736	4.83901	5.51585	6.98549	6.1694
	0	2.74376	0	0.308239	0.969269	0.635248	1.79809	0.19823	2.56998	2.3248	2.17441	3.54769			4.74633	3.49941	2.93263	7.8041	5.57173	5.98841
	0	1.70196	0.254502	0.432488	1.12239	0.742441	0.78201	0.146133	2.1748	2.24353	1.41526	3.94978			7.23227	2.78963	3.80431	9.8987	11.0612	5.80434
	0	0.997063	2.28425	0.492976	0.411508	0.718123	0.905036	0.0833014	2.37462	2.33484	1.04425	4.37566			8.55647	3.04846	4.82358	10.6682	9.74585	6.29913
	0	0.459537	1.5116	0.286205	0.380901	0.845195	0.938476	0.212835	2.42611	2.48143	1.09794	5.09154			8.89696	3.37896	2.92271	10.8683	7.88684	6.11962
	0.0547957	0.0678117	0.757986	0.181864	0.530503	0.889906	0.850414	1.2498	2.58813	2.45607	1.32075	3.62146			8.37999	3.35684	3.82935	10.8446	5.89564	5.28444
	0	0	0.0985822	0.108606	0.660412	0.652966	0.768678	0.691868	2.72001	2.90419	1.68754	4.02515			7.28807	3.64709	4.82141	4.55892	10.893	5.34444
	0	3.55875	0	0.145391	0.739793	0.503541	0.734383	0.343044	2.53784	2.73293	2.20213	4.48631			5.75361	3.6253	2.94852	6.49701	10.2885	4.72967
	0	2.74955	0	0.23885	0.773857	0.500277	0.735788	0.390436	2.15323	2.80017	3.42085	5.35834			4.07636	3.07498	3.84209	9.00679	8.59942	4.50321
	0	0.418439	0	0.288244	0.754936	0.558171	0.723493	0.581408	2.87126	2.69213	2.76151	4.0671			2.40456	2.07781	4.84516	3.83359	6.46571	3.43372
	0	0.0401527	1.62816	0.340674	0.842209	0.642152	0.697077	0.801421	2.52113	2.54214	1.70859	4.58223			7.07588	3.68296	2.99817	5.53777	5.49542	4.04492
	0	0	1.11305	0.621918	0.982493	0.592258	0.741174	0.941795	2.42498	2.60244	1.09572	3.90957			7.9703	3.92164	3.82493	7.49249	10.534	4.33086
	0	2.69795	0.659279	0.202505	1.03552	0.436252	0.749452	0.885217	2.5021	2.71548	0.909792	4.65427			8.15508	3.79614	4.93207	4.46264	10.6557	3.82211
	0	0.0185043	0.280431	0.164931	1.01885	0.335597	0.663671	0.745018	2.61077	3.42266	1.04023	4.42746			7.62396	3.25979	3.03127	6.37815	9.38813	4.02902
	0.0134812	0	0	0.157563	1.13182	0.448411	0.786523	0.55336	2.44613	3.0847	1.38321	3.52979			6.53651	4.22302	3.74973	8.38496	7.61398	4.15748
	0	2.58109	0	0.280886	1.48067	0.359993	1.26687	0.362373	2.16365	3.10925	1.88612	2.82709			5.07134	4.8252	5.1183	4.93821	6.51899	4.11571
	0	0.08733	0	0.220678	0.493338	0.186099	1.83049	0.213846	2.00174	2.90523	3.14523	2.31359			3.43417	5.08298	3.20286	7.06489	9.91829	3.78642
	0	0	1.84551	0.797337	0.44582	0.384885	0.571232	0.176089	1.89714	2.58329	2.08139	4.17512			6.08773	5.13996	3.98948	9.15745	10.6097	3.00605
	0	2.72781	1.24931	0.329352	0.484079	1.62663	0.708151	0.3398	1.98771	2.60827	1.27626	3.63328			7.005	4.77983	5.50469	5.63836	9.97778	3.65218
	0	1.73742	0.744777	0.223651	0.557838	1.28175	0.765965	0.435648	2.11305	2.88316	0.765309	3.02121			7.18552	4.43895	3.65093	7.68095	8.71283	2.92356
	0	0.178897	0.332008	0.505624	0.625516	1.71609	0.767173	0.335762	1.40515	3.81462	0.813715	2.48108			6.7452	4.22355	4.59684	9.7232	7.42175	3.01701
	0	0.0437376	0.0921139	0.511422	0.664458	2.24661	0.670046	0.227013	1.17001	3.31689	1.20017	2.03864			5.74513	4.92985	5.9293	8.19179	10.3485	3.1649
	0	3.18391	0	0.478383	0.635119	0.63561	0.532907	0.134529	1.04236	3.18428	1.97527	3.90756			6.0103	5.1856	4.53446	10.0182	10.5046	3.80863
	0	2.29547	0	0.424085	0.747644	0.56491	0.541843	0.114021	0.960981	2.86735	1.25961	3.61205			6.2558	5.38451	5.37516	8.06856	9.68935	3.37103
	0	1.19936	0.113207	0.308694	1.03293	0.631449	0.61683	0.250411	3.5433	2.5874	1.1232	3.16238			5.7889	5.44265	6.31487	9.80409	8.15223	2.95043
	0	0.243756	2.9344	0.874493	1.20139	0.866884	0.668825	0.589772	2.79687	2.82854	1.31766	2.76766			1.01481	5.39144	4.82052	5.74134	10.2512	3.28812
	0.368552	0.117316	2.63824	0.886538	1.25331	1.3376	0.745317	0.26353	2.49582	3.3697	3.16005	2.49532			1.14197	5.25761	5.71654	7.18398	10.7367	3.5275
	0.265799	2.72469	2.20324	0.750853	1.28678	1.98815	0.791661	0.294432	2.36111	4.39851	3.10267	2.24556			1.08103	5.2407	6.29967	8.98946	10.1013	3.81637
	0.243719	1.75339	1.69039	0.606201	1.38973	2.71235	0.785977	0.458401	2.3587	3.32989	2.40808	2.86916			1.22672	5.2207	6.77234	4.92353	8.51172	3.99794
	0.209873	1.20009	1.1492	0.437806	0.495432	0.77918	0.821075	0.709989	2.41524	3.33385	1.96075	4.39096			1.42968	4.86876	6.64029	6.33403	7.37628	4.01577
	0.183229	0.999904	0.644868	0	0.449441	0.697313	0.961125	0.827526	2.32919	3.01689	1.97473	3.9135			1.68618	4.18649	6.8479	8.10857	10.0286	3.2744
	0.0154225	0.269133	0.213445	0.359645	0.407472	0.603467	1.26585	0.725257	2.25125	2.82324	2.10369	3.54706			1.78697	3.50142	6.85245	4.10498	10.4754	3.32885
	0	0.178264	0.036849	0.151033	0.439515	0.479467	0.560341	0.592831	2.3303	3.21289	2.23905	3.17998			2.26533	4.04699	6.79414	5.59627	9.87254	3.48877
	0	1.58891	0.0893542	0.157383	0.503428	0.440017	0.546487	0.446926	2.37346	3.9717	3.60811	2.91119			1.90166	4.73455	7.2627	7.2961	8.4676	3.5667
	0	1.17568	0.252267	0.387352	0.628841	0.601893	0.512325	0.319769	2.42795	3.34333	3.21871	2.77719			2.35248	5.02435	6.90878	3.84168	7.18562	3.60218
	0	1.20112	0.484292	0.542413	0.756863	0.869261	0.467759	0.211966	2.37788	3.64589	2.18141	2.59405			1.92893	4.99716	6.38583	5.19144	9.56247	3.6827
	0	1.36502	2.33746	0.418796	0.857666	0.897822	0.347713	0.243731	1.92616	3.56048	1.6806	4.42137			2.25237	5.00433	7.4284	6.54292	10.1025	3.92023
	0	1.55682	2.31885	0.258898	1.03126	0.800145	0.331428	0.561397	1.42019	3.44644	1.70993	4.65117			1.95402	4.86213	7.37248	7.23865	9.44641	3.95929
	0	1.75355	2.12955	0.324113	1.23399	0.762075	0.383559	0.697567	1.12907	3.55394	1.86285	4.49454			2.2116	4.55255	6.42619	4.08835	8.16254	5.26857
	0	0.515705	1.76038	0.556532	1.3927	0.690881	0.423277	0.468328	0.979061	4.11834	2.11742	3.99501			2.02286	4.25861	5.52482	5.08257	6.63066	6.13587
	0.0259303	0.201479	1.3037	0.514556	1.41164	0.637947	0.496645	0.277537	0.905917	4.04153	2.35514	3.6965			2.1815	4.22826	7.65729	5.8389	9.0234	6.46769
	0.778899	0.157664	0.820105	0.538818	1.37556	0.732283	0.573767	0.211091	2.47175	4.10643	4.05157	3.46706			2.18155	4.28051	6.93667	6.09757	9.61028	7.23077
	0.705127	1.21197	0.401001	0.597703	0.443633	1.04791	0.626285	0.222061	2.38934	3.94944	3.33939	3.32745			2.162	4.19073	5.37207	4.20342	8.74706	7.14247
	0.628847	1.34893	0.238189	0.650173	0.393231	1.07817	0.648914	0.324304	2.34384	3.63894	2.06385	3.08613			2.28125	3.81864	7.36343	4.73982	7.46582	7.90754
	0.540424	1.60669	0.258321	0.523174	0.353401	0.737899	0.688372	0.701886	2.3094	3.8664	1.61578	3.86678			2.14121	2.92712	6.22626	4.96674	5.93925	7.74179
	0.44586	1.80069	0.405125	0.365934	0.438342	0.606491	0.908321	0.435097	2.29358	4.45841	1.71232	4.60504			2.297	4.01414	6.71107	4.01989	8.08263	8.27084
	0.240916	1.97036	0.615282	0.281893	0.553009	0.648579	1.21675	0.406253	2.23791	4.50193	1.8641	4.79888			2.09303	4.83979	5.43563	3.84344	6.83893	8.16852
	0	1.85399	2.02807	0.24565	0.71455	0.674459	0.156769	0.498919	2.30826	4.06527	2.12115	4.72472			2.39767	3.75449	6.06582	4.21393	5.3685	8.96991
	0	1.37932	2.11396	0.385915	0.893601	0.751015	0.256012	0.700112	2.59584	3.38008	2.36022	4.48045			2.08864	4.30423	4.55311	3.14052	5.0599	8.48096
	0	0.890463	1.9188	0.601151	0.956187	0.91672	0.320494	0.750816	2.75502	3.46971	2.58467	4.07055			2.71305	4.30665	5.06336	2.3541	4.16298	7.67774
	0	0.40743	1.5449	0.320174	1.01979	0.926024	0.304056	0.609745	2.75751	4.58853	4.2778	3.77124			2.29037	3.28986	4.11311	1.84573	5.67761	9.13274
	0	0.133332	1.03815	0.269801	1.24633	0.601781	0.303081	0.484084	2.53286	4.72797	3.27376	3.55483			2.98182	4.2596	4.55488	4.0574	6.08142	8.12297
	0	0.104951	0.627082	0.223199	1.50174	0.477312	0.312138	0.382632	1.93078	3.99798	1.94486	3.55228			2.51633	4.42793	5.16651	3.20355	6.11146	6.80178
	0	0.799317	0.460765	0.278963	1.63572	0.591207	0.363854	0.323329	1.35862	3.0396	1.57827	2.78578			3.0031	3.67557	3.93708	2.53078	6.16951	8.7836
	0.0108858	0.420421	0.393554	0.321286	1.68122	0.661938	0.457834	0.304444	0.949314	3.05813	1.70509	3.70505			2.62516	3.42367	4.52423	2.06696	7.11765	7.36884
	0.0953274	0.210815	0.415842	0.252342	1.73135	0.687569	0.526459	0.360648	0.744147	3.77288	1.88889	4.23525			3.07979	3.6983	5.22192	5.03245	7.5798	8.96222
	1.0981	0.164552	0.465957	0.237706	0.284193	0.548516	0.541489	0.598478	0.722152	4.895	2.16112	4.66268			2.8195	3.35829	3.72979	4.10053	8.24802	9.49657
	1.12864	0.98186	1.84552	0.35013	0.299961	0.429431	0.578913	0.642053	2.11625	3.97099	2.43618	4.7406			3.43852	3.25647	4.40019	3.53342	6.72678	8.38972
	1.07364	0.431905	2.11265	0.417663	0.488226	0.4073	0.768341	0.372537	2.20636	3.0058	2.73118	4.63276			3.16579	3.30065	5.0917	2.8962	9.16116	9.52827
	0.968409	0.30666	2.11292	0.319115	0.683109	0.528282	1.02054	0.225838	2.26754	3.13035	4.57159	4.41177			3.64134	3.35674	3.62911	2.33295	8.92418	9.45447
	0.809522	0.746966	1.84787	0.204496	0.843704	0.356283	1.13302	0.242749	2.27506	4.02887	4.39204	4.12998			3.46522	3.06109	4.34071	5.68516	7.63265	9.83063
	0.686414	0.531252	1.30405	0.184448	0.999513	0.198119	1.18283	0.306409	2.22953	3.3548	3.13454	3.83996			2.77698	2.85325	5.00607	4.76826	9.74383	9.1491
	0.608353	0.314413	0.84711	0.231616	1.10554	0.402099	0.261212	0.756265	2.16664	3.62516	1.86055	1.64517			3.53613	2.95594	3.61533	4.17587	8.83324	9.84972
	0.519698	0.240652	0.610996	0.394776	1.19011	0.430268	0.343295	0.584695	2.281	4.61256	1.45063	2.38063			3.69613	3.14764	4.35163	3.79716	7.03325	8.6062
	0.339491	0.372282	0.453551	0.0957709	1.36906	3.37409	0.298217	0.570134	2.62654	4.3961	1.46793	3.47658			3.12882	3.33536	5.03908	3.20547	10.3823	9.78321
	0.14233	0.211275	0.371804	0.0490472	1.55773	1.80221	0.270205	0.636107	2.77575	4.32529	1.69969	4.25125			2.14216	3.68731	3.59098	5.6441	9.96512	9.57955
	0	0.285038	0.323603	0.020406	1.68375	2.44397	0.280746	0.774575	2.69534	5.42803	2.04467	4.50725			3.34716	3.5931	4.32405	5.07769	7.89945	9.73364
	0	0.471533	1.9576	0.0348166	1.77611	3.21772	0.363469	0.793785	2.37146	4.97934	2.41722	4.61372			3.84663	3.7229	5.17744	4.62056	10.5634	9.17279
	0	0.299446	1.97225	0.150389	0.0642845	0.69672	0.548582	0.691211	1.72843	4.47635	2.82518	4.56187			3.52904	4.01837	3.53643	4.19106	10.6002	9.56525
	0	1.00884	1.81415	0.248754	0.1351	0.671036	0.666082	0.602102	1.17944	5.57623	3.33285	4.47238			2.7144	3.94559	4.23431	3.82998	8.65513	8.67197
	0	0.691617	1.40684	0.224375	0.400574	0.860765	0.664583	0.519214	0.733843	4.61826	4.8068	4.27686			3.80982	3.37121	5.48054	3.34186	6.70831	9.22982
	0.0145952	0.455887	1.00983	0.168085	0.622125	1.30861	0.646587	0.44473	0.496461	3.48534	4.48535	4.12409			3.30266	4.10876	3.701	5.68236	5.31297	8.06741
	0.0741597	0.37038	0.715183	0.203536	0.779537	1.88953	0.701814	0.414916	0.508581	2.86222	2.99776	4.03622			3.99585	4.2305	4.62035	5.07939	4.38246	7.48565
	0.114508	1.40096	0.466178	0.212825	0.949833	2.5594	0.885237	0.417871	1.71817	2.9053	1.77583	2.37857			3.95713	4.0392	6.15891	4.75914	10.5508	7.08119
	1.04046	1.15558	0.284251	0.120006	1.13702	0.767734	1.17917	0.471525	1.90826	3.1482	1.28107	3.22822			3.58524	3.47252	4.28261	4.50318	10.9317	7.01512
	1.12792	0.843974	0.217263	0.087246	1.28395	0.770188	1.32076	0.369322	2.1142	2.29356	1.19967	4.16056			4.02004	2.49467	5.60168	4.20714	9.45852	7.02101
	1.12132	0.593193	1.65204	0.232645	1.41096	0.77093	1.18074	0.104877	2.30139	1.97418	1.46871	4.73216			2.73303	3.30721	7.10421	5.41289	7.61104	5.91888
	0.984931	0.461388	1.61756	0.0734916	1.47103	0.6629	1.29398	0.0278046	2.36282	2.29366	1.86332	4.91789			3.58229	3.96432	3.87805	5.15825	5.72827	7.00658
	0.75312	0.307152	1.55337	0	0.0673638	0.675544	0.288255	0.108276	2.35915	1.82769	2.34091	4.89306			4.17526	4.50218	5.25977	4.87021	4.75255	6.33575
	0.593497	1.80413	1.38857	0	0.129153	0.907323	0.26635	0.504289	2.42555	2.32835	2.83552	4.66996			2.57326	4.76016	6.58811	4.60618	10.1597	6.69872
	0.526979	1.47237	1.10871	0	0.351096	0.918969	0.306696	0.421113	2.62559	2.26815	3.37438	4.53017			1.87814	4.75968	7.86365	4.4173	10.8708	6.71811
	0.425036	1.21775	0.795388	0	0.482061	0.88773	0.406234	0.518105	2.62009	2.98069	4.91828	4.36965			2.9346	4.50186	5.08858	8.36487	10.0889	6.50843
	0.234826	0.966128	0.530067	0.0595197	0.548731	0.90737	0.617041	0.608137	2.39971	4.22053	4.48791	1.58696			3.97491	4.20482	6.39467	5.9412	8.42849	6.4287
	0.143493	0.685486	0.321121	0.240543	0.666776	0.979005	0.769087	0.740877	1.99867	3.20132	2.8661	2.24342			4.62615	2.95007	7.48139	5.46192	6.38703	6.79981
	0.067011	0.457785	0.264063	0.428417	0.835579	0.847198	0.812212	0.830903	1.37003	4.51352	1.67001	3.04149			4.80248	4.30025	8.43325	5.27836	5.48045	6.27042
	0	0.256601	1.31435	0.473948	0.975512	0.729872	0.771932	0.841715	0.906554	5.07741	1.07327	3.87599			3.80388	4.78388	7.19245	5.02704	9.54414	5.38761
	0.0308302	0.0554818	1.33471	0.421404	1.0785	0.882256	0.663084	0.823039	0.575844	0.0102066	0.968176	4.69753			3.11614	4.69366	7.92819	4.77232	10.6725	5.24292
	0.0864172	1.7618	1.28436	0.572152	1.14264	1.03908	0.781567	0.773393	0.424197	0	1.29736	5.1919			4.24714	4.69759	8.47436	7.75422	10.6654	5.12367
	0.0980921	1.65588	1.06328	0.314804	0.535232	1.09177	1.16959	0.635394	0.479431	0.0475657	1.72447	5.41435			5.0002	4.69904	7.61479	7.76539	9.34421	4.59562
	0.0965556	1.48946	0.782662	0.231126	0.632739	0.822634	1.27675	0.485108	1.48715	0.225305	2.26217	5.32215			4.85826	4.6985	7.7623	7.18359	7.54176	4.38119
	0.0863965	1.29881	0.595328	0.324231	0.62079	0.736006	0.968434	0.3938	1.70955	0.0887044	2.79405	1.12937			4.08057	4.60602	7.75523	6.50401	6.60035	3.46105
	0	1.06192	0.466251	0.296208	0.561866	0.749844	0.876512	0.337774	2.0305	0	3.33142	1.65063			3.30525	4.58577	7.21515	5.91167	10.3076	3.83461
	0	0.711517	1.07628	0.122318	0.564485	0.72595	1.20225	0.172831	2.37858	0	4.39766	2.31079			2.69623	4.55236	7.51418	5.68061	10.9078	4.21594
	0.144322	0.39717	1.01442	0	0.610169	0.910272	1.59094	0	2.60519	0.0959848	2.89268	2.91526			2.34804	4.11716	7.05287	5.57522	10.0269	3.64061
	0.374573	0.178806	0.788201	0	0.629845	0.924531	0.290442	0	2.72187	0.492209	1.74038	3.58313			3.61586	3.88773	6.64643	5.34026	8.63542	3.89404
	0.544691	0.0337056	0.567054	0	0.636546	0.632038	0.373192	0.0113335	2.68801	0.557959	0.995073	4.38641			4.76287	4.19077	7.20612	5.08265	7.56978	3.31781
	0.698007	1.75014	0.526955	0.0187528	0.815806	0.532673	0.44376	0.275017	2.60153	0.255533	0.85076	5.14808			5.59889	4.55251	6.871	7.11249	9.92997	3.60207
	0.853186	1.49484	0.515474	0.103261	0.891439	0.685158	0.543789	0.222434	2.34061	0.0918676	1.1741	5.667			5.75651	4.59522	5.80615	7.35091	10.9176	3.42517
	0.946136	1.12919	0.815972	0.232558	0.863215	0.744826	0.634876	0.366092	1.98622	0.144349	1.5957	5.9642			5.20154	4.25081	6.92953	7.5246	10.6035	3.70912
	0.811116	0.674368	0.60869	0.41494	0.784745	0.532492	0.677475	0.455198	1.65363	0.461324	2.14883	5.85576			4.57275	4.02709	6.08345	7.38782	9.60249	3.30212
	0.540851	0.301105	0.427556	0.641246	0.73013	0.518976	0.620506	0.593283	1.20256	1.17159	2.68965	1.38595			4.07679	3.75612	5.46795	6.69953	8.28568	3.24171
	0.38379	0.0912011	0.475151	0.736346	0.690597	0.448539	0.481396	0.830244	0.844381	0.73032	3.23199	1.98106			2.64642	3.55413	5.35671	6.04834	9.77622	3.44419
	0.325758	0.0154971	0.485827	0.457045	0.640079	0.476421	0.635081	0.955752	0.598326	0.480059	4.68381	2.47753			3.8513	3.44515	5.23463	6.01811	10.8861	3.57106
	0.24363	1.90147	0.77598	0.201487	0.591755	0.573236	1.06838	0.896586	0.510717	0.400435	4.35438	2.98594			5.03347	3.4798	5.35202	6.00572	10.8944	3.58293
	0.111629	1.47892	0.758278	0.0592351	0.688265	0.356414	1.19031	0.794994	0.566822	0.56779	3.14899	3.39465			5.75937	3.59126	5.44262	5.57576	10.0688	2.81976
	0.144776	0.675009	0.647103	0.0706026	0.798857	0.236177	0.97213	0.62844	1.96821	1.04269	1.98511	3.94751			5.64214	4.32047	4.94315	6.4195	8.59515	2.79628
	0.245143	0.242756	0.587598	0.0737337	0.838346	0.395654	0.834122	0.444549	2.37065	1.32967	1.05921	4.80785			5.52272	5.01638	5.20434	7.02757	7.57968	2.78214
	0.18513	0.0276576	0.483212	0.0102616	0.800765	0.814311	0.874125	0.318112	2.66563	0.864032	0.849026	5.62347			5.21927	4.02282	5.46102	7.35985	10.6711	2.86777
	0.100841	0.0160871	0.887203	0	0.370848	0.862376	1.05	0.209758	2.82333	0.72746	1.08423	6.28794			5.77919	4.51967	4.63036	7.46418	10.8003	3.06202
	0.113967	1.57674	0.81192	0.0813313	0.435171	1.16789	1.29482	0.0462399	2.72989	0.809147	1.44782	0.892448			6.41003	4.32843	4.95636	7.35367	9.97059	3.14357
	0.170282	0.256037	0.642824	0.219714	0.650855	1.76654	1.6714	0	2.50796	0.995796	1.9671	1.34226			6.77827	3.58871	5.23866	6.83909	8.45134	3.12718
	0.166327	0.00497738	0.552324	1.12956	0.567205	2.41336	0.30991	0	2.10544	1.40279	2.49818	2.09118			6.69226	4.333	4.46092	6.33758	7.26545	3.37016
	0.270167	0.0115366	2.19783	0.723336	0.416754	3.08826	0.372871	0.0594555	1.68342	1.79768	3.04213	2.69788			6.31619	4.42372	4.82418	6.31868	10.1969	2.98405
	0	1.78271	1.69356	0.381071	0.499576	0.744164	0.43002	0.259537	1.48365	2.10515	4.52861	3.0796			5.13131	3.60221	5.09776	5.16708	10.4926	3.82766
	0	1.2098	1.31966	0.171041	0.866898	0.817822	0.466119	0.0975875	1.29057	1.80722	3.71577	3.47739			6.4242	3.59825	4.40867	6.06483	9.63013	4.74347
	0	0.240696	1.09366	0.0155742	1.03824	0.922548	0.464597	0.168642	1.07176	1.53589	2.45365	3.76556			7.40303	3.27272	4.83348	6.79933	8.12142	5.72817
	0	0	2.52462	0.0653664	0.529106	0.874365	0.357972	0.328557	0.900957	1.14575	1.3585	4.29105			7.83678	3.31782	5.15669	7.35896	6.65625	5.51801
	0	0	1.45627	0.146287	0.39142	0.958137	0.222574	0.531285	0.828293	1.11236	0.986775	5.24647			7.77673	3.25004	4.32171	7.64342	9.61224	6.4972
	0	1.27954	0.650557	0.106281	0.315103	1.23407	0.351611	0.865269	0.815316	1.27729	1.01843	2.02747			7.10954	3.00894	4.83026	7.60032	9.98424	6.96668
	0.0228425	0.847604	0.137147	0.799413	0.417846	0.908436	0.675301	1.01325	2.37111	1.35557	1.26351	2.78265			6.25041	2.97824	5.38784	7.3971	9.07929	5.5667
	0.209682	0.650254	0	1.13898	0.558105	0.836022	0.858732	0.839442	2.42462	1.53719	1.68816	3.24895			3.54634	3.17801	4.21213	7.06669	7.66626	7.18248
	0.435678	0.15098	0	1.10786	0.676815	0.943617	0.853006	0.633577	2.22106	1.86495	2.18552	3.42576			5.1652	3.67023	4.8135	6.6826	6.07386	7.647
	0.598146	0	1.92644	0.629359	0.804176	1.10401	0.735462	0.437866	1.95799	2.00343	2.71493	3.77023			6.63804	3.41005	5.88128	5.07084	9.25195	7.39594
	0.48742	0	1.2775	0.296175	0.930937	0.955853	0.631258	0.290447	1.7799	1.86543	4.45919	4.16379			7.72585	3.75493	4.37326	5.81913	9.52703	8.32501
	0.23638	0.818375	0.623849	0.291637	1.1188	0.812648	0.73448	0.233795	1.60649	1.6752	3.16423	4.87298			8.22754	4.02411	5.38405	6.80705	8.6422	8.06377
	0.088309	0.60769	0.0725462	0.31072	0.646808	1.00472	0.358253	0.137227	1.39622	1.68222	1.92766	2.78835			7.92523	3.82653	6.8636	7.54899	7.29653	7.48585
	0.0231813	0.0756107	0	0.861509	0.655332	1.08287	0.391966	0	1.24952	1.76349	1.23219	3.31552			7.32396	3.14952	5.03258	8.03686	5.60223	8.3226
	0.0259874	0	0	0.917122	0.599028	0.895758	0.386574	0	1.19657	1.71405	0.984444	3.6348			6.96575	4.11999	6.67275	8.22729	5.33503	8.54611
	0.0521506	0	1.47868	0.926994	0.589258	0.834682	0.253981	0	1.1492	1.80205	1.11425	3.76283			6.45248	4.26334	8.25515	8.11484	4.15314	8.54215
	0.135944	1.38252	1.05884	0.735462	0.670464	0.813415	0.10404	0.141229	2.30372	2.09398	1.4256	4.11715			5.46219	4.09313	4.09751	7.68205	6.08292	8.42718
	0.232985	0.570028	0.655107	0.774077	0.787591	0.746395	0.149069	0	2.07263	2.19913	1.84956	4.64548			3.70496	3.54778	5.94546	4.4753	6.49227	7.89593
	0.17742	0.621411	0.323995	0.750372	0.887044	0.773324	0.324039	0	1.77367	2.13776	2.34263	3.33816			5.29502	2.93698	7.71775	5.24878	7.04285	8.13483
	0.0668054	0.0572524	0.0141087	0.671784	0.964104	0.865996	0.56799	0.273295	1.56209	2.06858	2.87464	3.64494			6.81846	4.39525	9.27145	5.81161	7.85543	8.93741
	0.0940861	0	0	0.737057	1.1846	0.903235	0.754883	0.561222	1.46553	2.09165	3.86231	3.92056			7.8946	4.2957	5.12339	6.65486	8.54228	8.19693
	0.19025	0	1.69573	0.730413	0.64298	0.685979	0.671318	0.881036	1.36118	2.12845	2.64048	4.18857			8.27994	4.02151	6.78167	7.64673	7.29564	8.79673
	0.202595	1.00083	1.1231	0.588764	0.704953	0.601267	0.532525	0.949412	3.89526	2.05152	1.58387	4.59723			8.33534	3.5668	8.34915	8.41556	9.16413	8.85633
	0	1.3619	0.642434	0.635851	0.808288	0.745873	0.611473	0.710022	3.19721	2.18821	1.03984	5.20539			8.39625	3.14756	9.79001	8.86627	8.21894	7.67923
	0	0.59934	0.256889	0.117492	0.957189	0.787072	0.31924	0.484379	2.74612	2.52887	0.99517	3.50119			7.92998	2.76883	7.24728	8.87906	6.70796	9.0234
	0	0.0624409	0.0843316	0.180065	0.954959	0.461857	0.230551	0.292155	2.54728	2.38623	1.16089	3.77244			6.82827	3.43759	8.53092	8.57714	9.67595	8.50206
	0	0	0.0610786	0.052629	0.826504	0.494474	0.110136	0.186469	2.46126	2.31741	1.468	4.02189			5.49527	3.94641	9.70117	5.26576	9.16802	8.37754
	0	0	0.0702823	0.0844293	0.843407	0.478003	0.0930772	0.190534	2.49996	2.20961	1.92475	4.40644			3.95385	4.4274	7.33514	5.99081	7.45746	8.98818
	0	1.76048	0.148306	0.0820945	0.969539	0.534855	0.18556	0.0930406	2.62642	2.14659	2.50946	4.93685			2.53541	4.70515	8.09611	6.67216	10.0126	7.73295
	0	0.65805	2.21341	0.105923	1.01567	0.419085	0.424923	0	2.83237	2.17299	4.72674	5.71804			6.67831	4.72007	8.78226	7.63424	9.95221	8.8538
	0	1.25235	1.94902	0.128185	1.01227	0.364887	0.63203	0	2.61343	2.18763	3.58505	3.50341			7.74378	4.40158	7.07081	8.60578	8.21904	8.82896
	0	0.550714	1.56488	0.158816	1.21301	0.296157	0.603776	0.073432	2.2998	2.4447	2.1318	3.76086			8.5799	3.95895	7.28834	9.42039	6.46643	8.40093
	0	0.132046	1.08237	0	1.62537	0.282187	0.508852	0.236098	1.90391	2.88296	1.2383	3.93747			9.28325	3.40942	7.57235	9.80546	10.4866	9.11404
	0.0127812	0	0.585055	0.000569008	0.924968	0.992502	0.545768	0	1.67637	2.59065	0.860625	4.37623			9.17509	2.78444	7.91298	9.46798	9.01701	8.54495
	0	0	0.144117	0.188513	0.934563	1.17285	0.10565	0	1.58026	2.5281	0.900931	5.08763			8.23664	3.38376	6.15198	8.7556	7.32945	7.64653
	0	1.4164	0.00920972	0.209921	0.907042	1.57635	0.0645428	0.294222	1.45555	2.36071	1.19554	3.75678			6.95351	4.49678	6.22044	5.02284	5.68772	8.81935
	0	1.2448	0.159524	0.247526	0.915092	2.21773	0.123022	0.598823	4.55051	2.1734	1.62014	3.9136			5.38361	4.79491	6.64797	6.09667	10.5921	9.23181
	0	0.578815	0.380068	0.262392	0.936573	2.88726	0.323106	0.874248	4.52585	2.16918	2.19627	4.42178			3.78823	4.44162	6.49101	6.81997	9.69134	9.02705
	0	0.199851	0.649181	0.256134	0.898769	0.838754	0.502226	0.846081	4.24139	2.27906	4.34878	5.27084			6.19168	4.25936	6.37955	7.62073	8.19483	9.13571
	0	0	1.88864	0.395376	0.964952	0.871843	0.585834	0.568103	3.76197	2.61083	2.80688	3.70797			7.6592	4.17839	6.19777	8.78068	6.45021	9.02209
	0.0668972	0	1.84837	0.474428	1.10176	0.987256	0.542587	0.363194	3.3702	3.11175	1.61253	3.93201			8.94384	4.23012	6.23883	9.69976	10.5624	8.75014
	0.103197	2.27703	1.65378	0.486869	1.10819	1.05469	0.289233	0.214794	3.06829	2.78676	0.798223	4.54905			9.29199	4.23186	6.14262	10.3168	10.3719	8.97255
	0.0448791	0.982767	1.35035	0.485968	1.05293	1.25355	0.427919	0.156814	2.88803	2.75963	0.717028	5.48091			8.81144	4.17555	5.99938	10.3561	9.1618	8.30767
	0	2.42146	0.950963	0.450413	1.17934	1.55579	0.523267	0.166378	2.83197	2.52967	1.07246	3.46755			7.88772	3.99053	6.00188	5.65882	7.57361	8.9171
	0.0184957	1.34829	0.538602	0.379678	1.48793	0.9942	0.49619	0.0677647	2.90129	2.26873	1.45178	3.84781			6.57075	4.27349	5.80738	6.83046	10.4026	7.98702
	0.103784	0.621446	0.330503	0.326837	0.85494	0.934128	0.426374	0	3.03985	2.32068	1.934	4.69336			4.99364	4.43916	5.68129	7.72595	10.8053	8.73252
	0	0.156794	0.337064	0.6319	0.893903	0.937396	1.32238	0	3.07002	2.54911	3.96784	3.15271			3.28658	4.52278	5.52904	8.65671	9.88929	7.69834
	0	0	0.507137	0.783316	0.831081	1.00452	1.21792	0.168244	2.75768	2.92011	2.6206	3.7434			6.17739	4.38705	5.53269	9.88047	8.5945	7.56172
	0	0	0.783125	0.831308	0.73833	0.932483	1.30668	0.309969	2.23911	2.94893	1.48763	3.43133			7.75876	3.80198	5.49051	10.6421	10.2467	7.55931
	0	1.97157	1.92909	0.813805	0.797817	0.883783	1.53295	0.0817692	1.63907	3.06432	1.15534	3.73899			8.60056	3.33607	5.205	10.9001	11.0355	6.75715
	0	0.114852	2.04175	0.717814	0.903044	1.07135	1.18827	0.348804	1.34779	2.80075	1.28174	3.79399			8.76688	2.87718	5.26811	3.19912	10.475	7.15938
	0	0	1.87715	0.546298	1.01686	1.22594	1.23648	0.622781	1.25495	2.50999	1.47501	3.58856			8.42053	2.7017	5.2589	4.63193	9.47506	6.57673
	0	0	1.58339	0.620394	1.12411	1.00717	1.27894	0.86811	1.17897	2.56421	1.76656	2.25094			7.56128	3.7099	4.98536	6.3008	10.1802	5.51283
	0	1.73314	1.19996	0.775204	1.11169	0.847199	1.35846	0.78662	3.81044	2.8837	3.89449	3.06053			6.1558	4.52711	5.07279	7.60035	11.0986	4.43835
	0	0	0.83357	0.23659	1.06369	0.793211	1.62386	0.518906	4.11088	3.35364	2.73634	3.27948			4.4458	5.12909	5.07655	8.76333	10.7582	3.17498
	0	0	0.580656	0.34371	1.10829	0.729116	1.07494	0.357282	4.23046	3.14938	2.05941	3.31202			6.76561	4.38969	4.83805	9.72427	9.89525	3.60094
	0	1.82041	0.417035	0.339956	1.29939	0.760867	1.18231	0.252318	4.27156	3.46561	1.72359	3.06277			7.72614	4.15262	4.9586	10.6376	8.7168	2.77579
	0	0.00275106	0.406229	0.254622	1.61323	0.861915	1.20526	0.226807	4.25247	3.27818	4.23779	2.72668			8.10027	4.61188	5.05253	10.9354	10.9287	2.19239
	0	0	2.16344	0.177195	0.48563	0.97348	1.18907	0.221266	4.09388	2.9761	3.90634	2.33414			7.8563	4.32193	4.68062	2.58538	10.7012	2.0159
	0	2.2487	2.0507	0.103973	0.533923	0.815274	1.12815	0.133881	3.82947	2.76668	2.91423	1.95359			6.86092	3.79646	4.97986	3.7902	9.79836	2.1332
	0	1.01638	1.73929	0.0735702	0.624028	0.691405	1.22635	0.0489546	3.5508	2.97899	2.20667	2.4533			3.91794	4.33372	5.39548	5.53741	8.44373	2.5416
	0	0.112453	1.26986	0.161183	0.67083	0.748664	1.49648	0.0765544	3.34582	3.5841	2.20509	2.87904			6.9623	4.36301	5.21395	7.33226	7.40101	2.92321
	0	0.0675588	0.850604	0.27232	0.756189	0.754901	0.874987	0.204314	3.22009	4.76271	2.34905	3.0834			7.32866	3.78977	6.28509	8.56587	10.4822	2.98906
	0	2.68147	0.55792	0.242273	0.859174	0.393877	1.0289	0.358167	3.23643	3.86137	2.39665	3.13112			6.83612	3.55708	5.98392	9.66188	10.4319	3.059
	0.0153155	1.52089	0.366146	0.189435	0.945556	0.518571	1.2002	0.50468	3.26649	3.75776	4.61773	3.06857			5.929	3.21107	7.59621	10.4834	9.50176	3.12903
	0	1.10661	0.310116	0.241053	1.03312	0.554608	1.11302	0.348875	3.11415	3.40052	4.60826	2.73189			6.17466	3.44269	7.32734	3.17764	8.05055	3.16245
	0	0.38396	1.8083	0.138402	1.06242	0.591255	0.938941	0.560196	2.07549	2.85464	3.95789	2.40783			6.23822	3.38755	9.12019	4.5452	6.72069	3.15641
	0	0.199325	1.62852	0.0932132	1.04965	0.612875	0.816091	0.718169	1.35441	2.91813	2.6474	2.17716			5.9515	3.22924	8.37101	6.62085	9.9168	3.16703
	0	0.12261	1.25617	0.0558174	0.979885	0.388945	0.711649	0.857229	0.961062	3.65237	1.94634	1.98048			1.20664	3.04374	10.2054	8.46443	9.9893	2.86656
	0	2.23578	0.866085	0	1.05444	0.424225	0.771482	0.751222	0.779963	5.13066	1.9807	1.85494			1.30888	3.04795	5.04286	9.50485	9.07334	4.17245
	0	1.5505	0.535633	0	1.39312	0.408805	0.964479	0.550605	0.694007	4.24467	2.14151	2.31191			1.37917	3.20897	7.05122	10.2538	7.67981	4.9898
	0	1.26726	0.324687	0.0268931	0.400102	0.314072	1.38165	0.456712	4.34773	4.2143	2.3622	2.79734			1.49883	3.52271	8.9799	10.7963	6.19511	6.10371
	0	1.34887	0.26661	0.177235	0.40466	3.33443	0.891415	0.415807	3.89087	3.69311	2.54175	3.40277			1.40649	4.15767	10.7653	3.99087	9.72831	5.74081
	0	1.54488	1.4076	0.216077	0.533447	4.26932	0.997364	0.444394	3.58096	2.86214	5.08045	3.58878			1.29892	3.77111	7.25695	5.46578	8.82712	6.88587
	0	0.39861	1.38101	0.184669	0.644559	5.09291	1.10152	0.439724	3.47638	2.91726	4.86587	3.36469			1.61303	3.1122	9.03657	7.65022	7.46876	7.26688
	0	0.176999	1.24937	0.177101	0.706792	1.26187	1.1736	0.327466	3.52254	3.77992	3.91536	3.12593			1.78758	4.2348	10.6825	9.31957	5.8083	5.50538
	0	0.116779	1.00978	0.167858	0.734141	1.58385	0.978926	0.229574	3.75566	4.33922	2.39774	2.78225			1.89416	4.38045	6.99926	10.2244	7.47895	7.45696
	0	1.72973	0.718897	0.135	0.709169	2.09067	0.68009	0.176202	3.99347	4.50392	1.8085	2.50586			2.14918	4.05678	8.42922	10.7032	5.57279	7.98383
	0	1.30327	0.499483	0.0987363	0.795374	2.78493	0.433106	0.206498	4.12415	3.85591	1.95113	2.35285			2.04975	3.42988	9.81996	4.69154	6.18219	7.40204
	0	1.26787	0.388403	0.0566486	0.980626	3.46954	0.28321	0.403307	4.18701	2.90176	2.12333	2.38096			2.19614	3.97451	10.1683	6.34742	6.80778	8.4891
	0	1.42014	1.17131	0	1.07297	0.957781	0.360438	0.619422	4.27722	3.01441	2.36997	3.15717			1.9209	4.48675	7.64977	8.56917	7.73612	8.19529
	0	1.69798	1.226	0	1.0165	0.955145	0.539584	0.875726	4.31336	3.92351	2.57686	3.61624			1.83683	4.41692	8.66087	10.0054	6.40168	7.16655
	0	1.90356	1.21038	0	1.03899	1.09163	0.776907	0.862451	4.20242	5.52329	2.73242	4.01348			2.10999	4.12778	9.30267	5.24123	8.35419	8.29712
	0	2.08833	1.05734	0.0993791	1.28378	1.26874	1.24938	0.855865	4.03496	4.68618	5.31309	4.02504			1.84861	3.67658	7.2298	7.12031	7.0656	8.63874
	0	1.93926	0.845344	0.249596	0.56871	1.57889	2.10528	0.789862	3.86809	4.02479	4.8737	3.64501			1.94728	4.27176	7.8568	9.38898	8.51711	7.81838
	0	1.3297	0.697379	0.346909	0.564257	1.97479	0.802485	0.670874	3.69981	3.20361	3.71	3.35036			1.92748	3.56672	6.0615	5.82783	7.44436	5.96774
	0	0.774491	0.596812	0	0.58007	1.07398	0.961437	0.577181	3.21351	3.47516	2.21423	3.08236			1.89098	3.62676	6.34613	7.84999	6.22716	8.16461
	0	0.360139	1.08368	0	0.601975	1.03067	1.05586	0.561976	0.733191	4.29479	1.75177	2.90706			2.18707	4.02052	6.41852	10.0573	8.70532	8.36099
	0	0.129856	1.06272	0.345662	0.608181	0.916195	1.05891	0.648997	0.508397	5.53462	1.91854	2.7986			2.00818	4.45972	6.12044	5.05472	7.95092	8.01471
	0.00256036	0.102078	0.859121	0.285763	0.623798	0.877993	1.03902	0.663734	0.432783	4.26841	2.09255	2.21888			2.32046	4.74268	5.96941	6.44507	6.7655	7.22059
	0	1.76698	0.650177	0.254394	0.597926	0.832596	0.912898	0.5469	4.61572	3.81633	2.34356	3.08983			2.02319	4.75505	6.20433	8.53525	9.17034	8.63156
	0	1.15918	0.621794	0.231998	0.694491	0.813273	0.706334	0.399835	4.19511	4.19745	2.62198	4.09497			2.22609	4.37456	6.24787	10.4976	8.86049	8.20999
	0.00302225	0.676206	0.619648	0.192613	0.957615	0.975827	0.437941	0.235454	3.86038	4.76677	2.91191	4.48076			1.89877	3.82698	5.99324	5.14321	7.55255	7.99555
	0	0.31843	0.924956	0.165576	1.15101	1.12414	0.262258	0.193694	3.6005	5.33246	5.41225	4.54995			2.22942	3.18227	5.67594	6.5998	6.21435	8.67474
	0	0.13807	0.693513	0.146262	1.23591	1.34213	0.31675	0.372858	3.44092	4.93352	4.80083	4.37787			1.90761	2.56442	5.99353	8.817	9.66396	7.89296
	0	0.131985	0.479022	0.133872	1.22864	1.06956	0.403158	0.585302	3.42071	4.96075	3.48311	3.96543			2.42921	2.06896	5.96574	4.67853	8.36787	8.216
	0	0.624252	0.507584	0.160325	1.21126	0.803082	0.445247	0.673593	3.50615	4.9728	2.14284	3.59942			2.16819	4.7561	5.76952	6.17789	6.98887	8.32499
	0	0.301057	0.526645	0.214431	0.550489	0.716576	0.721538	0.828724	3.73093	4.97818	1.68801	3.29673			2.55007	4.8785	5.56183	8.50611	10.0629	7.34249
	0	0.169632	0.844453	0.307775	0.56416	0.637848	1.40737	0.797204	3.98206	4.83782	1.69394	3.20736			2.38137	4.34308	5.65064	4.20849	9.06351	6.79039
	0	0.174331	0.755443	0.312663	0.529415	0.699738	2.20576	0.833685	4.22734	5.9452	1.83615	3.1685			2.39194	4.02544	5.48076	5.75591	7.83637	8.18537
	0	0.621682	0.630364	0.134549	0.512493	0.834265	0.762783	0.797901	4.29596	5.58397	2.12523	2.28916			2.50702	3.88552	5.34095	8.00014	10.2584	7.82139
	0	0.284652	0.584517	0.124885	0.49848	1.01243	0.912283	0.683986	4.23942	4.93649	2.51558	3.05078			1.91539	3.95571	5.14219	9.41731	9.74668	7.38368
	0.0080609	0.153388	0.504748	0.325768	0.58838	0.890695	1.00973	0.667542	4.2932	4.10009	2.9642	3.75881			2.92315	3.98988	5.25166	10.0659	8.77046	8.13376
	0.0506366	0.53309	0.783228	0.442413	0.713117	0.726332	1.02412	0.782893	4.37188	3.6357	3.53162	4.45868			2.29403	3.89204	5.16093	5.33964	10.2165	7.47298
	0.0720091	0.256663	0.724841	0.666238	0.795644	0.744695	0.95915	0.79483	4.35335	6.15092	5.52386	4.76282			3.20057	3.61762	5.03815	7.36766	10.2221	7.8473
	0.168089	0.116857	0.613123	0.615144	0.935678	0.756721	0.839403	0.681733	0.349473	5.13946	4.82872	4.79139			2.65755	3.19826	5.04962	8.58356	9.48337	8.07475
	0.223711	0.399098	0.591331	0.506254	1.14825	0.292753	0.726694	0.507602	0.312038	3.70365	3.31118	4.57475			3.22319	4.63048	5.02189	9.14345	10.1434	8.32832
	0.264304	0.268132	0.443803	0.444726	1.34614	0.319553	0.558968	0.272658	3.92998	2.89091	2.05429	4.21436			2.98181	4.75017	5.07455	6.64145	10.5656	5.60861
	0.328266	0.154155	2.14532	0.394039	1.3487	0.527164	0.488359	0.195018	3.70051	2.57041	1.56191	3.83249			3.18621	4.59694	4.86652	7.59025	10.0325	7.43958
	0.341942	0.310592	1.37	0.355994	1.21846	0.60237	0.600776	0.324884	3.41927	2.99759	1.42943	1.55566			3.27672	3.89339	5.13779	8.03458	9.24769	8.56539
	0.232278	0.269852	0.824413	0.339731	1.47817	0.629554	0.636586	0.498333	3.23754	3.97984	1.5215	2.15274			3.06923	4.61318	5.59332	5.79821	10.1412	6.02971
	0.118248	0.199859	0.399092	0.306138	0.360261	0.640224	0.555202	0.646854	3.18692	3.78279	1.80899	3.02778			3.4682	5.15862	5.64122	6.25566	10.7698	7.67657
	0.0607944	0.209601	0.179662	0.288123	0.337027	0.37445	0.633702	0.816159	3.20281	2.67367	2.28641	3.78847			2.9139	4.44835	6.82083	6.48868	10.2548	8.38949
	0.0311028	0.199619	0.100018	0.301587	0.423481	0.468932	1.0006	0.742079	3.306	2.1066	2.82847	4.2968			3.48407	4.18539	6.54658	6.33107	9.51737	8.00094
	0.0170149	0.701099	1.81358	0.323603	0.520588	0.475513	1.45018	0.792862	3.48895	2.48526	3.46731	4.65114			3.19375	4.57787	8.31644	4.81768	10.0968	8.21535
	0.0314989	0.47507	0.936294	0.480687	0.662224	0.325893	1.82883	0.759732	3.7606	3.36082	4.82663	4.83489			2.51482	4.2751	7.79172	4.75673	10.7257	8.44086
	0.0648002	0.316757	0.315631	0.496122	0.834473	3.73857	0.793284	0.769242	4.00441	2.90898	3.14617	4.85887			3.1304	3.91111	9.7666	2.3155	10.1168	8.49817
	0	0.270456	0	0.390679	0.885934	1.68566	0.910889	0.864179	4.2577	2.10019	1.92484	4.5926			3.19101	4.30713	8.72394	1.8735	9.27605	8.18077
	0.0543819	0.881864	0	0.272505	0.923636	2.1479	0.994233	0.874289	4.36318	2.26805	1.39428	4.31009			2.883	4.27138	10.7816	2.94102	8.34867	7.68065
	0.212767	0.627645	0	0.333648	1.13721	2.75151	0.883441	0.781425	4.2747	2.87121	1.20586	4.06919			2.9765	3.90528	7.13241	2.44999	7.52277	7.93966
	0.321126	0.446244	0	0.561759	1.39826	3.5268	0.624846	0.58049	2.98715	2.79154	1.27472	1.45454			3.11361	3.58985	9.30189	2.04005	9.77027	7.122
	0.428894	0.364228	1.38722	0.625203	1.51351	4.21554	0.495169	0.300765	2.61952	2.40078	1.5654	2.17892			2.41942	3.50917	11.3536	4.69228	10.3566	7.56788
	0.512256	0.258073	0.762889	0.562768	1.50749	0.995802	0.428273	0.20057	2.57534	2.54253	2.09665	2.92426			2.97745	3.44001	7.10547	3.85384	9.87912	6.67112
	0.451708	1.28018	0.312818	0.5251	1.51431	1.04427	0.477956	0.281428	2.63481	3.70465	2.67689	3.73463			3.22821	3.37091	9.25626	3.46116	8.99035	7.33013
	0.339536	1.03109	0	0.706849	0.202146	1.31094	0.665617	0.414149	2.7346	2.71387	3.32327	4.39992			1.68036	3.59154	11.289	2.91166	7.8671	5.83261
	0.273376	0.805747	0	0.736261	0.195079	1.55862	0.732757	0.572243	2.92239	2.37645	4.74297	4.8819			2.54049	4.25189	11.3718	2.34469	6.76578	4.53926
	0.199682	0.586991	0	0.709888	0.397472	1.91802	0.67828	0.737207	3.14911	3.57597	3.02782	5.09316			3.26403	3.93932	6.55913	5.35146	9.893	4.72406
	0.104995	0.40177	1.09414	0.627732	0.620288	2.47	0.672131	0.730925	3.38357	2.89907	1.87926	5.08384			3.57967	3.41082	8.53272	4.59743	9.62181	3.18114
	0.0453877	0.247172	0.602775	0.590955	0.774877	1.03551	0.765499	0.830946	3.6181	2.85246	1.29779	5.01712			3.42661	4.62197	10.5166	4.14271	8.69882	2.68082
	0.108875	0.117055	0.355172	0.571877	0.923525	0.920505	1.00225	0.846848	3.89198	3.91638	1.05438	4.74637			2.1217	4.1481	10.8852	3.8958	7.45913	2.65851
	0	1.55507	0.214515	0.545087	1.02473	0.796815	1.30199	0.861819	4.05904	3.30627	1.08412	4.54012			3.04941	3.53303	7.87862	3.32557	6.23749	2.30918
	0	1.36472	0.0331129	0.495596	1.09712	0.789796	1.6461	0.916687	4.21375	5.25819	1.36668	1.57738			3.80962	4.65948	9.48155	2.65528	9.71085	2.28399
	0.0190336	1.14753	0	0.34137	1.27032	0.665649	0.665459	0.922406	2.08294	4.29249	1.91107	2.12203			4.12379	4.71316	10.1652	4.94285	9.57982	2.44811
	0.039818	0.922218	0	0.194209	1.45173	0.504603	0.717887	0.757234	1.88511	6.03192	2.50077	2.79931			3.24441	4.3514	8.63817	4.57223	8.62521	2.62397
	0.0261305	0.637846	1.60099	0.220832	1.54903	1.01206	0.726209	0.491197	1.9672	0.0824432	3.14484	3.51191			2.48365	3.84293	4.88694	4.31624	7.31202	2.81247
	0	0.366166	0.903025	0.296646	0.105066	1.16291	0.655259	0.341896	2.18233	0.067946	4.6755	4.25515			3.48149	4.53715	5.40002	4.09054	5.90777	2.99157
	0	0.197504	0.353908	0.43374	0.112536	0.882062	0.437631	0.319892	2.44288	0.135393	3.04859	4.92218			4.18055	4.75881	5.97852	3.55296	7.5124	3.04249
	0	0.108257	0.0771855	0.661877	0.326149	0.618583	0.311942	0.374984	2.8131	0.256515	1.93739	5.47018			4.14328	4.55994	6.25541	4.84273	5.70856	3.06228
	0	1.52951	0.010671	0.51806	0.545684	0.549773	0.276051	0.475594	3.30941	0.122553	1.28407	5.60186			3.4436	4.25425	5.94845	4.70777	5.88763	3.0162
	0	1.51564	0.055891	0.363615	0.700991	0.428487	0.35575	0.579192	3.73769	0	0.989491	5.42431			3.82028	3.98294	5.16823	4.6025	6.54634	2.94128
	0	1.45298	0.205451	0.316882	0.871144	0.609116	0.533559	0.815447	3.96828	0	0.974784	1.15328			4.50073	3.6749	5.51638	4.47882	7.51972	2.90938
	0	1.25229	1.74462	0.318104	1.06495	0.724754	0.618234	0.844723	4.20176	0.1704	1.24364	1.62962			4.86507	4.62302	5.9275	4.23263	6.2233	2.88776
	0	0.977821	1.44494	0.431443	1.21566	0.867329	0.621008	0.977379	1.67203	0.53584	1.75514	2.2066			4.82258	4.05495	6.06353	4.74496	8.05722	3.31076
	0	0.58304	0.92547	0.622352	1.35636	0.719769	0.576541	1.09189	1.88593	0.525893	2.30133	2.7269			4.55741	3.4573	5.78448	4.60654	6.77759	4.61868
	0	0.250438	0.43057	0.650842	1.41471	0.554423	0.549929	1.04092	2.13562	0.259069	2.89769	3.28749			5.28125	3.56123	5.61139	4.6646	7.93104	5.32731
	0	0.105462	0.0748785	0.745361	0.126224	0.704763	0.727402	0.887213	2.41314	0.12974	3.37247	3.94338			5.7022	3.34064	5.78641	4.68313	6.85974	6.42947
	0	0.0742697	0	0.67769	0.136889	0.835399	0.986522	0.693274	2.74649	0.197049	3.50416	4.63336			5.89033	2.95159	5.77123	4.63298	7.94225	7.32819
	0	1.614	0.11144	0.595911	0.279982	0.446692	1.05241	0.546221	3.14289	0.56113	2.30229	5.36892			5.86387	2.52978	5.52121	5.31098	7.10924	7.43911
	0	1.38366	0.762787	0.586826	0.397202	0.274165	1.1135	0.532472	3.66649	1.02612	1.44865	6.00831			5.62825	2.10388	5.25182	4.96003	6.22231	5.95987
	0	1.57137	1.54893	0.551347	0.479809	0.307353	0.322402	0.562868	4.13614	1.14543	1.0567	1.28061			4.68389	1.7824	5.58881	4.94945	8.43347	7.82726
	0.00250086	0.552623	1.56759	0.505084	0.618308	0.478504	0.39359	0.57437	4.38421	0.734878	0.962555	1.8729			5.58853	1.77562	5.44367	4.90204	7.94076	8.25907
	0.0261626	0.156276	1.45058	0.475422	0.822954	0.530841	0.413621	0.896377	1.65765	0.498164	1.17041	2.3349			6.23099	3.10375	5.19894	4.93046	6.8849	7.70693
	0	0.0187248	1.21217	0.445466	0.974405	0.591509	0.343332	1.08149	2.05749	0.45973	1.58992	2.76987			6.61772	3.6335	5.07084	4.90553	8.96138	8.43028
	0	0.0360513	0.889341	0.39162	1.08163	0.396727	0.298166	1.20197	2.49969	0.65795	2.03843	3.06262			6.65602	4.07339	4.92372	5.24188	8.78638	7.67033
	0	1.80977	0.558309	0.200041	0.405504	0.460659	0.351746	1.19196	2.90168	1.18443	2.53759	3.49201			6.17585	4.35727	4.97704	5.19588	7.59859	8.46426
	0	1.36058	0.363604	0.0280089	0.486362	0.403231	0.474339	1.11869	3.33604	1.43173	3.0274	4.22952			5.60816	3.75394	5.0473	5.37746	6.40653	8.47326
	0	1.29363	0.354428	0.12344	0.512097	0.320684	0.57042	0.951381	3.71771	0.997118	4.26362	5.04532			5.48089	3.12764	5.12671	5.35054	9.42518	6.18433
	0	0.56395	0.972553	0.247308	0.506843	2.1077	0.607225	0.795552	1.89133	0.851262	2.89984	5.98938			5.32201	2.58409	4.84061	5.27971	8.37179	8.43575
	0	0.117686	1.63367	0.221343	0.546802	2.69181	0.52898	0.776576	2.3361	0.95201	1.78815	1.14915			4.70137	2.26733	5.1952	6.64476	7.27723	8.50951
	0	0	1.41249	0.243367	0.644066	3.35391	0.469632	0.764418	2.93907	1.15265	1.26721	1.80366			3.88169	3.33557	5.61508	6.00392	9.85362	8.06896
	0	0	1.14727	0.342611	0.685461	4.11939	0.651096	1.0111	3.42799	1.56862	1.074	2.39805			2.91504	4.09875	4.79867	5.43708	9.16044	3.84841
	0.0930512	1.46135	0.876802	0.387513	0.687874	4.75318	0.913235	0.570119	3.86962	1.84019	1.14903	2.80144			1.97976	4.77217	5.58354	5.62574	8.28897	7.12982
	0.107551	0.535163	0.658478	0.318297	0.686657	1.02704	1.03346	0.284422	4.11652	1.64934	1.40623	3.14368			4.82418	3.78815	6.44942	5.90984	9.95397	8.61066
	0.383779	0.0719472	0.517405	0.230497	0.735455	1.14334	1.04484	0.638947	2.87922	1.30032	1.73715	3.26861			5.85688	4.74741	6.27554	6.99978	9.67105	8.24743
	0.0327469	0	0.747266	0.248779	0.736354	1.53057	1.1588	0.451994	3.46081	1.25568	2.15221	3.64962			6.70349	4.85168	7.74452	6.7735	9.00572	7.5267
	0	0	1.76489	0.324163	0.703254	1.86616	0.390107	0.819059	3.89811	1.43388	2.65648	4.5262			7.18387	4.53155	9.10894	6.21522	9.94187	4.93826
	0	1.59719	1.48926	0.448103	0.69207	2.27628	0.466316	0.789227	0	1.53752	4.92129	1.65805			7.14416	3.90177	8.22995	5.78892	10.0443	7.60666
	0	1.1407	1.15669	0.575174	0.683794	2.92969	0.399519	0.719074	0	1.68986	3.54887	2.28727			6.99675	4.5752	10.27	6.06216	9.50467	8.38131
	0	0.460528	0.854304	0.588856	0.550461	0.788457	0.355294	0.711212	0	1.94773	2.33433	2.75764			7.12883	5.1281	8.82689	7.41469	9.90179	7.78707
	0	0.00281721	0.605759	0.535825	0.713729	0.694109	0.38799	0.779975	0	2.30225	1.64906	3.02813			6.89989	4.47042	11.0201	7.28768	10.2678	5.64649
	0	0	0.458865	0.477836	0.802948	0.748994	0.484202	0.719224	0	1.94925	1.27715	3.31866			6.10056	4.10489	11.4434	6.9895	9.63537	7.61886
	0	1.17024	0.512861	0.42205	0.749487	0.642361	0.645848	0.618376	0	1.86962	1.13042	3.50302			5.09231	4.47796	11.2837	6.53944	8.92277	7.85091
	0.0245684	0.894189	0.575294	0.429083	0.404014	0.467524	0.735815	0.721206	0	1.69372	1.19195	4.06928			3.91952	4.19273	11.6507	6.23372	9.86101	7.11553
	0.13696	0.398577	1.61271	0.151922	0.627897	0.867766	0.667457	0.758389	0.129777	1.65467	1.39443	5.1376			2.77911	4.25193	2.54128	6.35705	10.2468	6.13553
	0	0	1.46097	0.0551926	0.668731	0.923901	0.581281	0.761133	0.143976	1.71862	1.75258	2.24954			3.21906	4.18387	3.48202	7.03472	9.39386	7.42869
	0	0	1.15508	0	0.86561	0.688934	0.628473	0.685687	0.110082	1.72869	2.28626	2.69359			5.68748	4.00741	4.32709	7.7236	8.55946	7.22144
	0	1.91465	0.839701	0	0.366939	0.490368	0.823892	0.547399	0.0298723	1.79504	3.12384	3.05395			7.26018	3.76349	5.03636	7.99638	7.88393	6.48009
	0	0.954246	0.546859	0.0244293	0.49154	0.492114	1.13248	0.395326	0	1.97897	2.17393	3.30101			7.75603	3.69061	5.41347	7.81773	9.62115	7.24828
	0	0.38567	0.390952	0.20183	0.646273	0.416547	1.28156	0.258391	0	2.0468	1.48512	3.58343			8.36134	3.75917	5.10759	7.3915	9.9419	5.37291
	0	0	0.45061	0.197546	0.737829	0.520369	1.10193	0.120751	0	1.98823	1.02104	3.87718			8.35186	3.79657	3.499	2.99917	9.16986	6.7458
	0	0	0.518336	0.123601	0.860234	0.609134	1.06957	0.379082	0	1.90574	0.964718	4.67771			7.65183	2.95486	4.18723	3.66042	8.28766	7.11734
	0.0678514	1.54058	1.3688	0.121639	1.0406	0.69023	1.44047	1.06227	0	1.8699	1.16134	2.96415			6.6641	2.94769	4.73277	4.31169	7.39066	5.75429
	0.152306	0.782997	1.36966	0.146673	1.25004	0.54223	2.00227	0.891386	0	1.8526	1.48336	3.31144			5.45242	2.63495	5.14302	6.94262	6.51543	7.05068
	0	0.325863	1.19173	0.120724	0.519967	0.414971	0.409058	0.815812	0.25452	1.82958	1.98239	3.68426			4.12275	4.06686	5.28788	7.97607	9.32363	7.07339
	0	0	0.96068	0.112868	0.601292	0.679817	0.35926	0.791534	0.377224	1.91047	2.89615	4.05235			2.72287	3.85285	4.99865	8.65549	9.58433	6.1779
	0	0	0.710061	0.16642	0.652356	0.361919	0.413379	0.809272	0	2.02801	1.83945	4.4843			7.62611	3.45117	4.77382	8.74174	9.04104	7.29562
	0	1.09747	0.555576	0.552796	0.641881	0.291931	0.512787	0.763286	0	2.10431	0.978223	5.41043			8.65231	3.72156	5.04343	8.39882	8.1039	6.56225
	0	0.891472	0.550283	0.534862	0.610501	0.322999	0.698161	0.644698	0	1.96727	0.82013	3.10328			8.93493	3.75165	5.13706	3.49854	6.98702	7.36666
	0.026333	0.227273	0.576608	0.45358	0.677376	0.436199	0.818333	0.46022	0	1.85078	1.09109	3.45021			8.55138	3.39892	5.09544	4.20159	6.00346	7.02204
	0.0821845	0	1.14312	0.4288	0.806088	0.471684	0.821924	0.230338	0	1.80783	1.38443	3.90489			7.82754	4.75073	4.83312	5.05943	9.47524	7.44203
	0.145126	0	1.21061	0.300639	0.901864	0.572149	0.741151	0	0.322278	1.8053	1.78105	4.3877			6.79381	4.41534	4.51946	6.47849	9.12318	7.56729
	0.109	1.75039	1.14688	0.412855	1.00942	0.425487	0.585	0	0.923375	1.82752	4.08111	5.01222			5.45184	3.92253	5.10293	7.93847	8.11214	7.64538
	0.0767534	0.711118	1.00205	0.369127	1.16609	0.46146	0.67401	0	1.02249	1.92773	2.74319	3.14711			3.86989	3.48706	5.02711	9.08868	6.84901	7.6826
	0.0671668	0.839001	0.832089	0.181688	1.4099	2.46873	1.08364	0.098199	1.32265	2.00914	1.58699	3.45414			2.46194	4.08094	4.86309	9.78887	5.70327	7.58398
	0.0583037	0.232981	0.734052	0.0626719	1.72414	3.15656	1.2267	0.893853	1.54918	2.65204	1.20608	3.91834			6.64633	4.37584	4.63352	9.60996	8.4105	7.6857
	0.076324	0	0.707083	0	0.651107	3.86193	0.916701	0.843694	1.35244	2.16298	1.28839	4.47133			8.73143	4.38375	4.52157	8.94606	7.082	8.1223
	0.110824	0	0.719085	0	0.696389	4.53062	0.747053	0.820724	1.49207	2.08862	1.43551	3.43703			8.66197	3.99334	4.71026	4.10343	5.57399	8.30075
	0.335476	1.36743	1.00858	0	0.77164	5.0603	0.920335	0.84364	1.88356	1.9447	1.66623	3.92852			7.97945	3.65353	4.55184	4.97453	7.33373	7.42417
	0.299488	0.424395	1.00542	0	0.858853	1.3296	1.21963	0.865424	2.18885	1.80515	3.98846	4.53382			6.80458	5.05921	4.77914	6.06979	5.56903	8.12424
	0.2998	0.936685	0.84934	0.0112246	0.865222	1.73876	1.60817	0.753644	2.31374	1.76465	2.74488	3.05873			5.28697	4.54938	4.54432	7.76946	7.38894	6.33588
	0.252	0.287113	0.672694	0.252818	0.812238	2.1842	2.14749	0.567947	1.77282	1.80498	1.98837	3.41083			3.6622	4.00179	4.59257	9.19469	7.78971	6.79072
	0.184172	0	0.63631	0.470314	0.843019	2.69613	0.338147	0.347558	1.96055	1.8736	1.60859	3.94931			2.13926	4.47608	5.33904	10.2054	7.24161	7.12145
	0.131408	0	0.650785	0.467101	0.93034	3.39316	0.435975	0.0853939	2.29266	1.92109	1.48823	4.61717			7.2126	4.74882	6.05177	10.585	8.32311	5.41227
	0.121044	2.29496	0.888735	0.288647	0.990027	0.80255	0.53365	0	2.50084	2.80904	1.55381	3.35395			8.57233	4.76577	4.76241	4.62402	7.86902	5.67129
	0.0392003	1.01091	0.733035	0.167176	1.05425	0.757486	0.653503	0	2.53259	2.3839	2.16821	3.97727			7.67556	4.95577	6.05566	5.88022	6.72965	3.75615
	0	2.02491	0.542411	0.0953524	1.31465	0.802238	0.705513	0	2.41332	2.21351	1.85135	4.76973			6.5333	5.04881	7.24762	7.25084	8.99818	4.17843
	0	1.06842	0.486848	0.0853965	1.75604	0.818659	0.679531	0	2.07912	1.94395	4.41716	3.27778			4.9677	4.99296	6.91677	9.08902	8.66841	2.59323
	0.893583	0.32833	0.477462	0.58963	0.909032	0.833507	0.576371	0.821665	2.25536	1.85272	4.07145	4.05376			3.28102	4.6458	8.58095	10.3794	7.63019	2.35953
	0.891111	0	0.814163	0.355112	0.865569	1.1856	0.377324	0.768396	2.2486	1.88111	3.35068	5.0511			7.76416	4.25939	9.76212	11.0852	9.3329	2.44435
	0.795703	0	0.813756	0.264579	0.832398	0.812698	0.483664	0.762057	2.44215	1.93705	2.68253	3.27601			7.04164	3.81314	10.5869	10.9201	9.33319	2.68538
	0.606254	2.06086	0.702705	0.306694	0.832939	0.831486	0.927097	0.903565	2.55066	2.78	2.68131	2.3253			2.98251	5.18448	0.904091	3.85608	8.64537	3.00502
	0.403797	0.677797	0.503038	0.246972	0.864536	0.694326	1.0687	0.95277	2.49308	2.53729	4.90432	2.15629			6.997	4.94114	1.68963	5.25242	9.28194	3.31854
	0.269913	0.365955	0.376077	0.0539137	0.864696	0.571719	0.826404	0.740062	2.34073	2.17164	4.86707	2.39347			2.53927	4.63809	2.37518	6.98423	9.63611	2.56179
	0.265763	0	0.742097	0	0.890419	0.629192	0.667593	0.457344	2.10315	1.9998	4.28774	2.56491			0.980812	4.36401	2.92428	8.52534	9.22826	2.72447
	0.313519	0	0.825099	0	0.9488	0.664556	0.696673	0.282923	1.95814	2.0114	3.23044	2.49908			1.10555	3.96265	1.94586	10.1143	9.70635	2.91602
	0.282438	1.90055	0.762904	0	0.930954	0.593764	0.307599	0.0972956	1.03111	2.15854	2.4612	2.37719			1.23339	3.83381	2.59323	10.9731	9.56844	3.0897
	0.217107	0.542671	0.469863	0	0.875563	0.587642	0.414476	0	0.92645	2.64768	2.49003	2.14155			1.17991	3.00534	3.06273	11.2277	9.525	3.14405
	0.177773	0	0.586482	0.0866562	1.06367	0.578053	0.526444	0	3.31727	3.24299	2.71209	1.75307			1.35862	3.56217	3.38981	3.3589	9.64362	3.12579
	1.81145	0	0.469892	0.287574	1.47804	0.518234	0.550246	0	2.56529	2.94372	2.85946	2.20543			1.3589	4.11166	3.49057	4.68768	8.91932	2.97202
	0.926036	1.9093	3.22606	0.487029	0.80082	0.483894	0.476935	0.0670208	2.27759	2.50781	5.35801	2.48993			1.18712	4.72358	3.19244	6.24529	9.34212	2.78144
	0.0809943	0.690446	2.00946	0.704327	0.807025	0.73391	0.304243	0.71255	2.25691	2.14181	5.05605	2.63102			1.49061	4.95198	3.59729	8.05032	9.48243	2.67079
	0	0.401082	1.25311	1.05304	0.762486	0.340424	0.102071	0.814467	2.35494	2.12698	4.25983	2.66254			1.44203	4.82838	3.85428	9.55443	8.53418	5.99532
	0	0.0299397	0.867156	0.766891	0.706233	0.456363	0.181774	0.844009	2.42677	2.48125	2.9782	2.38454			1.15806	4.25988	3.91247	4.12405	7.67553	7.05742
	0	0.0164863	0.987087	0.471003	0.778353	0.328004	0.497817	0.826472	2.33671	3.3599	2.26147	2.09591			1.31544	3.56422	3.85307	5.75577	9.12879	3.37029
	0	2.18357	2.29605	0.239858	0.893998	0.265893	0.701544	0.819898	2.18851	3.62798	2.34436	1.90657			1.62489	3.22407	3.58303	7.35445	9.22036	4.88902
	0	1.05644	1.43686	0.115655	0.948492	0.389056	0.703734	0.85956	2.14748	3.36378	2.5555	1.74714			1.54639	3.97684	3.16729	8.89541	8.30986	6.52091
	0.0429449	0.464374	0.695184	0.109677	0.980223	0.493711	0.610179	0.866618	2.15945	2.89138	2.7635	1.75875			1.70758	4.64876	4.40681	10.2116	7.4128	7.91581
	0.245408	0.164141	0.125839	0.0887998	0.987586	0.647656	0.552392	0.633198	1.40375	2.29305	2.96395	2.15565			1.84322	3.62192	4.29813	3.32409	6.65237	5.45026
	0.333512	0.147151	0	0.0367602	0.965127	0.287883	0.357577	0.355427	1.14107	2.27516	5.62947	2.79433			1.75588	4.65517	4.18851	4.94718	6.00008	6.63488
	0.201788	2.70093	0	0.0315009	1.02641	0.26427	0.502804	0.290742	1.00985	2.92568	5.08213	3.07856			2.07825	4.81174	4.01687	6.67154	8.96373	7.67658
	0	1.63575	0	0.115292	1.26085	0.390958	0.533324	0.228351	0.898545	4.19548	4.08123	2.95402			1.71533	4.43765	3.72702	8.41304	8.98851	6.13319
	0	1.318	2.11526	0.237234	0.445336	0.471652	0.280411	0.0198287	2.40678	3.96381	2.6804	2.7848			2.1795	3.67949	4.51798	9.7621	8.25803	7.09419
	0.0768703	1.30825	1.20069	0.391165	0.518632	0.373621	0	0	2.15059	3.86292	2.08896	2.47136			1.80731	4.38255	4.49386	10.7494	7.29417	6.83092
	0.302085	0.594704	0.521328	0.766564	0.577468	3.53566	0	0	2.08091	3.3456	2.22929	2.18924			1.77802	5.03626	4.50303	3.94484	6.27141	7.86226
	0.506731	0.278483	0.0545805	1.15113	0.607977	4.29376	0.148899	0.0175284	2.1759	2.51912	2.40943	2.02657			2.05082	4.49672	4.7405	5.79667	5.52427	7.8432
	0.541103	0.168556	0	0.767596	0.692773	1.47467	0.416674	0.611294	2.3465	2.53283	2.62209	1.96036			1.80634	3.79156	5.01276	7.59457	8.36194	6.54168
	0.456665	1.97926	0	0.419458	0.81153	1.91093	0.64652	0.694393	2.35186	3.37607	2.83814	2.64389			2.29049	4.26556	5.57809	9.49458	7.27598	8.12391
	0.313285	1.48152	0	0.230275	0.88641	2.45767	0.60643	0.841979	2.33751	4.84168	3.03877	3.10265			1.99875	4.0499	5.48895	4.50323	6.07536	6.87849
	0.167979	1.23977	0	0.10448	0.94959	3.07385	0.50197	0.913246	2.46907	4.18995	5.6814	3.5752			2.40997	3.68036	6.62127	6.68888	5.22935	8.0178
	0.200989	1.18235	1.60935	0.144519	1.05432	3.80147	0.327353	0.88088	2.56982	3.69483	4.8779	3.65507			2.17062	4.06644	9.07491	8.61266	6.15191	8.41244
	0.321579	1.94182	0.91416	0.222537	1.12016	0.827334	0.027942	0.79318	1.3769	2.82763	3.76331	3.31198			2.28544	4.043	3.55757	10.489	5.14827	8.04783
	0.335179	1.23148	0.322531	0.201862	1.03461	0.834956	0	0.650573	1.07269	2.91748	2.45	3.0322			2.27057	4.03904	3.63176	3.53448	6.45169	8.56012
	0.290798	0.627416	0.00661688	0.208364	1.04286	0.887087	0.0695601	0.557272	0.92515	3.78146	1.98874	2.77015			2.26648	3.71683	3.56987	5.26254	5.27859	8.336
	0.225288	0.30262	0	0.762391	0.425175	1.00982	0.326447	0.465998	0.811952	5.15945	2.10967	2.57715			2.43491	3.80984	3.56602	7.65167	7.30639	6.53431
	1.11299	0.143887	0	0.958243	0.462131	0.800607	0.567214	0.317493	2.59259	7.02969	2.23979	2.4538			2.44818	3.83899	3.49267	9.62101	6.63879	8.53817
	0.46753	1.06692	0	1.13044	0.511652	0.749595	0.566147	0.212009	2.02862	4.02143	2.43717	1.44743			2.52657	3.9829	3.03896	4.20753	7.84103	8.49243
	0	0.524035	2.03916	1.11057	0.554575	0.700233	0.486264	0.148345	2.01613	3.36754	2.70718	1.91259			2.49106	3.49417	4.99383	6.27905	7.11616	8.02371
	0	0.227667	1.47678	0.680566	0.586597	0.806974	0	0	2.07491	3.58407	3.02676	2.69615			2.47339	2.34162	4.86119	8.6661	8.58198	7.11127
	0	0.110853	0.765849	0.359731	0.638636	0.732748	0.0506349	0	2.09172	4.29213	4.62996	3.66073			2.355	2.5306	4.69051	7.15126	7.84354	8.38556
	0	0.527248	0.217591	0.341882	0.706845	0.623587	0.279043	0	2.19046	5.27691	3.45922	4.1522			2.30705	4.22906	4.49042	9.42349	8.92547	8.07013
	0	0.200686	0.0483821	0.344777	0.820683	0.522231	0.471088	0.670711	2.27652	6.5384	2.33847	4.36195			2.51117	4.20471	4.55771	7.69206	8.48798	7.55983
	0	0.105157	0	0.375991	0.994157	0.541886	0.0545565	0.738702	2.43289	4.41179	1.92029	4.21706			2.68461	3.47637	4.66446	9.72776	7.59994	7.26936
	0	0.67111	0	0.846557	1.10612	0.593465	0.275995	0.85388	2.77273	4.14969	1.90274	3.77699			2.697	3.23541	4.37951	5.41971	8.93908	7.90355
	0	0.271941	0	0.882367	1.04385	0.440875	0.41208	0.879599	2.95011	4.40318	1.97935	3.43681			2.82814	3.53649	5.22844	7.88922	8.88542	7.47835
	0	0.115725	0	0.880307	0.998536	0.621919	1.38879	0.803624	2.90219	4.76263	2.18669	3.152			2.2867	3.53679	5.00525	9.55705	8.15089	7.13379
	0	0.662747	1.91556	0.689028	1.12335	0.394107	1.30259	0.659866	2.62533	5.04047	2.50414	2.99329			2.58232	4.41314	4.92724	7.63733	8.98919	7.32594
	0	0.301069	1.50173	0.51224	0.648748	0.224914	1.33105	0.432698	1.97568	5.48382	2.92202	2.08955			2.93245	4.59711	5.30133	8.89878	8.45384	6.82884
	0	0.105728	0.748571	0.509906	0.675044	0.359583	1.5549	0.324811	1.33423	5.12744	4.58448	2.75011			2.662	4.39424	5.7844	7.0179	8.6816	6.29125
	0	0.519018	0.169321	0.7178	0.631714	0.524752	1.3539	0.352199	0.900466	5.33449	3.29526	3.45515			2.31064	3.60242	6.00008	7.84879	8.43986	6.86058
	0	0.295472	0	0.69819	0.601813	0.25779	1.41466	0.263282	0.681107	5.21947	2.25301	4.21261			3.05542	3.7579	4.7289	5.96449	8.39688	6.71516
	0.182244	0.150232	0	0.727088	0.580435	0.349711	1.61386	0.0368523	0.61783	4.99717	1.82793	4.69251			3.11922	4.1713	5.60324	6.3174	8.24586	6.15868
	0.275289	0.390664	0	0.593299	0.602155	0.624152	1.23499	0	2.17919	4.57658	1.68976	4.88724			2.20112	4.29178	6.5805	2.68623	7.27461	6.59
	0.246688	0.269642	0.0586048	0.626742	0.662497	0.350567	1.32892	0	1.82414	4.38078	1.6993	4.66491			3.16148	3.90374	7.31585	2.24273	8.19925	6.27043
	0.138186	0.195766	1.57947	0.58568	0.770422	0.499171	1.37719	0	1.9029	6.23555	1.88698	4.22575			3.41691	3.36033	3.04311	4.33444	8.03966	6.35488
	0.0308622	0.238415	1.55413	0.50563	0.932355	0.388735	1.44222	0.625011	2.01272	5.81459	2.21645	3.87127			3.07463	4.63126	3.18937	3.94662	7.07686	5.94944
	0.0904907	0.161013	1.33538	0.539013	1.07418	0.319246	1.64774	0.756947	2.01469	5.01668	2.65855	1.16468			3.38181	5.13397	3.33902	3.74102	6.22371	6.18184
	0.205131	0.135662	0.824445	0.436419	1.15965	0.298946	0.846023	0.790168	2.06461	3.97043	4.58121	1.63719			3.10715	4.93419	3.40369	3.21583	8.14613	6.10143
	0.231705	0.155977	0.365568	0.381289	1.13186	0.272123	1.09681	0.818003	2.19912	3.41018	3.16241	2.14773			3.0956	4.53903	3.28667	2.57813	7.89974	5.38438
	0.219061	0.0901309	0.101935	0.376723	1.03232		1.21911	0.854688	2.48796	6.31733	2.15347	2.83582			2.66359	3.82166	4.75475	4.45126	7.0194	5.44978
	0.764954	0.208029	0.00754066	0.159024	0.641536		1.28098	0.801196	3.01262	5.3184	1.7322	3.51446			2.8426	3.44431	4.82837	4.29651	6.11807	6.87321
	0.330054	0.108864	0.0606218	0.110408	0.598718		1.26411	0.661884	3.22008	3.79378	1.52434	4.08794			2.91607	3.99444	4.98401	4.14095	5.32067	7.39825
	0	0.183286	0.285418	0.0557074	0.592086		1.16792	0.475716	3.05202	2.9354	1.44978	4.59573			2.3407	4.40683	5.15279	3.58343	8.30689	8.17155
	0	0.0936014	0.677154	0.0471964	0.600887		1.19562	0.251875	2.61087	2.68537	1.61078	5.0494			2.97392	4.56515	5.14961	2.89192	7.96942	8.79085
	0	0.690823	1.3113	0.0629718	0.667672		1.31959	0.187851	1.83502	3.20777	1.98601	5.27076			3.21736	3.64299	4.53189	4.51197	7.1372	8.86935
	0	0.57446	1.25576	0.147485	0.773893		0.878257	0.244548	1.18257	4.43154	2.45625	5.01569			2.76776	5.23811	5.27723	4.54646	6.10534	7.23732
	0	0.488102	1.0843	0.240918	0.838621		1.04803	0.167858	0.693384	4.20877	3.12164	4.62347			3.46499	5.33708	5.4577	4.55936	5.14023	7.80127
	0	0.379627	0.833336	0.22289	0.908934		1.27067	0	0.43411	3.08854	4.52581	4.2531			3.69847	4.96881	5.8585	4.40562	4.65675	8.26154
	0	0.23849	0.566677	0.237513	1.05782		1.2397	0	0.418921	2.52012	2.96236	1.16319			3.40435	4.5629	6.44169	3.81759	8.14995	8.40651
	0	0.709824	0.382873	0.252946	1.22742		1.11521	0.0195117	1.88681	2.88805	2.0253	1.56615			2.23218	4.06384	6.87522	4.4047	7.36927	6.8967
	0	0.628783	0.322443	0.289307	1.21067		0.99786	0.0420305	1.68518	3.87201	1.65175	2.22026			3.19038	3.63574	6.81313	4.30494	6.19626	6.9816
	0	0.464239	0.502239	0.45724	1.03313		0.856579	0.653747	1.70726	4.83057	1.39579	2.89244			3.96371	3.36727	7.82943	4.50287	5.12067	5.19827
	0	0.239109	0.899744	0.466801	0.304642		0.8155	0.733785	1.86003	3.57689	1.24238	3.56034			4.1633	3.78399	8.23141	4.65223	4.5665	3.96116
	0	0.150611	1.3428	0.503466	0.287354		0.847037	0.842857	2.06482	2.74217	1.38458	4.16105			2.9261	4.182	8.18869	4.72753	7.65064	2.33425
	0	1.03332	1.21834	0.495095	0.408875		1.05245	0.920605	2.24266	2.82727	1.8124	4.67477			1.9784	4.54258	9.11308	4.51244	6.48255	2.37774
	0	0.87362	1.05613	0.45084	0.562331		0.790545	0.941328	2.44548	3.4494	2.30278	5.0796			3.79126	5.31607	2.5194	4.57846	5.38017	2.63039
	0	0.754773	0.850553	0.670511	0.69812		0.906297	0.911831	2.71827	4.19089	2.89659	5.45995			4.46304	5.11865	5.06607	4.63827	4.6672	2.88585
	0	0.499681	0.660126	0.747661	0.83384		1.07584	0.849307	3.16283	3.55743	3.39551	5.6123			4.31733	4.80893	5.78907	4.82107	8.01825	3.1266
	0.0849676	0.201483	0.523124	0.844023	0.877071		1.23478	0.705234	3.26571	3.01234	2.79262	5.33918			3.01666	4.51731	6.01391	4.9145	7.28929	2.58762
	0.0421385	0.123807	0.575093	0.805695	0.894804		1.13268	0.510879	2.98353	3.05305	1.92098	1.1349			2.8463	4.19161	5.73778	4.91752	8.25964	2.73634
	0	1.38213	0.730662	0.652679	1.05175		0.914174	0.331976	2.42727	3.55866	1.61218	1.68513			3.7562	3.90458	5.98694	4.69624	7.6346	2.88417
	0.0290818	1.22394	1.40439	0.233693	1.26098		0.723098	0.158912	1.55706	4.49364	1.33316	2.17408			4.41682	3.67554	7.09453	5.00187	8.00816	5.31834
	0.0816604	1.0515	1.22068	0.235634	1.32805		0.579295	0.117305	0.938214	3.33925	1.13621	2.70175			4.75365	3.57205	7.76037	5.12311	7.67173	6.25464
	0.0842413	0.851641	1.03558	0.420299	1.27601		0.544193	0.152684	0.546528	2.77732	1.28169	3.32674			4.67069	3.60784	7.88523	5.21155	7.21748	6.67884
	0	0.477757	0.845812	0.377794	0.140856		0.554347	0.0829596	0.354575	3.34812	1.70051	4.00202			3.47725	3.7588	7.32764	5.20862	6.54221	7.39789
	0	0.13391	0.636334	0.35037	0.107896		0.624593	0	0.382956	2.96118	2.1376	4.64794			3.04017	5.52895	6.8473	5.37571	6.85321	4.70573
	0	0.0768897	0.490649	0.264322	0.3048		0.861238	0	1.68324	4.48754	2.62399	5.22253			3.65052	4.9266	8.05459	4.91925	6.41216	6.07754
	0	1.56009	0.531465	0.186963	0.551711		0.460165	0.0564952	1.53143	3.56345	3.04737	5.59608			5.08595	4.51872	8.83976	5.14038	6.63706	7.51233
	0	1.55669	0.579789	0.230564	0.705108		0.601503	0.728646	1.61112	0.2675	3.02434	5.8784			5.25425	3.7904	8.80014	5.51974	6.24409	8.07322
	0	1.4644	1.39267	0.300723	0.833548		0.773924	0.940088	1.8621	0.194025	2.09716	5.93515			5.10146	3.81783	8.97306	5.54607	5.37905	5.41489
	0	1.26691	1.28872	0.263682	0.910115		0.908914	1.05496	2.24145	0.209669	1.64501	1.13229			4.75734	3.52678	9.43048	6.56739	4.72621	6.87401
	0	0.964841	1.06241	0.219079	0.958846		0.988297	1.09239	2.5678	0.270101	1.33245	1.60999			4.29761	3.68878	2.79606	6.23244	6.6538	7.81369
	0	0.439279	0.83662	0.316512	1.10172		1.03091	1.05155	2.85326	0.401094	1.14277	2.21906			3.76924	3.45165	3.03069	5.6774	6.12654	6.03633
	0	0.054051	0.58763	0.193007	1.26517		0.970938	0.982773	2.9847	0.254018	1.27058	2.65906			2.69107	3.00582	3.3993	5.31142	5.20162	7.49355
	0	0.0116157	0.433542	0.190189	1.34137		0.841297	0.898816	3.07474	0.180321	1.61076	3.01726			4.59852	2.59048	3.89242	5.6712	4.53985	8.60377
	0	1.73869	0.467043	0.208706	0.205862		0.6484	0.771485	2.90672	0.333592	1.93269	3.5662			5.28208	2.38251	3.95943	7.18732	6.97514	5.393
	0	1.55545	0.507937	0.113867	0.187613		0.515315	0.554234	2.51721	0.64415	2.29884	4.24538			5.64747	4.82055	3.66306	7.05123	6.27878	6.48723
	0	1.72772	1.35064	0.0366708	0.370947		0.50882	0.338285	2.0393	0.73675	2.70154	5.01638			5.69152	5.00728	4.74173	6.68393	5.31557	7.5407
	0	0.37649	1.35323	0.109138	0.568949		0.498843	0.225139	1.3543	0.481559	3.0851	5.74816			5.49456	4.80438	5.56168	6.10658	4.54172	8.30419
	0.0184109	0	1.12049	0.219807	0.677012		0.457135	0.152047	0.864865	0.389091	3.58273	6.15013			5.17296	4.05738	6.6274	5.82839	4.04949	5.86253
	0.0412341	0	0.898814	0.258921	0.792782		0.575393	0.112276	0.561053	0.452055	2.43768	6.38443			4.90389	3.20735	6.82171	6.20432	6.51188	7.22385
	0.032455	1.97577	0.694103	0.236393	0.92199		1.04849	0.0813685	0.418979	0.782628	1.69799	1.17503			4.80887	2.77088	6.23544	6.39019	5.56636	7.92029
	0.0362204	1.52603	0.580005	0.212654	1.02134		0.694434	0	0.45341	1.2315	1.42756	1.73849			3.10698	3.87056	6.55371	7.37569	4.6548	8.29697
	0.0891584	0.318771	0.59985	0.215013	1.13775		0.838986	0	2.34824	1.34219	1.32248	2.18862			4.11575	4.66987	8.06514	7.78115	3.99379	5.73853
	0	0	1.1241	0.187466	1.20592		0.946806	0.010424	1.55794	0.929427	1.35274	2.62067			5.01413	5.12184	8.65255	7.57858	3.86427	7.50173
	0	0	1.17646	0.167212	0.308249		0.999935	0.159256	1.45559	0.68012	1.52265	2.86579			5.66959	4.99326	8.29627	7.19203	3.97799	8.39347
	0	1.6681	1.04815	0.160558	0.445255		0.948083	0.74752	1.67068	0.69452	1.70055	3.15392			6.00095	4.85677	8.62128	7.35497	5.78048	5.75422
	0	0.275558	0.903633	0.0862567	0.557368		0.830625	0.971055	2.0396	0.919762	1.96773	3.75303			6.05925	4.61763	8.99321	8.36889	4.85634	7.27383
	0	0	0.780572	0.0292536	0.594267		0.746898	1.18	2.4598	1.44134	2.38053	4.52437			6.34505	3.75927	8.44497	8.5955	4.12058	8.38227
	0.0117345	0	0.744586	0.0783116	0.686189		0.624382	1.22723	2.76471	1.60736	4.32111	5.52779			6.32986	3.15951	4.14419	8.25579	3.80601	4.79736
	0.015654	1.33966	0.801779	0.174388	0.853145		0.596887	1.09186	2.98661	1.20282	2.90881	1.51104			6.05723	4.66069	5.15012	7.73585	3.7267	7.33993
	0	0.225347	0.890042	0.31736	0.986728		0.713378	0.929615	2.98857	1.07055	1.9539	2.07994			5.57095	4.60077	6.21765	4.4428	3.74902	8.28934
	0	0	0.890348	0.410451	1.10059		0.746465	0.801767	2.85996	1.23474	1.70162	2.5198			4.90827	4.46567	7.39986	5.7152	3.59042	8.43656
	0	0	0.794122	0.37463	0.463201		0.661441	0.622135	2.51381	1.4659	1.5782	2.87101			4.04798	5.13468	7.44495	7.13342	3.50666	8.14029
	0	1.42685	0.682748	0.323941	0.526902		0.662875	0.327665	2.05105	1.87309	1.43358	2.97718			2.98622	4.79404	6.45633	8.4994	5.92357	8.51059
	0	1.01799	0.668274	0.0390903	0.572766		0.895058	0.0888013	1.70423	2.32015	1.41055	3.26955			2.94861	3.50853	5.02083	9.58303	5.60293	6.79332
	0	0.205649	0.726566	0.371822	0.583796		1.16659	0	1.32843	2.69901	1.43643	3.95757			5.03563	3.76615	5.81086	9.68554	4.99561	8.30137
	0.110791	0	0.791948	0.316708	0.656313		0.839158	0	1.02637	1.97095	1.63428	4.89161			6.42168	4.44321	7.12057	9.18532	4.34984	8.21668
	0.198632	0	0.735986	0.310557	0.807871		0.960172	0.0407435	0.807932	1.79854	2.09237	6.27957			6.93774	4.32214	8.74456	5.21171	5.42844	7.84174
	0.229912	1.12551	0.617909	0.292042	0.921955		1.04722	0.0169912	0.688111	1.45194	2.41935	1.78128			7.48847	3.93181	9.12928	6.80149	4.88951	6.94353
	0.187311	0.152233	0.523469	0.229242	1.01342		0.917397	0	0.669701	1.43379	2.0567	2.25344			7.64555	3.78862	8.23993	8.3191	4.19918	7.78926
	0	0	0.496341	0.206088	0.554872		0.616222	0	2.50288	1.69172	1.72608	2.65321			7.50304	4.23522	6.86799	9.67251	3.79262	7.57269
	0	0	0.743378	0.213938	0.60792		0.479655	0.095065	1.77838	1.86169	1.35626	2.98152			7.06327	4.33839	6.68018	10.5159	5.51792	7.39109
	0	1.53663	0.842069	0.22824	0.656328		0.455277	0.380899	1.64023	2.031	1.24229	3.09363			6.3838	3.45445	7.93915	10.3487	4.83809	6.82895
	0.092705	0.912678	0.776575	0.293092	0.724598		0.545939	0.552114	1.80068	2.40459	1.25112	3.54641			5.42367	4.35185	8.64385	4.07772	4.01916	7.12372
	0.232281	0.0712247	0.491738	0.351511	0.835274		0.752954	0.581615	2.18642	2.89093	1.43682	4.45514			4.13334	4.10771	8.53114	6.14673	3.61195	6.88033
	0.35778	0	0.333981	0.414582	0.527675		0.860267	0.73516	2.58542	2.08074	1.89762	2.05605			2.95889	4.0593	7.5902	7.96747	5.07978	6.94427
	0.362925	0	0.685334	0.50849	0.64142		0.854249	1.0152	2.83464	1.94686	2.38032	2.46786			1.97322	4.28115	4.38682	9.48832	4.14007	6.72475
	0.310373	1.17482	0.853461	0.54929	0.703177		0.837976	1.10146	2.92971	1.67348	2.6399	2.8829			6.72689	4.15182	4.95459	10.6883	3.61219	6.75221
	0.251189	0.754622	0.807375	0.533258	0.277142		0.868925	0.963651	2.80265	1.61864	1.96272	3.199			7.71606	4.3971	5.14209	11.0673	3.77062	6.49967
	0.180355	0.551412	0.408131	0.551751	0.44196		0.938514	0.778116	2.64302	1.74514	1.30764	3.37023			8.32885	4.0341	4.74035	7.25207	3.87554	6.543
	0.170637	0.0304773	0.605696	0.310127	0.472251		0.967702	0.596033	2.44264	1.87576	1.12584	4.01695			8.59053	3.15393	5.86703	9.0175	3.76179	6.60233
	0.213528	0	0.529573	0.163074	0.649877		1.10366	0.394937	2.13376	2.03148	1.21508	2.27177			8.37336	3.4125	6.90333	10.3126	3.36599	6.45058
	0.266412	0	2.9581	0.129152	0.879013		0.835804	0.1021	1.82226	2.35262	1.42612	2.7094			7.76315	3.23693	7.74903	11.2507	3.4986	6.16877
	0.352716	0.829231	2.91509	0.293441	0.560057		0.837118	0	1.50359	2.8575	1.82438	3.23532			6.95557	2.82965	7.4692	11.108	3.45145	5.978
	0.444896	0.525245	3.16164	0.400295	0.725097		0.721747	0	1.22124	3.36735	2.54348	3.64006			5.86558	4.75761	6.24084	6.55244	3.1123	6.4891
	0	0	1.93551	0.38318	0.776922		0.441165	0	1.03299	2.10793	1.67756	3.97741			4.42489	4.74043	7.41709	8.15125	2.82924	6.06106
	0	0	0.837159	0.702489	0.863089		0.302857	0	0.961298	2.00971	1.34978	4.71452			2.95867	4.07907	8.67718	9.8083	2.40313	5.60758
	0	0	0.110554	0.686308	1.06508		0.317583	0	0.920735	1.81173	1.35191	2.92441			7.47843	3.81097	8.73003	10.8177	2.65471	6.34489
	0.165474	1.33836	0	0.60232	1.31974		0.440925	0	2.79968	1.67967	1.50416	3.50895			8.35997	4.11603	7.46728	5.73811	5.41545	5.69433
	0.35635	0.548527	0	0.539634	0.501588		0.643579	0	2.2113	1.64563	1.79107	3.98209			8.64949	4.04442	7.43525	7.1104	4.30754	5.02791
	0.427157	1.49436	0.321977	0.462694	0.574756		0.7996	0.287719	1.9687	1.74931	1.86738	4.49472			8.45704	3.5917	7.71294	8.72831	4.04557	5.55735
	0.468457	0.590208	2.31749	0.410144	0.615436		0.897645	0.639393	1.94934	1.9287	1.54396	5.31164			8.09477	2.93642	3.60674	10.2497	3.85649	4.81768
	0.454591	0.0178956	1.42031	0.403163	0.601602		0.861712	0.410457	2.175	2.09442	1.49091	2.56174			7.46124	4.94536	3.77081	10.9205	4.03513	5.60535
	0.45738	0	0.777381	0.393888	0.603012		0.766356	0.409209	2.5021	2.463	1.62845	3.08084			5.98688	5.17645	5.34109	4.91123	4.09478	5.81127
	0.482131	0	0.152173	0.43386	0.726805		0.780867	0.503727	2.83589	3.0208	3.39839	3.65332			4.16411	4.98464	5.83994	6.38804	3.87718	6.03339
	0.475049	0.913448	0	0.471805	0.885577		0.806724	0.664199	2.57356	3.7327	2.55754	4.07403			8.49829	4.21117	5.70466	7.78128	3.58881	2.23556
	0	0.328486	0	0.452715	0.943965		0.776447	0.919614	2.42111	2.09253	2.05679	4.60598			8.12506	3.42565	4.97129	9.37852	3.60268	2.34633
	0	1.54345	0	0.554515	1.0132		0.799039	0.945044	2.14113	2.00505	1.82072	3.12601			7.01787	4.07178	3.5898	10.5638	3.68442	5.61218
	0	0.717139	0	0.724468	1.17732		1.20845	0.77423	1.77356	1.83645	3.96313	3.68486			3.8215	4.44256	6.75953	10.7349	3.55051	6.25824
	0.0542698	0.104622	3.26158	0.719163	1.42652		0.482831	0.544488	1.35746	1.62191	4.65969	4.11274			2.5007	4.52703	7.57287	5.39383	3.22132	6.00652
	0.0285541	0	2.37998	0.619461	1.75454		0.48707	0.272463	1.0963	1.51031	3.95292	4.68677			7.98777	4.18045	7.83457	7.15126	2.80537	7.13201
	0	0	1.44051	0.539295	0.613912		0.434343	0.107563	1.02712	1.59713	3.27359	3.08975			8.06066	5.10542	7.17288	8.62254	3.08954	7.56277
	0	0.643194	0.691162	0.453299	0.650375		0.35326	0	0.96886	1.73225	2.75357	3.64434			7.73603	5.46115	5.46954	10.1206	3.14725	6.95257
	0	0.339839	0.220126	0.385285	0.704713		0.339835	0	3.87951	1.76457	2.79076	4.20097			3.3934	5.44027	8.20567	10.8628	2.85323	7.93193
	0	1.57472	0	0.313795	0.749854		0.432232	0	3.23863	2.09623	4.08008	4.98287			6.91111	5.15861	7.90252	4.42191	2.45404	8.28287
	0	0.790286	0	0.358281	0.773975		0.592484	0	2.70972	2.72316	3.25948	3.10455			6.79917	4.45348	6.46586	6.17231	4.31024	6.25343
	0	0.148796	0	0.537161	0.788802		0.767517	0	2.3515	2.14398	2.69378	3.65231			2.99999	3.15251	4.64569	8.19053	3.41086	7.60335
	0	0	0	0.610459	0.840559		0.911043	0.00841084	2.2055	2.09966	2.8055	4.30877			6.03677	3.56737	6.13185	9.59542	2.7233	8.406
	0.00100304	0	0	0.58178	0.902909		0.843883	0	2.27711	1.91623	3.11855	5.31009			1.0647	5.56793	6.59281	10.7611	2.4071	8.67346
	0.00229699	0.650727	2.34779	0.481615	0.961238		0.704742	0.138639	2.51084	1.60062	3.40078	3.13676			1.09293	5.51344	6.22024	10.9696	5.80521	8.32878
	0	0.684978	1.77953	0.339138	1.04497		0.756573	0.530733	2.89051	1.41743	4.58345	3.68516			1.16316	5.33703	7.13314	5.21001	4.55673	5.02566
	0	1.61082	1.1806	0.326559	1.29847		0.862318	1.14915	3.05753	1.43272	3.91905	4.42557			1.17428	5.07115	7.73535	7.19554	3.52185	7.07087
	0	0.826818	0.588757	0.749709	1.72737		0.909212	0.61864	2.97158	1.46728	3.0741	3.16196			0.899193	4.60999	7.59857	9.35494	2.86438	8.33569
	0	0.153998	0.101279	0.776244	0.829219		0.899617	0.261067	2.25703	1.41583	2.60179	3.6084			1.03842	4.14179	6.70358	10.5605	2.4446	8.95162
	0	0	0	0.768415	0.77023		0.940072	0.298875	1.82622	1.83888	2.77122	1.96874			1.1474	3.74464	7.4328	10.8813	2.04218	8.75997
	0	0	0	0.710466	0.742832		0.494249	0.539137	1.31286	2.24686	3.0453	2.31544			1.13882	3.49267	7.60336	4.3062	2.61296	8.02263
	0	0.875285	0	0.701067	0.744455		0.41873	0.758583	1.03341	2.29286	3.2283	2.34068			1.01313	3.41467	7.04892	6.4132	2.31979	4.7572
	0	1.08129	0	0.690184	0.792501		0.383909	0.959508	0.968196	2.07556	3.43586	2.25967			0.992222	5.48432	5.58966	8.39107	2.13278	6.02129
	0	1.71796	2.2844	0.644594	0.8391		0.449968	0.877615	0.889734	1.68843	4.30822	2.02029			0.970643	5.13933	5.07299	10.2462	2.48063	7.08544
	0	0.937252	2.05939	0.581728	0.860173		0.576525	0.635652	3.7861	1.44133	3.61911	1.36865			1.14982	4.87584	5.65197	5.40077	2.47891	8.20811
	0.0189387	0.232714	1.66479	0.428514	0.886934		0.762184	0.393363	4.11182	1.3475	2.82468	1.76975			1.13816	4.35673	5.85264	7.55362	2.47365	8.74236
	0	0.0345515	1.15736	0.30155	0.882976		0.904802	0.127528	4.29003	1.32892	2.45482	2.08067			1.04193	4.07634	5.19135	9.38228	2.38761	8.80612
	0	0.119531	0.579248	0.33556	0.8526		0.861793	0	4.28873	1.35328	2.55231	2.37388			0.766214	5.54252	3.92543	10.7378	2.825	8.25193
	0	1.2293	0.107966	0.389034	1.0345		0.748745	0	4.07483	1.97471	2.72235	2.5831			1.33123	4.74477	6.71849	6.43845	2.72136	6.41822
	0	1.2727	0	0.508447	1.42764		0.729524	0.0670551	3.67131	2.59609	2.88368	2.3471			1.22861	4.27795	7.09632	8.3713	2.25929	7.70263
	0	1.84758	0	0.703276	0.71204		0.824344	0.149057	3.22725	2.32111	3.09681	2.02424			0.976108	3.63747	6.51933	9.79348	5.15357	8.26988
	0	1.08923	0	0.710678	0.717378		1.03896	0.0701279	2.80022	1.87071	3.3376	1.81296			1.15262	4.24745	5.25652	7.05204	6.32646	8.52911
	0	0.396981	0	0.564359	0.693943		1.16383	0	2.60067	1.54375	3.92208	1.60399			1.47103	4.87795	7.52101	8.65104	5.5811	8.29173
	0	0.176948	0	0.446693	0.670838		1.03393	0.007786	2.60588	1.35726	3.21293	1.46591			1.45124	4.93937	7.084	9.61029	7.34729	6.29686
	0	0.173591	1.79668	0.366493	0.758678		0.970916	0.0599083	2.75942	1.38483	2.56335	1.76635			1.22635	4.59004	6.04172	10.2233	6.8781	7.76044
	0	1.54367	1.7837	0.3458	0.899662		1.18541	0.308523	3.03563	1.6686	2.2908	2.36268			1.2932	3.76648	4.04752	8.19865	6.04022	8.57219
	0.597873	1.35621	1.61529	0.351317	0.941392		1.60181	0.730481	3.14926	2.68358	2.30725	2.71856			1.58801	4.75972	5.40595	8.83111	4.85328	8.45829
	0.530835	1.3746	1.25085	0.428032	0.94044		2.21216	1.01541	3.10999	2.9966	2.37687	2.77896			1.45711	5.49324	5.95529	9.41306	3.86094	8.2431
	0.53115	1.82331	0.695526	0.569717	0.965529		0.420367	0.501271	2.22696	2.65363	2.50841	2.75268			1.4602	5.58547	6.14553	9.82281	7.61883	4.01272
	0.375643	1.06362	0.250337	0.607359	0.970372		0.362226	0.200795	1.66752	2.14785	2.75005	2.44854			1.56463	5.44511	5.36211	7.24309	7.8633	6.14368
	0	0.450611	0.0441295	0.577402	1.02974		0.434754	0.313427	1.05456	1.75096	3.08054	2.12497			1.53588	4.93646	3.8603	7.6617	7.4402	7.48678
	0	0.238257	0	0.456827	1.23838		0.548804	0.574983	0.787639	1.60045	3.55654	1.94317			1.4411	4.3258	6.75389	8.38537	6.6169	8.34308
	0	0.178519	0	0.24347	0.419817		0.72148	0.794358	0.747594	1.80124	2.84023	1.28468			1.49175	3.75054	6.99018	9.05465	5.44233	8.65342
	0	1.86732	0	0.23729	0.527572		0.846652	0.929981	0.670376	2.37254	2.34143	1.73033			2.1779	4.67755	6.26023	7.25715	4.36396	7.31638
	0	0.914961	0.00550676	0.355055	0.554089		0.870782	0.775632	4.69982	3.70417	2.12568	2.25803			2.18113	5.06918	4.81022	8.18501	3.66898	8.13488
	0	0.376082	1.34227	0.879531	0.565575		0.803429	0.51779	3.43893	3.40329	2.10323	2.67214			2.38822	5.09387	6.93866	8.44709	3.7383	8.18517
	0	0.198186	1.37277	0.775141	0.653573		0.634141	0.342145	3.5371	3.07483	2.15936	3.18002			2.29807	5.27137	6.2646	2.15926	3.66547	7.82007
	0	0.175846	1.23228	0.624686	0.79469		0.636178	0.189203	3.70299	2.57225	2.29159	3.36263			2.30682	5.22021	5.14705	3.66222	3.47246	8.11828
	0	0.41039	0.877872	0.574546	0.88424		0.918086	0.0739158	3.87043	2.0669	2.48958	3.18231			2.10835	4.92378	4.32842	3.47031	5.01294	7.7978
	0	0.19901	0.528381	0.544561	0.94034		1.03437	0.0770023	4.02192	2.01213	2.81789	2.99206			2.1627	4.19969	4.13236	3.02833	6.23248	7.72315
	0	0.192469	0.301818	0.579318	1.0622		0.794154	0.295038	4.04506	2.51354	3.41353	2.71567			2.01568	3.47846	5.36245	2.49732	7.32265	7.25293
	0	0.350804	0.159817	0.612564	1.15791		0.742863	0.454231	3.91171	3.4163	3.49097	2.49084			2.05005	2.88417	5.86689	4.14519	8.08197	7.16092
	0	0.569464	0.0325215	0.563992	1.09499		0.958957	0.267779	3.64829	3.66915	2.76501	2.35501			2.10807	4.13445	6.06369	4.02406	8.26738	6.70273
	0.0470855	0.275905	0.102649	0.478246	1.0851		0.311536	0.0577074	3.31701	3.18626	2.2924	2.14306			2.12547	4.88412	5.27182	3.49778	7.85338	6.67796
	0.107932	0.169359	1.21111	0.275308	1.30993		0.400276	0.0621648	3.09767	2.45888	2.04857	1.424			2.20847	5.4361	6.10791	2.83245	6.91665	6.60053
	0.143791	0.223298	1.24147	0.0947738	0.465966		0.499133	0.186634	3.01842	2.38385	1.9644	1.81743			2.27014	5.29676	6.45966	4.34086	5.70298	6.60606
	0	0.618955	1.14693	0.174385	0.538561		0.614246	0.460584	3.08086	3.02163	1.99444	2.42845			2.2184	4.33655	6.56299	4.44756	4.59952	4.90725
	0	0.290344	0.916949	0.295931	0.515361		0.670255	1.63344	3.20169	4.09988	2.11816	3.20851			2.40109	3.8297	5.80654	4.37565	3.58417	6.82903
	0	0.09694	0.606766	0.31737	0.498987		0.664996	0.955783	3.22014	4.04021	2.2327	3.71368			2.25141	3.6253	6.44487	3.79083	3.29466	5.52631
	0	0.0096797	0.383041	0.368252	0.515306		0.58531	0.468093	3.15344	3.66792	2.48217	4.04478			2.56673	3.39392	6.1917	4.00288	3.40879	6.89072
	0.118011	0.239037	0.23351	0.410208	0.587969		0.386887	0.231112	2.93005	2.8862	3.13515	4.00126			2.3623	5.15065	5.42372	4.18857	3.37828	7.88054
	0.227697	0.10637	0.294523	0.383853	0.726061		0.403776	0.372702	2.11903	2.78841	3.54631	3.66149			2.70228	5.08447	4.4448	4.38398	3.14855	8.05116
	0.368482	0.0217046	0.613809	0.331178	0.861459		0.69898	0.581685	1.52052	3.33818	2.80104	3.39341			2.37375	4.56405	4.25484	4.57423	7.00533	7.67116
	0	0.428902	1.22769	0.290498	1.00829		0.783453	0.732659	0.887658	4.31947	2.32748	3.12185			2.75336	4.13986	3.55241	4.4681	7.70295	6.27283
	0	0.191488	1.18671	0.310485	1.11614		0.549198	0.765435	0.5988	4.07619	2.05845	2.95131			2.23021	3.43109	5.88663	3.79842	8.2818	7.82854
	0	0.143906	1.04605	0.356583	1.07014		0.439162	0.582378	0.507867	3.48036	1.89319	2.84944			2.53289	3.04512	5.90358	4.26252	8.43301	8.4819
	0	0.107021	0.784557	0.422737	1.02064		0.273551	0.388699	0.392491	3.39622	1.80583	1.58043			2.10411	2.83324	5.13784	4.50248	8.02917	8.64728
	0.0769266	0.29615	0.55719	0.490388	1.10106		0.363178	0.293387	4.26081	3.70732	1.87451	2.06471			2.18788	2.55479	6.14531	4.65605	6.85286	8.16266
	0.382154	0.124553	0.397384	0.457916	0.761304		0.462748	0.228501	3.7569	4.36376	2.01671	2.63415			2.24591	4.44337	6.1817	4.76657	5.45714	7.02944
	0.0569039	0.0642188	0.374612	0.382377	0.667439		0.496235	0.147375	3.40197	4.46926	2.28188	3.242			2.06492	5.0133	5.49976	4.66656	4.2976	8.23553
	0	0.0503687	1.16098	0.295863	0.598688		0.450066	0.191334	3.26334	4.24049	2.89231	3.90605			2.47303	5.24385	4.19951	4.90969	2.84513	8.93996
	0	0.203267	1.0735	0.188675	0.568063		0.295367	0.525492	3.26642	4.08787	3.54596	4.41524			2.61754	4.59851	3.96115	4.99068	7.92375	8.88665
	0.0296232	0.0656153	0.992604	0.205189	0.593853		0.0816631	0.697123	3.39126	4.00911	2.68226	4.70736			2.68056	3.08823	4.43414	4.59399	8.09185	7.92882
	0.075794	0	0.85328	0.324466	0.711192		0.0938116	0.421505	3.54816	4.0881	2.22396	4.54146			2.68013	2.80066	4.26923	4.60753	7.95645	9.09646
	0.639803	0.175215	0.63428	0.649697	0.831731		0.306841	0.191416	3.7512	4.4432	2.03726	4.13885			3.03446	2.77641	3.67924	4.81964	7.38186	9.22453
	0.384099	0.0607161	0.434406	0.687385	0.932498		0.44397	0.222022	3.94282	4.7784	1.83935	3.85109			2.72854	2.80231	5.27477	5.01076	6.06614	8.89237
	0.158307	0	0.348821	0.619121	1.02936		0.292395	0.357257	4.06367	5.35973	1.63237	3.61045			3.33289	2.65069	5.85947	5.93529	4.73495	7.38622
	0.0656631	0.00532631	1.12977	0.514462	1.08981		0.460345	0.58483	4.10536	4.88521	1.65943	3.51021			3.2396	5.32248	5.6919	5.45044	3.68297	8.70807
	0.0738845	0.134953	1.06396	0.463972	1.07354		0.536651	1.58475	4.05576	4.30546	1.90091	0.989816			2.78879	5.15792	4.97711	5.06193	7.27424	9.12878
	0.200692	0.0566765	0.970263	0.411284	1.00299		0.292091	1.01403	3.91106	3.79557	2.21068	1.3628			3.44497	3.04109	5.73207	5.19751	6.84931	8.81857
	0.240496	0	0.859673	0.405293	0.678868		0	0.631374	3.68909	3.6137	2.67901	1.82037			3.45725	3.20812	5.79028	5.3547	6.01252	7.74992
	2.45554	0.0496513	0.646826	0.396091	0.627492		0	0.43976	3.4539	3.6924	3.16638	2.26345			3.40697	3.04281	5.23281	6.78029	4.62638	8.3426
	0.864061	0.0501351	0.43907	0.277389	0.631815		0.018582	0.515875	3.17066	6.13062	3.55752	2.79026			2.83769	4.9896	4.14754	6.53952	3.51856	8.64148
	0	0	0.299952	0.14179	0.668192		0.363241	0.633305	2.88787	5.50817	2.49593	3.36272			3.10277	5.42389	5.33743	6.02403	5.56248	8.38378
	0	0.00701537	1.06793	0	0.716106		0.0182472	0.713235	1.44723	4.56696	2.06753	3.90201			2.23203	4.8276	4.80756	5.72371	5.11453	7.61094
	0	0.0529289	0.924769	0	0.805212		0	0.667566	0.920258	3.55167	2.04685	4.42923			2.94724	3.70169	3.83879	6.02871	4.31466	8.4821
	0	0.617943	0.803362	0.0651238	0.8657		0	0.475059	0.606361	3.04755	1.85441	4.95888			3.18748	3.96332	4.30366	6.75968	3.13966	8.41473
	0.0521234	0.547483	0.66437	0.226372	0.90265		0	0.328412	0.43963	3.079	1.5606	5.24942			2.54826	3.59181	4.25447	7.33811	2.56031	5.80528
	0.287344	0.52194	0.568655	0.268329	1.00796		0	0.274284	0.314811	3.76618	1.5757	5.0205			3.26159	4.99749	3.77966	7.37593	2.40781	7.0836
	0.387561	0.408045	0.529643	0.246721	1.14329		0.136143	0.243948	4.55097	4.97393	1.83653	4.61992			3.53299	5.41056	4.95312	7.201	1.70067	7.9773
	0.35293	1.00042	0.933978	0.229208	1.13907		0	0.210446	3.9447	3.66403	2.1063	4.28355			3.01576	5.23598	5.52022	6.57919	2.82547	8.41757
	0.204248	0.71459	0.828395	0.228898	1.00933		0.158558	0.293927	3.52134	2.95926	2.42658	1.33783			3.77954	3.4319	5.519	7.71243	2.86586	6.65807
	0.250974	0.63949	0.74923	0.215927	1.2002		1.69819	0.604842	3.27046	2.89629	2.78349	1.78941			4.05501	4.15398	4.99672	8.18487	2.88193	7.45933
	0.476292	0.432619	0.700857	0.218237	0.244023		1.31406	0.686763	3.11084	3.52141	2.42654	2.38546			3.72349	4.38916	3.83596	8.17005	2.90041	6.93151
	0.649247	0.179144	0.746672	0.270144	0.229903		1.33027	0.372819	3.08137	4.27864	1.96298	2.97239			2.43885	3.99859	5.40679	7.92811	3.12025	7.28001
	0.725907	1.04747	0.899649	0.33222	0.375685		1.42659	0.213986	3.16048	3.45683	1.9581	3.4773			3.48012	3.39806	5.04902	6.29462	3.30144	6.90246
	0.753369	0.9084	0.73615	0.374434	0.578322		1.79043	0.312718	3.35929	3.13756	1.80212	3.9505			4.31961	5.54316	4.1292	7.64154	3.33324	6.93978
	0.786063	0.752835	0.710699	0.402363	0.712698		1.43539	0.471258	3.58379	3.55481	1.55811	4.38821			4.53421	5.62044	4.79067	8.89065	2.95595	4.04467
	0.758831	0.425811	0.688886	0.380883	0.823117		1.42379	0.662173	3.8713	4.53632	1.58634	4.84454			3.2838	5.16699	4.4279	9.34506	5.92511	5.05682
	0.644024	0.106308	0.694214	0.322199	0.866663		1.44053	1.58939	4.05181	5.63756	1.79304	5.40074			2.24788	3.80063	3.72166	9.26338	5.09744	4.5894
	0.542379	0.0584864	0.755112	0.249338	0.881725		1.65519	1.05468	4.10736	6.74707	1.9597	5.66113			0.164777	4.38776	4.10189	7.28756	6.68302	6.25426
	0.405218	1.48777	0.891874	0.240485	1.01608		2.08877	0.704838	4.196	6.73207	2.1677	5.41557			3.67419	4.5919	4.1869	8.74584	5.75585	7.4227
	0.261206	1.29839	0.671809	0.948672	1.2116		1.27152	0.582483	4.28736	4.2108	2.48482	5.09034			4.39455	4.38835	3.83887	9.89443	4.45794	7.84165
	0.169358	1.11752	0.693134	0.82841	1.2663		1.40759	0.638579	4.27247	3.6471	2.85725	4.76743			4.28176	5.6746	2.74707	10.2163	3.3491	7.84348
	0.160154	0.866207	0.697694	0.646284	1.20998		1.46198	0.714599	1.37924	3.77228	2.48971	1.1432			3.52271	5.85201	1.40097	9.95412	7.74698	4.5587
	0.280947	0.392743	0.66318	0.530009	0.108755		1.53539	0.783247	0.947525	4.34329	1.85799	1.84989			2.66617	5.68131	5.06043	6.81976	7.18774	6.71403
	4.47984	0.0205434	0.653237	0.47795	0.0561966		1.79564	0.748486	0.642985	5.05775	1.70605	2.33319			0.615459	5.10043	5.2927	8.2827	6.23398	8.11372
	3.28317	0	0.703427	0.452924	0.233842		2.14253	0.613909	0.457986	5.75879	1.71718	2.69086			4.57064	4.33383	4.98494	9.77865	4.85633	9.00486
	1.57484	1.74077	0.793764	0.441127	0.495685		2.55693	0.50581	0.37395	5.69266	1.71676	3.21035			4.93812	3.88532	3.9019	10.6446	3.69061	8.87683
	0.370305	1.70605	0.773475	0.358011	0.655284		0.846549	0.440117	4.35778	4.4741	1.73392	3.78502			3.61586	4.34929	3.60871	10.6159	7.05949	8.11738
	0	1.56214	0.600761	0.228637	0.77666		1.023	0.355828	3.96859	3.94868	1.80448	4.32525			2.00815	5.82262	3.99438	6.07587	7.92906	8.68538
	0	1.34076	0.491444	0.165221	0.839375		1.19068	0.285511	3.55566	3.88578	1.81044	4.80793			1.56836	6.03738	4.0792	7.68329	8.10153	9.2525
	0	0.96296	0.762542	0.0875939	0.876435		1.33666	0.350329	3.03236	4.23585	1.91187	5.26905			1.74223	5.96798	3.79412	9.11488	7.51777	9.28535
	0	0.321969	0.498643	0	1.02283		1.44094	0.549625	2.78397	4.63309	2.24251	5.80463			3.62917	5.66321	4.85437	10.5371	6.64216	6.05666
	0	0	0.364223	0	1.20772		1.59227	0.493291	2.78589	4.65822	2.65811	5.99522			5.14619	5.05688	5.0027	10.9948	5.46379	7.75581
	0	1.88389	2.72643	0	1.27723		1.78686	0.164463	2.83289	4.15236	1.59491	5.74489			5.25356	4.39868	4.69798	10.4601	4.30162	8.82177
	0.0707345	1.72158	1.93934	0.0610957	0.314615		1.89164	0.0716078	2.951	3.38978	1.7472	1.06799			4.93054	3.92163	3.76174	5.30959	3.33597	9.45998
	0	1.91718	1.62136	0.249493	0.461454		0.853922	0.20728	3.14855	3.20734	1.90658	1.56796			4.26428	3.5932	3.50768	6.69804	3.25825	9.29203
	0	1.06171	1.59886	0.43569	0.62535		1.00137	0.43241	3.44054	3.31769	1.88522	2.29596			3.54084	3.4714	3.957	8.39937	3.34538	8.44327
	0	0.259622	1.76404	0.440654	0.685511		1.11503	1.63713	3.6887	4.04291	1.82202	2.67801			3.10823	3.53587	4.02558	9.77983	4.94189	9.70262
	0	0	1.904	0.273769	0.758226		1.24235	0.972721	3.96629	3.16905	1.64113	2.79571			2.80253	6.05226	3.78231	10.9929	6.27039	9.57042
	0.117114	2.21732	3.04618	0.171651	0.844776		1.28452	0.451682	4.16744	2.81734	1.65133	3.22138			2.73539	6.27269	2.83112	10.8695	7.39092	9.14677
	0.359243	1.63283	1.98519	0.140006	0.913126		1.23913	0.388233	0.940879	2.92332	2.05383	3.85677			2.59646	6.03449	1.46128	5.5346	8.11534	7.65564
	0.479708	1.70611	0.961464	0.142233	1.03619		1.23027	0.533069	0.713681	4.03082	2.53531	4.55931			1.88429	5.84852	4.81953	7.09915	8.15851	9.17879
	0.555668	0.220014	0.0250476	0.1838	1.14329		1.21739	0.645012	0.56457	3.28592	1.77867	5.25235			4.17657	5.65152	4.85383	8.86202	7.55146	9.61846
	0.55761	0	0	0.265581	0.534796		1.46194	0.759844	3.89308	4.25972	1.90318	5.79019			4.91424	5.33986	4.52205	10.1474	6.6735	9.08061
	0.48242	0	0	0.329827	0.660652		0.9145	0.8164	3.32977	5.97738	1.83099	1.5831			5.32148	4.84815	3.70419	11.0374	5.62099	7.78492
	0.451387	1.82684	0	0.373905	0.748475		0.875662	0.7997	2.82102	0.483024	1.73449	2.02944			5.3229	6.60104	2.57553	4.69225	4.52289	8.57747
	0.409286	1.33899	0	0.417983	0.721234		0.969088	0.753123	2.53542	0.325534	1.50468	2.50866			4.99553	6.39939	1.21719	5.86075	3.40111	9.04528
	0.327588	0.178749	2.47816	0.398878	0.762431		1.13802	0.685315	2.34089	0.236651	1.52502	2.75805			4.58499	5.67353	3.47227	7.67055	3.17136	7.33719
	0.242516	0	1.49994	0.262607	0.915338		1.18068	0.522625	2.38616	0.285113	1.97786	2.90846			4.21345	5.19813	4.01892	9.34233	3.03855	8.42282
	0.1873	0	0.797478	1.19372	1.04137		1.18456	0.345242	2.61188	0.394535	2.47281	3.33814			4.15424	4.92708	4.15641	10.3467	2.72257	8.59823
	0.198953	1.37318	0.363023	1.1507	1.148		1.15164	0.334483	2.8416	0.54629	1.95915	3.99316			4.13657	6.25282	3.97261	10.7381	4.15024	5.35862
	3.44468	1.1127	0	0.915033	0.587371		1.04912	0.423143	3.09035	0.373495	1.8876	4.91014			3.97681	5.59421	3.05651	4.91105	5.50102	6.65838
	2.52146	0.162952	0	0.684546	0.606144		0.922448	0.30796	3.35599	0.258836	1.73322	1.76573			2.27849	4.7617	4.92801	6.38191	6.14657	7.67095
	1.26849	0	0	0.49467	0.645427		0.794059	0.0460458	3.67463	0.416056	1.63496	2.2388			4.12279	4.22982	5.06578	8.4699	6.71607	6.14273
	0.240054	0	0	0.404709	0.651483		0.852016	0.00756014	3.86591	0.769021	1.48439	2.63484			5.81896	1.67551	4.81879	9.95849	7.44304	7.0336
	0	1.44378	0	0.374808	0.74172		1.14736	0.140992	4.03398	0.875224	1.59339	2.81381			6.12627	1.68147	3.96778	10.513	7.95068	3.4638
	0	0.986815	2.62045	0.279353	0.952056		0.545552	2.25045	0.989122	0.600709	2.02472	3.05379			5.95275	3.37905	3.46503	5.68811	7.85596	4.42228
	0	0.10054	1.74466	0.0925622	1.11554		0.642942	1.61089	0.793909	0.526954	2.4259	3.49919			5.86229	3.44397	4.10896	7.3828	7.23936	4.19865
	0	0	0.964758	0.0140518	1.22695		0.706754	0.840538	2.67997	0.587046	1.68979	4.19406			5.92086	3.0224	4.31444	9.41846	6.2346	5.46699
	0	0	0.380323	0.0297485	0.449685		0.847278	0.215508	2.42217	0.913029	1.58335	5.42134			5.87691	2.57879	4.17021	10.5123	5.10053	5.03173
	0	1.30496	0.086459	0.0525774	0.477386		1.02513	0.163134	2.16271	1.38893	1.50392	1.78367			5.81084	4.41756	3.27843	4.6476	2.8673	6.416
	0	0.815301	0	0.0762968	0.556604		1.0824	0.337138	2.01734	1.48245	1.67642	2.31501			5.5344	4.91898	1.87043	6.87335	2.61154	7.32543
	0	0.559076	0	0.167986	0.699134		1.06557	0.473818	2.03702	1.06219	2.05041	2.7318			5.10031	4.71209	0.674409	8.70322	2.29258	5.59253
	0	0.00363249	0	0.347223	0.903576		1.03039	0.637033	2.2961	0.788044	2.33617	2.86376			3.73098	4.08312	5.09148	10.3989	6.85636	7.3964
	0	0	0	0.496641	0.336935		0.96611	0.819608	2.69868	0.841833	1.52068	3.22166			2.98313	5.02084	5.3566	10.9677	6.95787	8.46962
	0	0	0	0.654621	0.468981		0.827687	0.889086	3.1524	1.09272	1.6105	3.89689			5.93293	6.00554	5.19142	4.08001	6.92876	8.72146
	0	1.20301	2.57781	0.609477	0.617041		0.656572	0.78934	3.57538	1.60819	1.85405	4.73808			6.39257	6.19751	4.27866	5.79813	7.24203	7.68475
	0.072204	0.772085	2.00859	0.350937	0.138604		0.586412	0.660004	3.85867	2.13944	2.07812	1.94326			6.87402	5.95653	2.93355	7.86496	7.33963	9.02038
	0.221629	0.376903	1.43065	0.0888454	0.250377		0.686266	0.485701	4.1415	1.7516	2.11683	2.53039			7.20121	5.07185	1.54033	9.59812	6.88553	9.60256
	0.312852	0	0.895689	0.0537612	0.482984		1.10647	0.306522	1.04624	1.34565	1.91659	2.94063			7.37597	4.03844	4.16985	10.9897	6.13891	7.62562
	0.341985	0	0.404081	0.0340858	1.16114		1.77286	0.265842	1.63757	1.18087	1.87503	3.07351			7.14869	3.13753	4.39876	5.29237	5.1144	9.23503
	0.327399	0	0.00907693	0.145076	0.431295		0.402568	0.271573	1.89244	1.36066	1.91431	3.57174			6.65867	3.96021	4.27235	6.8998	4.1261	6.33749
	0.344284	1.28139	0	0.364577	0.606312		0.411978	0.163036	2.13386	1.60304	4.07556	4.5259			6.14962	4.88889	3.43735	8.53175	2.68139	8.30708
	0.339868	1.03391	0	0.554349	0.782019		0.486558	0.0418794	2.16114	1.98933	3.92012	2.19609			5.51219	5.46488	5.21569	10.0826	2.42086	9.2188
	0.28876	0.97468	0	1.27378	0.794046		0.561127	0.0920913	2.27664	2.45764	3.33278	2.87363			4.48097	5.81126	5.53978	4.9202	2.14799	8.61016
	0.219095	0.247676	0	1.27862	0.819827		0.627288	0.244089	2.63112	1.92672	4.69011	3.34965			5.62676	6.20139	5.42524	6.37424	6.09953	10.0329
	0.149756	0	0	1.08432	1.01402		0.724269	0.476017	3.08595	1.57026	3.73735	3.65289			7.1961	6.23024	4.51136	7.65133	6.24961	7.72447
	2.96798	0	2.0603	0.818616	1.30566		0.842231	1.52441	3.62706	1.51634	3.08392	4.2458			7.82349	5.81212	3.10991	8.89464	6.09295	9.4218
	2.22089	0	1.81902	0.522992	1.57599		0.926207	0.754658	4.12539	1.76043	3.73363	2.53425			7.94165	4.66769	1.72077	10.2697	5.32684	9.92037
	1.30878	0.929994	1.3919	0.344613	0.437276		0.93056	0.176998	4.44381	1.92757	3.1406	3.25655			7.7272	3.49656	0.605413	5.67784	4.40403	7.64784
	0.370882	1.02856	0.908441	0.256894	0.470208		0.902143	0.0419501	1.74578	2.06144	2.78544	3.72123			7.54346	4.53503	1.45504	6.95638	3.40252	8.69241
	0	0.234302	0.474722	0.224668	0.515987		0.81592	0.143894	2.18266	2.41929	2.94125	4.14874			7.23727	5.32354	4.4111	7.90624	2.74544	9.36615
	0	0	0.096675	0.178492	0.582814		0.675938	0.343396	2.43115	2.92199	4.00516	4.82329			6.15383	5.8849	4.27938	8.91701	2.5147	6.88217
	0	0	0	0.141593	0.733284		0.542923	0.566778	2.71532	3.31561	3.50053	2.90342			7.4019	6.03359	3.49138	10.1422	2.33726	8.254
	0	0	0	0.158627	0.903314		0.548401	0.837917	3.16574	2.03694	3.03373	3.60985			8.05466	5.53684	5.30977	5.72605	2.23044	7.37202
	0	0.751232	0	0.213385	0.92408		0.911525	0.917008	3.64257	1.72782	2.80264	3.89782			8.35194	5.22441	5.6667	6.71555	2.14594	3.92761
	0	1.1725	0	0.305721	0.932736		1.39459	0.682856	1.80803	1.63612	3.02787	4.20465			8.4111	5.01333	5.58575	7.40344	1.88505	4.08772
	0	1.03517	0	0.467114	1.06488		1.77496	0.450129	2.25998	1.73424	3.33749	3.08999			8.18422	4.55644	4.69907	5.34848	4.16117	4.96883
	0	0.310673	1.58481	0.606353	1.30441		0.563228	0.28582	2.73319	1.87431	3.51936	3.70272			7.35414	3.61625	3.26695	5.97342	4.15808	5.09977
	0	0	1.36035	0.973513	1.669		0.630854	0.180504	3.18854	2.02153	3.83079	4.0079			6.06391	2.78452	1.88348	6.46857	3.08261	6.09042
	0	0	1.00975	1.16626	0.515143		0.666554	0.211946	3.69486	2.32761	3.5571	4.31005			4.6373	4.78621	0.708976	7.61298	2.98132	6.34294
	0	0	0.667877	1.2011	0.568467		0.661343	0.21313	3.20422	2.80091	3.18184	3.08936			2.32509	5.82054	5.31971	5.3432	2.92175	5.42947
	0	0.800848	0.375666	1.07072	0.654003		0.638813	0.0755461	3.64107	3.21855	2.85989	3.63948			5.74537	5.85666	5.62152	6.77533	2.86539	7.01144
	0	1.46791	0.175929	0.798358	0.7313		0.662226	0.0198364	0	3.61603	2.70906	4.25538			8.24901	5.34748	5.58104	4.3067	2.7956	7.51942
	0	1.88269	0.0101159	0.517677	0.776918		0.754216	0.139296	0	2.18335	2.83289	4.79885			8.36872	5.11284	4.73604	5.96603	2.67087	7.23774
	0.00614432	1.01624	0	0.361132	0.84056		0.819408	0.321086	0	2.08134	3.00786	3.13873			8.21203	4.74443	3.56619	7.53949	2.54234	3.85296
	0.12034	0.346439	0	0.268001	0.893207		0.878324	0.529841	0.0548163	1.83875	3.12128	3.72759			7.47996	4.5135	2.48535	8.48756	2.30407	5.98227
	0.202693	0	0.120696	0.273268	0.939312		0.928511	1.4984	0.139877	1.64294	3.27997	4.4952			6.00922	4.29006	1.63954	8.79004	2.04084	7.52422
	0.26249	0	1.24293	0.329319	1.01513		0.901694	0.689752	0.0482049	1.56188	3.42963	3.86795			4.53521	3.77233	4.21661	5.36368	3.15447	8.41352
	0.269346	0	1.15512	0.344491	1.22354		0.795867	0.149199	0	1.69496	3.13124	4.58334			3.3506	5.74523	3.38425	6.80336	3.3142	8.40974
	0.205349	0.996113	0.952184	0.36636	1.60835		0.73962	0	0	1.90418	2.80132	4.34327			6.76668	6.05453	4.17111	7.76637	3.4395	7.69686
	2.25867	1.17864	0.709088	0.419311	0.691233		0.910591	0	0	2.09402	2.64413	1.59039			7.43225	5.52117	5.3602	7.91689	3.53255	6.43585
	1.37834	1.88167	0.510499	0.872271	0.666705		1.10921	0.27455	0	2.40977	2.56804	1.86804			7.85029	4.51314	5.76011	4.83589	3.47857	8.31858
	0.421495	1.03176	0.360203	1.00607	0.65622		1.0938	0.554055	0	2.80499	2.60031	2.29204			7.64925	4.14654	5.69455	6.15304	3.32645	9.01901
	0	0.366061	0.154426	1.06384	0.669503		1.28947	0.839112	0.0426176	3.3082	2.64847	2.66318			6.6156	4.02183	4.8586	7.32729	2.85989	9.10489
	0	0	0.143322	0.984816	0.749912		0.748108	0.860711	0.220072	2.14523	2.68289	2.46504			5.40005	4.0546	3.42236	7.40592	2.19762	8.52896
	0	0	0.463024	0.724	0.84073		0.802218	0.537801	0.312152	2.10114	2.82593	2.12036			4.2531	4.04643	2.03582	2.51366	3.41371	8.35543
	0	0	1.18687	0.517535	0.883051		0.795306	0.287519	0.348605	1.90453	3.05755	1.61542			3.19339	3.68247	5.55987	3.28754	3.71956	9.53315
	0	1.10838	1.28554	0.465796	0.916748		0.662737	0.159816	0.249635	1.5795	3.58295	2.11784			6.64117	4.82521	5.8943	2.78592	3.89192	9.6037
	0	1.51583	1.24724	0.416379	0.938456		0.452197	0.103818	0.111408	1.39363	2.76738	2.49775			6.94081	6.13157	5.89625	4.02941	3.6644	9.0823
	0.0525417	1.98013	1.03057	0.369227	0.941057		0.453513	0.169891	0	1.51937	2.46438	2.75246			5.94027	6.0323	5.08891	3.56796	3.28681	8.05577
	0	1.2483	0.680002	0.364288	1.07501		0.615985	0.171189	0	1.69984	2.42989	2.87609			4.85361	5.51419	3.87121	2.9846	2.72765	9.36448
	0	0.544279	0.44807	0.388941	1.3602		0.773625	0.00727585	0	1.77731	2.40611	2.57629			3.78458	3.69391	2.75593	3.95828	3.77616	9.70469
	0	0.0276866	0.289567	0.424035	0.675385		0.912172	0	0	2.01098	2.438	2.22004			0.932211	3.75805	1.83864	3.99914	3.29463	9.33731
	0	0	0.297867	0.467878	0.664975		1.00455	0.0936465	0	2.38424	2.50742	2.05474			0.944388	4.047	5.47051	4.15986	2.61171	6.33176
	0	0.106562	1.17346	0.599027	0.635154		1.03066	0.298717	0.0957149	2.98036	2.57693	1.901			0.926061	4.16615	4.72468	4.121	2.03841	8.62425
	0	1.15024	1.20135	0.657186	0.742228		1.00255	0.573177	0.324581	2.22638	2.63903	1.27897			0.86252	3.82861	3.83556	3.59522	1.87899	9.36864
	0	1.49451	1.06583	0.727711	0.936507		1.01257	1.50093	0.462922	2.16989	2.79971	1.57165			0.874449	4.911	3.25535	4.08779	4.69882	9.56933
	0	2.08324	0.74941	0.798494	1.00992		1.00696	0.595366	0.489805	1.94825	3.25738	1.92857			0.830124	5.90897	2.85048	4.23015	6.26765	9.13321
	0	1.52729	0.514459	0.850101	1.01346		0.896451	0.0729099	0.486455	1.52663	3.55498	2.29182			0.870793	6.3856	5.29888	4.31971	5.26042	5.41111
	0.125135	0.796943	0.388913	0.809253	1.03353		0.889981	0	0.414172	1.27883	2.69415	2.82016			1.20957	5.77612	5.71868	4.46561	7.53243	8.31019
	0.215527	0.209015	0.344936	0.610927	1.0402		1.08637	0	0.285353	1.3373	2.46375	3.11926			1.20238	4.35259	5.64617	4.28198	7.04509	9.93272
	0.225967	0.0724152	0.979772	0.495705	1.08373		1.7261	0.308834	0.121827	1.42823	2.4529	3.16245			1.19125	4.5617	4.86455	4.38402	6.04215	9.70226
	0.105172	0.152416	0.978691	0.539777	1.22337		0.791644	0.596516	0	1.4264	2.38658	3.0958			1.36516	4.09256	3.45053	4.63099	4.63384	5.77101
	1.45685	1.2163	0.949411	0.536776	1.54917		0.741269	0.835012	0	1.66747	2.37934	2.80234			1.29729	4.95051	2.09292	4.76849	3.38149	7.26173
	0	1.38709	0.818596	0.462617	0.577575		0.581329	0.760772	0	2.07886	2.46991	2.54613			1.28959	5.94022	5.79837	4.87148	7.83591	9.10687
	0	1.70576	0.610679	0.562985	0.605309		0.307917	0.388256	0	2.31876	2.59009	2.42489			1.49744	6.38305	6.11886	4.58182	8.05053	9.71257
	0	2.0192	0.422015	0.565722	0.604571		0.268204	0.17819	0	2.25853	2.54869	2.21213			1.34335	6.2353	6.10816	4.46796	7.44111	8.96331
	0	1.55829	0.292289	0.569776	0.690538		0.455086	0.112661	0	1.98775	2.57215	1.49464			1.42182	5.33111	5.32053	4.5255	6.44852	5.28778
	0	0.819744	0.892113	0.584964	0.851394		0.630202	0.0539074	0	1.5473	3.04402	1.80192			1.55228	4.47873	4.05876	4.72116	5.00842	7.00912
	0.136146	0.267167	0.846343	0.637674	0.960003		0.781412	0.0381075	0.387563	1.26575	2.74799	2.18669			1.53642	4.66493	2.91594	4.98902	3.73526	9.07124
	0.214114	0.147585	0.84482	0.702142	1.01739		0.971435	0.0681788	0	1.19871	2.59679	2.67858			1.45562	4.23012	1.94469	5.47402	7.33851	8.93406
	0.156841	0.163023	0.803117	0.659314	1.09985		1.15657	0.0631612	0.993915	1.21661	2.59537	3.12386			1.25258	3.59852	5.52016	5.10704	8.14291	6.12491
	0.098143	1.3625	0.630362	0.501792	1.16089		1.13586	0.0590354	1.0575	1.23582	2.50387	3.57604			1.8302	5.88694	5.8205	5.07464	8.21994	7.56648
	0.0659456	1.37411	0.424464	0.471365	1.13851		1.00929	0.124747	1.34058	1.55894	2.42912	3.7055			1.72774	6.32243	5.86242	5.09585	7.4995	6.60583
	0.0771919	1.44525	0.22715	0.561778	1.14766		0.927294	0.313193	1.58105	2.07374	2.41616	3.56146			2.49479	6.38888	5.15366	6.49851	6.59617	4.33004
	0.0841646	0.702787	0.731584	0.522148	1.32779		0.821253	0.634475	0.25972	2.36818	2.47226	3.40608			2.2256	6.00107	4.18589	6.5103	5.46726	5.74786
	0.0813015	0.217613	0.689419	0.477321	0.608356		0.726851	0.630723	1.25331	2.46192	2.42855	3.16206			2.71085	5.10309	3.49326	6.15885	4.29807	5.40037
	0.0985548	0.159447	0.659854	0.452105	0.594376		0.667418	0.137911	1.35588	2.15695	2.46455	3.00409			2.32578	3.93635	2.98686	5.87024	3.3249	6.50917
	0.120489	0.210177	0.577085	0.532921	0.578448		0.914174	0	1.48241	1.67439	2.89799	2.93002			2.59133	4.40607	5.01258	6.021	2.93019	6.44293
	0.197809	1.41684	0.510927	0.642123	0.584476		1.55172	0.0594425	1.84946	1.33094	3.39965	1.38426			2.09625	4.55918	5.42449	5.99052	6.37162	6.4336
	0.248027	1.28623	0.475284	0.552415	0.643908		0.589706	0.408248	2.1401	1.13434	2.732	1.66782			2.41665	4.33105	5.35503	6.75091	7.40864	7.43047
	0.270591	0.694653	0.590611	0.364922	0.778524		0.496991	0.664138	2.1983	1.13369	2.52754	2.14359			1.93835	6.06867	4.65338	7.18806	8.00065	7.45612
	0	0.270091	0.571133	0.596493	0.907987		0.348465	0.818007	2.08215	1.28485	2.51875	2.68273			2.23799	6.44788	3.30664	7.32883	7.89263	6.23507
	0.231904	0.200628	0.580645	0.541226	1.02705		0.307391	0.665822	1.72962	1.82919	2.53106	3.12084			1.90714	6.46719	5.98343	7.1047	7.11875	8.05548
	0.331259	0.259127	0.672744	0.358258	1.1096		0.403427	0.326881	1.53478	2.59492	2.46248	3.5288			2.21576	6.22693	6.23231	6.82166	6.30682	8.39111
	0.348799	1.3193	0.893075	0.443948	1.08543		0.541366	0.205726	1.66076	2.79215	2.34465	3.90258			2.3091	5.71217	6.12277	5.71468	5.43073	6.62871
	0.336776	0.414021	0.531417	0.551143	1.06775		0.700351	0.196771	1.8829	2.44143	2.33959	4.2178			2.44012	4.97342	5.34035	6.81934	4.42869	8.17306
	0.318358	0.262464	0.554105	0.427013	1.13746		0.936798	0.100672	2.24558	1.89501	2.3788	4.18471			2.57881	3.53072	4.06456	7.57787	3.34396	8.99619
	0.352941	0.210166	0.656469	0.301693	0.755838		1.18467	0	2.45203	1.5141	2.48942	3.94033			2.7283	6.61591	2.92649	8.07385	2.91037	8.70578
	0.413192	1.33547	0.75565	0.352174	0.673892		1.15297	0.0676634	2.4291	1.31618	2.81456	3.78153			2.86303	6.66296	1.94226	8.20043	2.78899	6.85561
	0.449111	0.506388	0.916089	0.394208	0.609317		0.977647	0.258402	2.29699	1.40116	3.17322	3.63034			2.63567	6.42225	5.84596	8.03705	2.49239	8.88224
	0.484139	0.254692	0.539224	0.311949	0.572558		0.92926	0.279683	1.97803	1.70439	2.74558	1.05062			2.22328	5.99615	6.12916	7.65651	4.70717	9.32784
	0.519467	0.102547	0.602677	0.30351	0.594748		0.917301	0.238946	1.75357	2.3946	2.33443	1.49968			2.18152	5.3823	6.10702	6.60072	5.6769	9.23441
	0.54856	0.873801	0.707531	0.397249	0.722417		0.91387	0.387162	2.23232	3.29843	2.32045	1.92178			2.27014	4.12539	5.39605	7.86031	6.40586	5.92005
	0.506211	0.515847	0.713409	0.355744	0.848241		0.878539	0.660067	2.03707	3.18384	2.54052	2.3092			2.32753	3.67079	4.35244	8.689	7.0589	8.62646
	0.470195	0.174642	0.682746	0.421807	0.945156		0.851381	0.785247	2.10522	2.8396	2.51966	2.79151			2.56203	3.46225	3.54929	9.17875	7.39925	9.76568
	0.545445	0.0852906	0.677239	0.579941	1.02049		1.37959	0.409085	2.36593	2.30573	2.32472	3.33851			2.7981	6.90792	2.94316	8.90918	7.08301	9.53253
	0.633566	0.510699	0.599599	0.685172	1.03241		1.99811	0.186563	2.5065	1.84025	2.28936	3.78402			3.04089	7.06492	4.89511	6.14212	6.29499	6.71481
	0.713118	0.433154	0.516488	0.800392	1.02918		0.38336	0.333577	2.45126	1.68581	2.35154	4.16443			3.22138	6.90735	4.05211	7.51121	5.50137	8.20765
	0.712942	0.119588	0.610266	0.894739	1.03496		0.33282	0.609915	2.34317	1.9623	2.45885	4.5267			3.40003	6.52844	5.00936	8.84418	4.67959	9.26681
	0.679267	0.113599	0.468195	1.14801	1.24414		0.355786	0.769379	2.15893	2.46347	2.66449	4.73652			3.29887	6.22395	4.91991	9.67323	2.60891	9.52112
	0.661533	0.193132	0.384391	1.11619	0.619364		0.473393	0.826171	2.07585	3.18922	2.92204	4.5926			3.64553	5.90389	6.06577	9.99156	2.34449	6.03539
	0	0.285368	1.76638	2.2063	0.571986		0.636516	0.634404	1.32039	4.01336	2.84551	4.33091			3.36102	5.46145	6.24831	6.81338	5.33499	8.57229
	0	0.338608	0.917202	2.29435	0.567596		0.843989	0.375914	1.06724	3.44028	2.04311	4.18798			3.49904	4.85288	6.04207	8.419	5.79801	9.24689
	0	0.105803	0.599357	0.182014	0.589821		1.03677	0.356957	0.937085	2.96332	2.00348	1.41453			3.16878	7.41	5.23703	9.71236	6.01168	9.26258
	0	0.0433996	0.601146	0.194905	0.640583		1.04074	0.416895	0.804581	2.26731	2.35863	1.92791			3.1576	7.16703	3.91459	10.41	6.30592	4.84138
	0	0.00484205	0.626127	0.167188	0.760918		0.935906	0.337565	2.81039	2.02315	2.42974	2.44298			2.77841	6.68744	2.78272	6.17492	6.29493	7.66988
	0	0.0552098	2.33182	0.182993	0.850948		0.877692	0.206625	2.2637	2.35624	2.30695	2.91623			3.32937	5.87055	1.82133	7.42163	5.61208	9.47195
	0	0.24233	1.36962	0.326152	0.902418		0.893634	0.232643	2.06635	2.95039	2.29171	3.30489			2.28387	5.30043	6.10495	9.13802	4.76983	9.36092
	0.0269013	0.0672941	0.451297	0.354546	0.9966		1.03092	0.363918	2.11204	3.72684	2.33096	3.68802			3.09863	4.98141	6.37405	10.2196	2.67202	6.42955
	0.0578736	0	0	0.377808	1.09291		1.14084	0.333222	2.27483	4.50891	2.36355	4.03077			3.51312	7.31479	6.3036	6.60085	2.55515	8.38574
	0.053536	0	0	0.704718	1.10198		0.284973	0.268824	2.41214	3.80601	2.45856	4.38523			3.36922	6.34312	5.5773	7.99042	2.42782	9.14737
	0.0406331	0.128859	0	0.620406	1.05396		0.278925	0.424055	2.40006	3.48912	2.71432	4.81257			3.59509	5.63795	4.43351	9.66766	2.88883	6.02527
	0.093043	0.027675	0	0.508559	1.23468		0.386775	0.646422	2.31902	2.72659	3.04398	5.05245			4.07784	4.93656	3.54944	10.3322	2.86597	7.23797
	0.0478415	0	0	0.416637	0.169995		0.529669	0.74726	2.36925	2.40538	1.71224	4.94558			3.09914	4.03849	2.8931	5.61259	2.84628	2.66142
	0	0	1.94177	0.307584	0.305315		0.694477	0.758806	2.47825	2.60676	1.57419	1.8242			4.01529	4.51011	4.85327	6.95084	2.78231	4.15355
	0	0.073658	1.15098	0.26348	0.506344		0.831035	0.487169	1.79279	3.11151	1.93123	2.31822			4.45574	4.80675	5.28648	8.47193	2.70874	4.54947
	0	0.021421	0.603403	0.614657	0.647762		0.894375	0.677017	1.29917	3.85874	2.21364	2.63579			4.22988	4.3629	5.07051	10.0705	2.55803	5.96153
	0	0	0.289211	0.558475	0.782303		0.867843	0.872011	1.02712	4.57314	2.36853	3.03349			4.24156	3.49426	4.54827	10.3244	2.60286	5.94138
	0	0.0175181	0	0.587925	0.848586		0.736998	0.918701	0.893151	3.94062	2.39033	3.41517			4.65758	3.98433	4.05234	5.96555	2.3823	6.4899
	0.0309428	0.10852	0	0.619779	0.877179		0.696148	0.918919	0.75303	3.35407	2.35534	3.81244			3.68635	5.28094	5.91924	7.39826	3.29891	7.47928
	0.0819609	0.0672731	0	0.552852	1.02122		0.849061	0.764908	2.70538	2.99553	2.24261	4.19026			2.6727	6.42918	6.10448	8.95009	3.36415	6.58659
	0.0814398	0.0338035	0	0.444345	1.22843		0.216022	0.57156	2.07081	2.93038	2.22827	4.57193			3.6363	6.5824	5.90663	10.3046	3.51555	7.84665
	0.130867	0.00646588	0	0.397482	1.2806		0.291185	0.533055	1.89721	3.18966	2.54683	5.0371			4.52411	6.15487	5.04706	3.76548	3.56355	7.79529
	0	0.0545443	2.32282	0.365635	1.22488		0.383671	0.568907	1.91286	3.73163	2.99561	5.30802			4.96762	4.98227	3.59595	4.80457	3.48795	4.15799
	0	0.0591049	1.51006	0.318194	0.049796		0.489027	0.532604	2.09034	4.31979	1.70171	1.49125			4.90793	5.19948	2.45773	6.5008	3.3516	7.44735
	0	0.0381283	0.860362	0.290977	0.207981		0.573935	0.441229	2.3566	4.09664	1.36862	2.18125			3.39933	5.94824	5.70482	8.02987	3.2046	8.47918
	0	0.00218706	0.38404	0.228287	0.477622		0.633141	0.396243	2.43055	3.64583	1.5703	2.54012			0.770876	6.55043	6.15343	9.42663	3.0201	8.27716
	0	0	0.178304	0.393944	0.65206		0.6105	0.370823	2.45591	3.21449	2.03826	2.63115			4.27616	7.0408	6.47481	4.01886	2.87907	4.41196
	0	0.0146732	0.0367033	0.336759	0.785539		0.462068	0.256712	2.66133	3.0637	2.41403	2.91025			5.01068	6.95834	6.50253	5.35434	2.73244	6.65301
	0	0.0425774	0	0.39449	0.842206		0.434547	0.214427	2.82781	3.23155	2.48098	3.28098			3.67096	6.30961	5.76581	7.27318	3.45547	8.60985
	0	0.0241931	0	0.475119	0.86577		0.266908	0.400936	1.23961	3.72125	2.38484	3.7964			1.92048	4.83711	4.44599	8.73309	3.81425	8.86899
	0.0117893	0	0	0.413996	1.02986		0.321075	0.609787	0.933021	4.429	2.07959	4.40011			3.08679	3.74829	3.48993	9.81542	4.05602	4.29157
	0.0226652	0	2.46046	0.317308	1.25003		0.378063	0.702646	0.782231	3.59351	1.96278	4.94955			4.82823	4.92866	2.84254	10.1036	4.14108	6.97458
	0.561799	0.0293612	1.9191	0.296509	1.30673		0.410286	1.07964	0.653647	2.9968	2.38593	2.36821			5.04468	5.75038	5.08537	4.59002	4.06846	8.39819
	0.469306	0.0225648	1.37983	0.30657	0.414332		0.317722	1.05637	2.29606	2.81546	2.93021	2.56992			4.83941	6.41674	5.51828	6.23084	3.89521	6.83379
	0.126969	0	0.895816	0.344212	0.517753		0.131522	0.631037	1.68561	3.21101	1.96325	2.60737			4.33289	6.84348	5.30778	8.22554	3.55902	9.03434
	0	0	0.439106	0.34385	0.658282		0.108896	0.822942	1.75665	4.1141	1.28844	2.87612			3.62634	6.7644	4.70186	9.49062	3.12758	9.40045
	0	0	0.0558552	0.22835	0.71426		0.215673	0.933965	1.93839	5.04673	1.25176	3.29266			2.93968	6.54572	4.13285	10.2307	2.71341	5.78179
	0	0.0254686	0	0.108097	0.787332		0.355438	0.886028	2.02362	4.01781	1.81195	3.96674			2.13392	6.14459	3.70989	9.89955	3.69942	8.50655
	0	0.0308717	0	0.260607	0.869906		0.472713	0.889305	2.19035	3.0188	2.26889	4.75267			1.88769	5.35863	4.12235	5.07895	4.08541	9.70357
	0	0.816317	0	0.284811	0.920912		0.301034	0.859629	2.31291	2.60033	2.40895	1.56723			4.08294	3.96337	3.96157	6.91651	4.3332	6.45759
	0	0.73785	0	0.300272	1.05467		0.023987	0.762898	2.49796	3.02648	2.34086	2.02726			4.79078	5.42185	5.64055	8.99373	4.20079	7.95469
	0	0.596473	0	0.321726	1.19841		0	0.664396	2.93378	3.94215	1.9737	2.42763			5.28795	6.4263	5.82574	10.0761	3.8708	9.04014
	0	0.864155	2.01411	0.361063	0.65253		0.552799	0.63348	3.16233	4.49699	1.86483	2.55842			5.54375	6.59293	5.64247	10.4853	3.42904	5.50415
	0	0.689162	1.7831	0.319569	0.737985		0.364243	0.633535	1.79552	3.37593	2.33052	2.63677			5.36598	6.2153	4.76858	9.54802	2.88237	8.07329
	0.815245	0.413332	1.36724	0.27153	0.795547		0.0674955	0.580779	1.14991	2.84744	2.86941	2.93861			4.80213	6.16483	3.26849	5.46581	4.08924	8.80529
	0.323968	1.13809	0.896202	0.28201	0.751824		0.13234	0.51368	0.765831	3.16096	1.64551	3.44648			4.28175	6.08309	2.17443	7.44463	3.82947	4.17735
	0	1.00317	0.50411	0.311708	0.795221		1.65347	0.408779	0.565048	3.89898	2.04582	4.31962			3.88508	5.878	5.65591	9.52713	3.28619	6.83006
	0	0.796532	0.147277	0.433924	1.00561		2.04464	0.227573	0.46733	7.33961	2.2637	1.53996			3.56423	5.46273	6.11222	10.3469	2.70481	8.73314
	0	0.406599	0	0.515406	1.15319		1.4235	0.184526	2.79255	4.19895	2.27175	2.03049			3.36351	4.62817	6.46044	6.02728	2.45062	8.72871
	0	0.0582649	0	0.403401	1.2186		1.54322	0.361415	2.01815	3.62383	2.00626	2.41646			3.16962	3.3595	6.56003	8.03734	5.97312	5.38528
	0	1.50348	0	0.281627	0.584462		1.72186	0.539721	1.56348	3.53674	2.00003	2.54667			3.43716	5.3817	5.84274	9.85915	5.022	7.30256
	0	1.34644	0	0.311502	0.617563		1.41171	0.63152	1.66721	3.87941	2.38698	2.78505			5.07519	6.26719	4.4255	5.37055	6.99817	8.23099
	0	1.17849	0.0149117	0.354788	0.631723		1.4845	0.772243	1.86932	4.52676	2.79402	3.28689			5.52563	6.68322	3.45637	6.57562	6.66429	6.06656
	0	0.904718	1.55664	0.0536632	0.742589		1.51108	0.992143	1.9257	5.26649	1.6138	3.9148			5.54755	6.35611	2.88941	8.50328	5.64654	3.62846
	0.746596	0.394413	1.31294	0.188038	1.0375		1.53804	0.767428	2.02415	6.02441	1.95091	1.61884			5.4281	5.49791	5.3818	5.37386	7.79984	5.37201
	0.26353	0.00660905	0.952843	0.338973	1.25126		1.75901	0.835086	2.1699	6.31792	2.0643	2.18519			5.25629	5.24712	5.59706	6.66405	7.39052	5.87652
	0	0	0.687805	0.355578	0.345703		1.38933	0.801594	2.5013	6.27436	1.9717	2.58259			5.10778	5.23334	5.74129	8.53346	6.42752	2.63071
	0	1.70357	0.472844	0.361408	0.368642		1.56356	0.642247	3.20739	4.53682	2.08023	2.7425			5.00518	5.16528	5.51487	5.07204	5.05725	5.31745
	0	1.78778	0.328084	0.311154	0.467364		1.65098	0.641418	3.51983	4.06914	2.38314	3.13318			4.82855	4.94006	4.83372	6.42806	8.05032	7.18553
	0	1.66842	0.203622	0.296434	0.604434		1.60466	0.725376	3.23565	3.96329	2.66928	3.86554			4.6598	4.30805	4.22328	8.20434	8.13573	7.24906
	0	0.97429	0.0914773	0.302816	0.242642		1.51951	0.728944	2.62927	4.1325	1.86461	4.5811			4.36562	3.34786	3.81937	4.58255	7.57221	4.53831
	0	0.348271	0.143729	0.357704	0.394784		1.62845	0.668306	1.71129	4.45142	1.88131	1.81201			3.91553	5.06244	3.82517	6.09299	6.64426	7.22106
	1.11468	0	0.400531	0.50676	0.504068		1.89173	0.645992	0.988918	4.84947	2.0018	2.50483			4.76385	6.31979	4.97262	7.79886	5.27393	8.43964
	0.494731	1.81506	1.20464	0.5795	0.0908252		1.22348	0.674317	0.560813	5.08923	2.20346	2.99208			5.42734	6.4167	4.17002	5.70267	3.98851	5.40103
	0.111121	1.8182	1.1283	0.597697	0.209853		1.44017	0.663537	0.330329	5.25032	2.44157	3.2994			5.79266	6.07459	3.98925	5.35345	7.61723	7.24766
	0	2.0854	0.997803	0.625467	0.548387		1.59815	0.613452	0.26249	4.89684	2.11579	3.78557			5.95568	5.42108	5.64954	6.69216	8.14789	8.5828
	0	1.01154	0.828849	0.567326	0.539473		1.59067	0.468108	2.41567	4.14994	2.05778	4.49676			6.17235	4.66541	6.11432	7.74856	8.03693	8.5889
	0	0.285303	0.689165	0.487652	0.580833		1.54202	0.236839	1.88806	3.70141	2.06439	2.21293			6.34669	4.676	6.39947	8.26651	7.29413	7.72254
	0	0	0.596354	0.4995	0.758531		1.72316	0.15936	1.5607	3.66483	2.12467	2.96324			6.32451	4.16614	6.42194	4.94321	6.41369	9.01951
	0.0468215	1.6933	0.422802	0.513145	1.04062		1.98612	0.266099	1.49345	3.80878	2.2614	3.41436			6.23935	5.58145	5.72934	5.98962	5.35409	8.9168
	1.17699	1.95183	0.388329	0.468048	1.24525		2.25174	0.376967	1.6437	4.04067	5.03358	3.79168			6.15064	6.35641	4.34409	6.95018	4.27934	6.44875
	0.599607	1.07968	0.678741	0.40623	0.388033		0.868195	0.45378	1.89128	4.34528	4.5708	4.3616			6.05774	6.66366	3.44045	3.55587	3.42364	8.54069
	0.249507	0.266156	1.27732	0.279576	0.320622		0.948503	0.614593	2.14849	5.68445	4.98121	5.01308			5.54212	6.06783	3.02138	3.24932	2.5359	8.9687
	0	0	1.29438	0.201455	0.351508		1.12896	0.853394	2.42544	4.43455	4.51846	2.72049			3.79371	5.31262	5.81354	2.82079	6.34586	6.68992
	0	1.51935	1.12913	0.280988	0.454423		1.31198	0.687902	2.80341	3.40065	3.86009	3.46271			6.46546	4.16811	5.99271	3.59936	7.31319	8.02755
	0	2.02827	0.803189	0.360883	0.634508		1.41264	0.549392	3.47215	2.93731	4.76657	3.71505			7.13572	4.52257	6.02135	3.66588	7.72116	8.71829
	0	1.12052	0.610807	0.400614	0.79863		1.44644	0.428581	3.70084	2.8807	4.9078	3.92186			7.53706	4.59452	5.69345	3.67442	7.47057	6.33388
	0.0681705	0.28743	0.51206	0.428163	0.782504		1.55478	0.437835	3.36556	3.18063	3.80174	4.48453			7.70974	4.10044	4.91942	3.32201	6.60976	8.5595
	1.54016	0	0.507317	0.684351	0.743033		1.69969	0.55735	2.65193	3.62379	3.05574	3.02972			7.6151	4.23729	4.29949	3.96887	5.79967	8.93136
	1.21346	1.40952	1.11672	0.644632	0.872397		1.7316	0.615136	1.52951	5.59729	5.10149	3.61352			7.37815	5.59949	3.97039	4.11776	5.00646	5.27278
	0.826679	1.34116	1.20166	0.603609	1.12637		2.02524	0.618234	0.752739	4.32209	4.50922	3.89512			6.96018	6.59897	5.31828	4.01453	4.20273	7.83125
	0.454991	0.944239	1.08914	0.557283	1.38326		0.947054	0.606856	0.354944	3.21525	3.43544	4.09033			6.23595	6.84516	5.37511	4.31422	2.6331	9.07499
	0.225719	0.196206	0.764568	0.475636	0.311616		0.886598	0.619699	0.158749	2.71711	2.78975	3.54213			5.15982	6.51673	5.36471	4.40481	2.49475	5.76121
	0.0489862	0	0.571775	0.426853	0.355222		0.904849	0.675457	0.145493	2.82998	4.83235	4.16538			3.06648	5.45171	4.18732	4.53665	2.25018	7.19098
	0	1.26377	0.530422	0.424752	0.44963		1.02509	0.712936	2.41826	3.1979	5.02366	4.58911			6.1909	4.28739	4.02063	4.802	5.05993	8.27679
	0	1.32924	0.493511	0.488159	0.565498		1.14861	0.603934	1.74144	5.88594	4.06201	3.67544			7.10003	5.8758	6.02065	4.976	5.89108	4.74367
	0	0.644688	0.493042	0.680232	0.724085		1.26499	0.392025	1.4859	4.3319	3.30163	4.4344			7.75723	6.46025	6.22216	4.81463	6.49966	7.12162
	0	0.0227872	0.88462	0.769075	0.891668		1.29783	0.251762	1.46365	3.39873	2.88444	4.89331			8.01002	6.75489	6.1527	4.73339	6.75053	8.04372
	0	0	0.923538	0.686836	0.902999		1.25383	0.221621	1.65443	3.07795	2.7419	3.88796			8.02615	6.62838	5.51499	4.74156	6.35831	5.75926
	0	1.62211	0.8606	0.687403	0.870177		1.22036	0.22361	2.04008	3.1659	4.59405	4.51995			8.08991	6.07805	4.23588	4.83994	5.47497	4.52929
	0.0583244	1.22298	0.678127	0.747024	0.930371		1.15452	0.24204	2.45282	4.4673	4.59491	4.20505			7.77892	3.98132	3.41555	5.53368	4.74287	4.92004
	0.179965	0.385929	0.529181	0.690308	1.09693		1.36426	0.395522	2.89373	3.80929	3.95492	4.2832			6.75008	6.72921	3.11761	5.39378	2.52105	6.32159
	0.234337	0	0.448323	0.580415	1.4517		0.913029	0.663613	3.21972	5.39349	3.52226	3.44029			5.51711	6.81467	6.19784	5.30622	2.35417	6.94435
	0.194085	0	0.361718	0.532966	0.391515		0.877437	0.963827	3.54715	0.250169	3.11564	2.82243			4.38993	6.6848	6.31119	5.27285	2.2598	2.99142
	0.213015	1.52535	0.283759	0.510481	0.462001		0.932427	0.326327	3.50155	0.300965	2.88709	2.20547			3.3298	6.29109	6.1945	6.68218	4.90156	5.79379
	0.278111	1.29723	0.727928	0.474569	0.57586		1.0447	0.342844	3.07438	0.408239	2.8712	2.58698			7.10841	5.5992	5.77898	6.58699	5.11736	7.99905
	0.393905	0.200723	0.67678	0.403108	0.684503		1.10733	0.425688	2.3782	0.524496	3.15018	2.56074			7.65313	7.23077	4.97121	6.34857	5.03655	8.1907
	0.571238	0	0.582677	0.398791	0.754427		1.14425	0.510577	1.34802	0.300869	3.9252	2.43162			8.1328	7.14247	4.37457	6.23226	4.40605	4.83062
	0.783794	0	0.463354	0.48778	0.834527		1.1312	0.565527	0.654524	0.234692	3.98715	1.62108			8.17651	7.03849	4.12631	6.07312	3.63219	7.46546
	1.04413	1.48617	0.353594	0.548081	0.89791		1.04922	0.590486	0.282785	0.349455	4.10198	2.00287			7.5343	6.79123	5.77428	6.19162	2.55543	8.89793
	0.839093	1.53006	0.234607	0.5966	0.938186		0.926424	0.615647	0.103994	0.539249	3.43085	2.34008			6.56254	6.45794	5.7601	7.12417	2.58103	8.29671
	0.565	0.110102	0.170803	0.554327	0.976418		0.787132	0.721097	0.125458	0.911993	3.13959	2.64905			5.47698	5.96326	5.62655	7.67542	2.63048	7.4012
	0.329461	0	0.564646	0.436436	1.10609		0.909695	0.834924	2.44362	1.44249	2.9534	2.85005			4.35639	7.90754	5.29945	7.64134	2.79042	8.80863
	0.172655	0	0.498393	0.356925	1.43338		1.36151	0.827446	1.60995	0.852869	2.83576	2.68709			3.11863	7.74179	4.79997	7.37272	2.94091	8.9397
	0.0725221	0	0.454248	0.809629	0.575385		1.98504	0.72025	1.47774	0.578162	2.84794	2.48271			5.67402	7.31085	4.3516	5.96839	2.74935	7.33715
	0.0926792	1.17046	0.394506	0.778311	0.594919		0.508299	0.515724	1.66866	0.377141	3.07568	2.45106			7.31022	6.841	4.21706	6.99515	3.17917	8.97356
	0.0719086	1.5059	0.375848	0.736359	0.615737		0.568297	0.326655	1.97595	0.260625	3.28772	2.40898			7.70763	6.36767	5.60981	8.05649	3.2984	9.15168
	0	1.91086	0.416139	0.688383	0.704605		0.603676	0.249965	2.3662	0.450274	3.36622	1.36685			7.67072	5.92635	5.75515	8.63188	3.32571	5.64769
	0	0.729839	0.566044	0.684642	0.812519		0.717603	0.231488	2.70628	0.862067	3.46605	1.5472			7.09125	5.38969	5.6627	8.66082	3.22837	7.87025
	0	0.0719585	0.428764	0.667633	0.876783		0.867705	0.336868	3.05875	1.49073	3.48983	1.81522			6.05547	8.16852	5.1574	8.34616	3.07132	8.59336
	0	0	0.385374	0.632588	0.935917		0.967743	0.551475	3.29203	2.24104	3.60396	2.14665			4.95442	7.55363	4.08379	5.61111	2.89084	5.74248
	0	0	0.402449	0.60925	0.98421		1.00767	0.78554	3.40547	1.2245	3.85306	2.62566			3.74545	6.88526	3.38467	6.88749	2.77513	7.03955
	0.0373069	0	0.495578	0.563233	1.00285		0.996474	0.603918	3.17841	0.906653	3.24641	2.93255			2.59363	6.19838	6.2987	7.98688	2.72183	7.86495
	0.0672924	1.12725	0.750352	0.570381	1.08393		0.94124	0.370659	2.6821	0.621082	2.93073	3.07039			4.31371	5.6064	6.31174	8.98282	2.7866	7.42482
	0	1.7584	0.404859	0.609982	1.25584		0.809867	0.490277	2.05583	0.571538	2.79784	3.10232			3.58005	5.08686	6.07905	9.27075	2.85585	7.88497
	0	1.3986	0.394313	0.589444	0.6416		0.663287	0.629016	1.28345	0.648127	2.76854	2.89893			2.6223	6.51798	5.67114	6.39248	2.75291	6.53203
	0	0.621857	0.540391	0.644177	0.650553		0.683051	0.735809	0.748886	0.975474	2.8112	2.72564			1.21984	5.78993	4.96152	7.75921	2.5754	7.80299
	0	0.0507763	0.625434	0.764051	0.617656		0.922313	0.836894	0.414839	1.47016	2.96384	2.71046			1.24265	5.27609	4.45258	8.8703	2.42123	7.80079
	0.11468	0	0.750612	0.721251	0.713974		1.39667	0.913462	0.271936	2.13766	3.03466	2.63143			1.32864	2.19831	4.29496	9.68299	3.44959	6.78896
	0.370667	0	0.434814	0.552514	0.902702		1.99655	0.923995	0.295781	2.89878	2.95612	1.31323			1.29609	3.92137	5.98148	9.53567	3.6343	7.23126
	0.722453	0	0.598659	0.480156	0.987247		0.468442	0.873953	2.51143	1.5109	2.95986	1.61973			1.28915	4.2551	5.88446	7.16053	3.88616	6.64106
	0.895261	1.53309	0.600803	0.482296	1.00635		0.369793	0.671111	1.77819	1.09776	3.0339	1.84819			1.40965	4.32048	5.71705	8.53658	3.97627	4.05714
	0.826701	2.36227	0.510987	0.459117	1.02691		0.367318	0.457368	1.63253	0.813541	3.27204	2.077			1.25582	3.76757	5.42697	9.59048	3.88892	4.16537
	0.693252	1.31871	0.434529	0.398069	1.03412		0.389144	0.388328	1.81067	0.909122	3.76268	2.39699			1.46826	2.79552	5.02399	10.0534	3.70918	5.95612
	0.501899	0.580642	0.384916	0.409526	1.06929		0.449613	0.361311	2.18012	1.19004	3.18588	2.80358			1.46665	5.04967	4.67067	6.10457	3.51217	6.65237
	0.330602	0.054854	0.299132	0.495634	1.14864		0.570427	0.397234	2.57115	1.68391	2.79082	3.31216			1.56291	6.20416	4.57043	7.71809	3.33136	7.52807
	0.181142	0	0.175942	0.543856	0.612916		0.744046	0.491003	2.83399	2.20924	2.67317	3.52597			1.42639	6.22187	4.52106	9.01459	3.24759	8.27519
	0.105755	0	0.135637	0.587737	0.647427		0.886139	0.569295	3.01027	2.68488	2.70697	3.46139			1.60402	5.6044	5.35081	9.9682	3.18679	8.68201
	0.147263	0	3.32796	0.526883	0.644693		0.935076	0.339366	3.10891	3.16789	2.76822	3.38785			1.43508	4.41994	5.28457	6.49009	3.07489	7.27406
	0.123014	1.37142	2.45283	0.341938	0.711437		0.916705	0.567854	3.13998	1.8613	2.88982	3.2428			1.73439	5.95943	4.89711	8.16361	2.87165	9.07806
	0.274914	1.89206	1.97028	0.220037	0.850191		0.808	0.762141	2.94676	1.41792	2.98938	3.12685			1.59617	6.4673	3.9532	9.25903	2.49842	6.8261
	0	2.83661	1.80283	0.107953	0.955591		0.673947	0.886307	2.54001	1.17789	2.99124	2.94876			2.31219	6.84348	3.28318	9.95652	3.62295	8.38834
	0	1.41562	1.63223	0.928326	1.01143		0.606279	0.933279	1.95502	1.34041	2.89426	1.41671			2.02687	6.53851	3.08834	6.93081	4.07553	8.86793
	0	0.698639	1.57643	0.86479	1.04971		0.692695	0.909351	1.31697	1.58975	2.83272	1.74968			2.5198	5.72582	6.30808	8.7085	4.37957	6.42037
	0	0.159367	2.10746	0.7235	1.06693		1.13155	0.852112	0.856962	1.95149	3.07542	2.21641			2.11173	4.3464	6.26669	9.59296	4.49963	8.1172
	0	0	1.09281	0.610963	1.07263		1.65831	0.710545	0.563827	2.41279	3.83369	2.69162			2.46073	5.97599	5.97719	5.79962	4.43656	8.48776
	0	0	0.276973	0.530012	1.10909		1.89539	0.600447	0.497974	2.84375	3.2319	2.98952			2.38539	6.55264	5.59324	7.47003	4.2262	7.72984
	0	0.113073	0	0.615255	1.23643		0.539113	0.617245	0.520996	3.21041	2.78969	3.22969			2.29471	6.9165	4.94979	9.24351	3.92671	4.65651
	0	2.06889	0	0.705444	0.63748		0.559479	0.598523	4.39651	2.02748	2.73588	3.52489			2.26602	6.80574	4.47213	9.90838	3.60122	6.74854
	0	1.36107	0	0.637487	0.64781		0.553159	0.617987	4.00421	1.67497	2.81587	3.87136			2.30948	6.42214	4.33665	4.93856	3.29582	7.58457
	0	1.893	2.74387	0.55303	0.648291		0.509977	0.825358	3.43064	1.52258	2.85133	3.94614			2.34561	5.74896	4.50855	6.2984	3.01075	7.43792
	0	2.69718	1.81745	0.46349	0.649942		0.507674	0.935165	2.70803	1.66781	2.92959	3.79524			2.35773	4.82185	6.12037	8.06351	2.7046	4.55289
	0.183644	1.55075	0.961708	0.380333	0.693069		0.598563	0.961852	2.11928	1.79093	3.08558	3.73484			2.41757	3.53309	5.96865	9.56815	4.25211	5.71237
	0.484602	0.877974	0.164646	0.397923	0.822518		0.745846	0.9286	1.8332	1.88013	3.20913	1.03562			2.50434	5.78461	5.79521	9.96903	4.52492	6.59881
	0.640642	0.337806	0	0.439473	0.953096		0.864655	0.83115	1.82626	2.19642	3.01716	1.57185			2.35983	6.70193	5.54853	3.8453	4.43914	6.62632
	0.635521	0.00971441	0	0.487723	1.03248		0.92695	0.811989	2.08813	2.6883	2.77913	1.96494			2.11842	6.86706	5.23488	5.3806	4.11722	5.81287
	0.574737	0	0	0.554204	1.06736		0.906886	0.91713	2.46052	3.12541	2.98073	2.31166			2.16073	6.40008	4.97234	6.90369	3.7744	6.28793
	0.460781	0.0892777	0	0.541308	1.05344		0.838997	0.306341	2.8557	3.49167	4.04978	2.75339			2.36343	6.20838	4.89804	8.63123	3.39459	6.29808
	0.336246	1.98378	0	0.459508	1.05918		0.754179	0.313601	3.0498	2.11405	3.31347	3.23832			2.38652	6.01648	5.32034	9.72794	3.01755	4.97262
	0.190856	1.29186	2.61849	0.413207	1.10707		0.756293	0.390906	3.03915	1.914	2.82002	3.57186			3.18049	5.61487	5.30598	9.80353	4.15201	6.09026
	0.108475	1.73526	1.61112	0.405806	0.691898		1.04476	0.503675	2.97348	1.76189	2.858	3.82453			3.33889	4.94915	5.29925	4.14296	3.95594	6.26219
	0.111262	2.2605	0.95754	0.402091	0.646652		1.35111	0.42971	2.80219	1.72163	3.00669	4.0829			3.19962	4.04481	5.1753	6.00811	3.45514	5.16706
	0.116629	2.45038	0.531501	0.369207	0.610705		1.3225	0.498273	2.48005	1.77515	3.06604	4.27765			3.33123	3.71539	4.90785	7.60626	3.00762	5.72662
	1.13688	1.6457	0.305074	0.368807	0.586344		1.32154	0.509017	1.95694	1.85641	3.12112	4.25554			3.46953	5.60487	5.02118	9.20452	5.75874	4.98507
	0.262254	0.999712	0.0368066	0.410145	0.614543		0.73671	0.526529	1.39938	2.1166	3.22503	4.13555			2.96736	6.5711	4.87161	9.81486	4.81147	6.76624
	0	0.412047	0	0.401531	0.75073		0.761241	0.384177	0.939665	2.5625	3.28477	1.40254			3.42879	6.92517	3.90581	4.39401	6.5498	6.92774
	0	0.0680587	0	0.385925	0.894364		0.685403	0.513039	0.65484	2.99589	3.04687	1.97743			3.20304	6.60249	3.13446	6.66692	6.35143	7.72691
	0	0.0195213	0	0.362993	0.991263		0.566543	0.597378	0.616655	3.41373	2.80869	2.4245			3.02389	5.65838	6.29456	8.32856	5.39112	8.14763
	0	0.0649343	0	0.295554	1.04514		0.450685	0.675178	0.605719	2.17211	2.97675	2.79434			3.31295	5.21893	6.30171	9.70366	4.4182	5.28694
	0	1.79307	2.95272	0.211345	1.033		0.505428	0.491436	4.11828	2.02802	3.25784	3.09587			2.59488	5.00603	6.01914	9.76106	6.79095	8.01432
	0	1.19563	2.17692	0.135397	1.02371		0.687918	0.246734	3.93088	1.80997	4.37796	3.39436			3.29459	4.67636	5.64127	4.71588	7.27754	8.71788
	0	1.49503	1.42589	0.685724	1.03012		0.81683	0.432147	3.56096	1.62686	3.36306	3.63242			2.12917	4.19899	4.977	7.34438	6.99662	8.44323
	0	1.80835	0.860668	0.788015	1.18049		0.862901	0.565863	3.02934	1.68931	2.73492	3.88098			3.04608	4.12185	4.45229	8.99503	6.02834	6.58338
	0	1.91643	0.454685	0.759751	0.520046		0.892189	0.674826	2.51435	1.86002	2.7662	4.22454			3.80673	5.31579	4.2697	10.0598	4.9066	8.69799
	0	1.05253	0.296157	0.665418	0.495876		0.900563	0.633763	2.11158	2.08761	2.94589	4.48841			3.96893	6.46712	6.24924	9.75906	7.58233	8.64822
	0	0.386127	0.214222	0.550044	0.502604		0.91259	0.57914	1.988	2.42546	3.1238	4.5309			3.56648	6.62584	6.07891	8.53706	7.89829	5.70993
	0.0305431	0.0248822	0.103084	0.450773	0.527769		1.05305	0.392189	2.12777	2.77496	3.23855	1.66773			4.22982	6.2529	5.91377	5.51587	7.57681	7.36367
	0.262671	0.0894881	0	0.546628	0.588001		1.1736	0.135547	2.43866	3.15403	3.31047	2.16086			4.15456	5.56618	5.68661	8.04515	6.69204	8.20394
	0.416298	0.188588	0	0.644292	0.716228		1.14271	0.250811	2.91901	2.20587	3.30574	2.52322			3.80858	4.66732	5.44128	9.54898	5.40349	6.66871
	0.473953	1.74492	0	0.477945	0.833558		1.06614	0.620733	3.14577	2.17442	3.09862	2.83811			4.551	4.33473	5.26236	10.3199	4.06047	7.17688
	0.455062	1.17548	2.39576	0.298083	0.928313		0.984881	0.844821	3.0856	1.99616	2.95037	3.0546			4.53347	4.21052	5.19838	8.67996	8.087	6.82949
	0.380204	1.26487	1.92509	0.244147	1.02729		1.28442	0.496607	2.93576	1.68612	3.0647	3.3283			4.31293	4.05281	5.54532	10.0722	8.04742	5.27117
	0.287289	1.39375	1.42526	0.232414	1.09316		0.797357	0.551219	2.68697	1.47504	3.22483	3.60148			4.91356	3.77395	5.59246	6.97786	7.55272	6.1045
	0.172138	1.49522	0.962856	0.262102	1.0961		0.715088	0.616002	2.34234	1.59392	3.34566	3.8955			4.86868	4.64088	5.56391	8.89098	6.71729	4.666
	0.0931933	0.426692	0.523606	0.315162	1.0596		0.55563	0.725848	1.87598	1.79519	4.47075	4.31046			4.29464	6.17775	5.3423	5.17909	5.4838	6.21706
	0.071335	0.108475	0.144752	0.390001	1.18829		0.343305	0.759222	1.39257	1.97286	3.36985	4.65941			3.31031	6.71457	5.19875	7.01397	4.24082	6.37067
	0.433912	0.185864	0	0.432407	0.135963		0.341131	0.563812	0.954716	2.2231	2.66887	1.94855			2.19268	6.80774	6.2506	8.62822	3.58096	5.96322
	0	0.284709	0	0.407973	0.260792		0.526018	0.380919	0.704236	2.47811	2.54844	2.2804			3.0089	6.16657	6.33179	9.95693	7.70901	7.33534
	0	1.76188	0	0.370843	0.453023		0.655963	0.352818	0.668549	2.81341	2.72508	2.46025			4.01057	5.3539	6.07004	5.37342	7.97045	7.93526
	0	1.74711	0	0.324233	0.594775		0.721802	0.235108	0.616992	2.17329	3.08011	2.65033			4.71229	4.71202	5.67659	6.92653	7.70505	7.49657
	0	1.23769	0	0.292902	0.726285		0.852877	0.000831164	3.05553	1.95183	3.28543	2.78064			4.35124	6.12099	4.95837	8.30521	7.00565	7.59715
	0	1.11037	2.03895	0.330679	0.810892		1.02303	0.00185733	3.21649	1.57643	3.36115	3.12612			2.16896	7.13412	4.32984	9.48786	6.21268	8.62429
	0	1.07576	1.81478	0.358721	0.88573		1.06969	0.0994144	3.47956	1.36679	3.32927	3.62665			4.04729	7.15061	6.37981	7.90891	5.31101	8.33191
	0	0.557692	1.41183	0.319348	1.03552		1.08792	0.493185	3.73033	1.49951	3.12783	4.13859			5.17351	6.61278	6.2185	8.86618	4.39865	4.39342
	0	0.281709	0.939887	0.295751	1.21342		1.10219	0.600567	3.8328	1.67515	3.01386	4.69309			4.73296	6.41111	6.04747	7.16015	3.69064	7.08653
	0	0.230976	0.571898	0.304416	1.26072		1.06732	0.699537	3.69011	1.7908	3.06276	2.22537			3.91756	6.87828	5.78995	7.91142	6.11062	8.22313
	0	0.222423	0.23631	0.307845	1.2124		0.963305	0.760672	3.3666	1.96903	3.16855	2.35158			3.08397	7.06194	5.5194	8.41527	6.9955	8.55774
	0	1.39515	0	0.295105	0.0833893		0.7415	0.802787	2.93809	2.13411	3.28953	2.30059			2.2684	6.74353	5.30574	5.99069	7.23309	5.31976
	0	1.54745	0	0.332043	0.21579		0.545934	0.828133	2.488	2.49641	3.46326	2.46724			4.87502	7.13519	5.21476	6.56425	6.89693	7.37565
	0	1.17862	0	0.346908	0.469327		0.361188	0.755465	2.33365	2.17635	2.66091	2.70246			5.1256	6.99301	5.72503	7.26862	6.03866	7.68003
	0.110882	0.3646	0	0.783858	0.643557		0.329111	0.512596	2.43078	1.9082	2.21741	3.15748			5.03588	6.77144	5.77927	7.36781	5.32555	5.75632
	0.295275	0.201095	0.0340374	0.710758	0.773266		0.430774	0.288103	2.66687	1.52752	2.37621	3.79345			4.73542	6.27882	5.80888	2.21513	5.17165	6.66988
	0.348826	0.125559	1.59295	0.679743	0.824922		0.535466	0.212656	3.03883	1.33734	2.87737	4.46129			4.18901	7.54254	5.78689	2.6082	5.72642	5.42194
	0.31657	0.96011	1.33528	0.654301	0.848251		0.633078	0.0946334	3.18839	1.41379	3.18571	2.25628			3.46	7.242	5.60941	2.41467	5.90757	5.33997
	0.229625	1.25121	0.958595	0.625835	0.99938		0.819446	0	3.10229	1.51483	3.33971	2.29105			2.75261	6.71429	5.50837	2.93637	5.52032	0.938333
	0.139922	0.993343	0.73476	0.587408	1.20186		1.06251	0	2.87927	1.57797	3.32305	2.18603			2.1517	6.3633	5.63857	2.62793	4.63315	4.21394
	0.069577	0.355786	0.576256	0.509749	1.26461		1.13248	0	2.54226	1.71675	3.12849	2.42115			3.58063	5.90038	5.66618	3.50558	4.05147	5.31059
	0	0.12527	0.435232	0.461752	0.503902		1.11306	0	2.17656	1.84826	2.98881	2.83494			4.31771	7.48175	5.3347	3.47224	2.43091	6.0261
	0	0.11446	0.285924	0.448105	0.560403		1.1142	0.596864	1.75507	2.25837	2.95501	3.38822			4.91239	7.03089	5.04965	3.42705	3.77603	5.71158
	0	0.88805	0.15685	0.309631	0.662343		1.09867	0.668328	1.30555	2.35752	3.10192	4.05118			5.28558	6.44398	4.62342	3.10727	3.65507	6.8499
	0	0.311582	0.18737	0.181068	0.71146		1.08825	0.76389	0.894214	2.0514	3.33695	4.73438			5.24582	5.91151	6.25641	3.90073	2.71423	7.4396
	0.0363711	0.082199	0.418105	0.168975	0.77924		1.00024	0.853008	0.686067	1.60186	2.65947	1.61793			4.83399	7.75242	6.37731	4.0124	3.04234	7.32589
	0.0361713	0.145156	1.23847	0.195596	0.856712		0.341454	0.878488	0.641007	1.3642	1.80896	1.85393			4.27045	6.96608	6.1261	3.91056	3.38544	5.35003
	0.0347607	0.452156	1.16103	0.219128	0.888961		0.301528	0.829882	0.547904	1.32265	1.92093	2.05102			3.65148	6.56799	5.68811	3.39724	3.40536	7.38409
	0.0884906	0.0886501	1.0664	0.264622	0.993932		0.337556	0.680856	4.22583	1.33929	2.48895	2.19476			3.20027	6.05741	4.88872	4.43584	3.20152	8.43601
	0.0771169	0.122865	0.938617	0.389137	1.12787		0.435132	0.434411	3.57992	1.37415	2.94025	2.35545			2.79174	6.77365	4.11306	4.46586	2.90568	8.39327
	0	0.150391	0.792259	0.426333	0.711221		0.562418	0.180108	3.10352	1.52534	3.26151	2.74148			2.89281	6.04303	6.55223	4.77592	3.38607	6.93218
	0	0.172574	0.685998	0.325556	0.7535		0.725943	0	2.87908	1.72898	3.29142	3.22263			2.76227	5.72042	6.42599	4.63842	3.63498	8.48573
	0	0.0798257	0.530799	0.249114	0.772018		0.910387	0	2.84842	2.10769	3.12252	3.75558			5.6184	3.78048	6.2134	3.90704	3.67592	8.58157
	0	0.0725495	0.465463	0.211586	0.719434		0.999644	0	2.83672	2.34641	2.90001	4.36993			5.7693	4.63258	5.8588	5.29926	3.52041	5.75345
	0	0	1.31857	0.184917	0.756647		1.02606	0	2.94275	1.77551	2.77586	1.5919			5.62011	5.71685	5.47928	5.11394	3.27125	7.19021
	0.125065	0	1.36442	0.207581	0.997748		1.04019	0	3.31484	1.418	3.03173	1.89942			5.25761	5.61642	5.13025	4.98453	2.98956	8.08189
	0.255384	0.0590882	1.22479	0.274742	1.1599		1.05595	0	3.69414	1.24295	3.43248	2.13551			5.00052	4.84342	4.99454	4.92641	2.87378	5.67023
	0.268893	0.0495914	0.88012	0.266963	1.18179		0.228577	0.703564	3.73157	1.24143	1.54212	2.38745			4.81164	4.56521	6.0473	5.98322	2.87504	6.26071
	0.139069	0.0325744	0.666751	0.246893	0.508685		0.24037	0.675872	3.58352	1.3135	1.57526	2.75239			4.60936	5.32837	5.99508	5.85003	2.96085	4.85589
	0.0819258	0	0.59812	0.320602	0.530889		0.325936	0.70312	3.35149	1.45091	2.09295	3.28064			4.46694	5.74365	5.94563	5.68926	3.06579	5.62095
	0.224849	0	0.575764	0.366952	0.554985		0.445029	0.776525	3.03458	1.69444	2.66616	3.77918			4.37521	6.01863	5.86706	5.56966	3.0839	5.68185
	0	0	0.70337	0.253826	0.670231		0.583856	0.864879	2.85218	2.64111	3.12296	4.20707			4.17852	6.21911	5.73188	5.47651	3.04742	4.8587
	0	0.0747457	1.11829	1.1158	1.00726		0.7171	0.861506	2.84367	2.0736	3.22606	4.75925			3.28931	5.73263	5.84167	6.72573	3.01999	6.17762
	0	0.040192	1.23705	0.973379	0.231721		0.826399	0.75268	2.96879	1.55844	3.10019	1.62901			5.19119	4.82132	5.96261	6.87822	3.02401	7.18364
	0.0429585	0.0404687	1.13399	0.810587	0.248382		0.892489	0.52177	3.16401	1.24755	2.72866	2.15497			5.59309	3.86543	6.02361	6.7774	3.55415	7.21519
	0.102964	0.0531752	0.77477	0.648051	0.362411		0.899973	0.248582	3.2165	1.27436	2.50522	2.57026			5.8067	5.08703	4.77353	6.6232	3.80836	6.63399
	0.185921	0	0.573174	0.562749	0.489594		0.171434	0.0884146	3.09844	1.40929	2.90301	2.92377			6.15039	6.01043	4.28609	6.44232	4.04936	5.2264
	0.318008	0	0.575415	0.529697	0.184454		0.219106	0	2.73438	1.45548	3.43951	3.36472			6.45377	6.41217	3.23954	6.31923	4.13662	7.12836
	0.387396	0	0.545894	0.468348	0.350313		0.294726	0	2.26913	1.69247	1.49652	3.9146			6.55873	6.57516	6.22705	5.57779	4.07846	8.17128
	0.339057	0.128415	0.509465	0.341702	0.332984		0.406003	0	1.95113	3.03876	1.30569	4.33316			6.52278	6.26784	6.35051	6.91119	3.89148	8.40015
	0.23214	0.0355263	0.930797	0.270167	0.380122		0.512696	0	1.64064	2.56671	1.66356	4.62646			6.0407	5.69193	6.11316	7.82574	3.67413	7.27236
	0.0880022	0.022966	0.82756	0.227744	0.506182		0.61112	0.0266843	1.24561	1.82594	2.33199	2.62137			5.85534	4.8449	5.64151	7.97414	3.51796	2.7333
	0.0102564	0.0318741	0.573714	0.216725	0.655397		0.656502	0.577223	0.874204	1.37227	2.88146	3.04658			5.51118	3.91319	4.79112	7.80341	3.48443	4.40585
	0.103783	0.0494347	0.442656	0.272077	0.777637		0.626629	0.640408	0.680126	1.39011	3.10525	3.43			4.85057	5.73701	3.90842	7.47155	3.51918	6.78681
	0.220681	0	0.430412	0.352227	0.74574		0.212696	0.714885	0.591542	1.52203	3.06161	3.94076			3.44867	6.57132	3.24409	6.33431	3.56297	8.34726
	0.308997	0	0.387189	0.430583	0.659733		0.237234	0.768491	0.439098	1.53018	2.63759	4.50272			5.50082	6.69482	6.44093	7.8283	3.50863	8.80932
	0.283767	0	0.326567	0.48864	0.709482		0.287801	0.783121	4.55294	1.84626	2.41929	4.82257			6.30489	6.05751	6.68645	8.79124	3.29037	8.28205
	0.154529	0.0700769	0.695339	0.582547	0.905808		0.359877	0.77929	3.73711	2.99198	2.85328	4.99374			6.89627	5.63034	6.63085	9.00985	3.07282	3.72654
	0	0.0225515	0.578242	0.546014	1.1473		0.425683	0.699787	3.21915	2.19093	3.38353	3.1641			7.27313	5.22075	6.40758	8.81668	3.64842	5.54537
	0.0520574	0.0209405	0.413649	0.354204	1.33061		0.393747	0.564907	2.88233	1.66998	2.00361	3.47593			7.3026	4.65204	5.98008	5.93993	4.10982	7.50869
	0.076079	0.0285377	0.325325	0.200778	0.300672		0.273067	0.350818	2.73317	1.58092	1.31454	3.73808			7.22368	3.87062	5.51096	7.19023	4.43616	8.06461
	0	0	0.289105	0.120728	0.383884		0.23327	0.122075	2.70966	1.63827	1.35179	4.22653			7.42477	4.01593	5.03218	8.52199	4.63948	7.27283
	0	0.0716427	0.243346	0.0589663	0.46374		0.318274	0.109758	2.7094	1.70673	1.97302	4.74883			7.42583	5.81804	6.43259	9.29643	4.63075	4.12768
	0	0.00871941	0.236637	0	0.566545		0.409083	0.132762	2.82222	2.18502	2.54619	4.95896			6.71339	6.63941	6.44268	9.51589	4.39813	5.54132
	0.0192783	0.0354556	0.500023	0.0735799	0.70854		0.323198	0	3.24437	3.43689	2.92451	5.07578			5.78351	6.72904	6.29601	9.23732	4.11973	6.82248
	0.190968	0.0298442	0.377404	0.303251	0.853739		0.416459	0	3.68096	2.83857	3.00791	3.35938			4.98092	6.26697	6.17763	6.65595	3.85178	4.53637
	0.40583	0.0246422	0.294403	0.45879	0.873602		0.332687	0	3.81439	2.3029	2.71043	3.70634			4.09511	5.14767	6.03788	7.87267	3.65441	3.88324
	0.552384	0.0306481	0.261021	0.59164	0.827471		1.76702	0.103175	3.81664	1.96478	2.58924	3.97904			5.13901	4.45093	5.85443	9.01248	3.56789	5.31549
	0.614299	0.140135	0.289306	1.25766	0.804604		2.04749	0.355459	3.82571	1.8313	2.872	4.39574			5.99525	3.99555	6.27668	9.55009	3.39714	6.56636
	0.614321	0.099501	0.379163	1.26482	0.875354		1.61109	0.525503	3.72974	1.87847	3.23771	4.78803			6.7454	4.58405	6.39051	7.22583	3.0483	6.86721
	0.570687	0	0.347515	1.10438	1.21513		1.74829	0.584395	3.50643	2.49875	3.57463	4.82249			7.26454	5.71905	6.48299	8.3835	2.72642	6.21549
	0.52739	0.0084919	0.259953	0.889562	1.58187		1.83308	0.653361	1.5603	3.68725	1.42079	4.93664			7.60756	6.76434	6.22289	9.27964	4.24541	6.44455
	0.502012	0.0323196	0.286903	0.627604	0.380399		2.14979	0.76155	1.23302	3.59731	1.95061	3.30376			8.02966	6.74126	6.05486	9.45813	4.50081	7.75873
	0.493033	0.0455708	0.386757	0.461104	0.481493		1.61945	0.803553	0.936603	3.03489	2.51282	3.85446			8.19803	6.01744	6.15199	6.37456	4.43894	8.09097
	0.502414	0.0461074	0.635657	0.3663	0.557835		1.74208	0.731613	0.742735	2.40665	2.75144	4.2795			7.76424	5.12016	5.95394	7.53322	4.11279	7.71167
	0.222388	0.0511118	0.375454	0.343751	0.631727		1.76035	0.607778	0.606601	2.01596	2.66308	4.60238			7.00737	4.00484	5.49414	8.78902	3.87117	6.14619
	0.0864831	0.0814101	0.309824	0.33521	0.717712		1.70699	0.40919	4.50838	1.94453	2.65783	4.81112			6.28392	5.09099	4.64833	9.4675	3.64593	6.7433
	0.072071	0.0385571	0.454015	0.336889	0.820806		1.80176	0.273811	3.77451	2.65592	2.80317	4.66815			5.4355	6.65621	3.71274	9.22133	3.4133	8.14968
	0.0685337	0	0.533145	0.356574	0.911309		2.06605	0.267425	3.20045	3.93038	3.0327	3.39716			4.13872	7.03849	2.92926	6.59371	3.8367	8.78404
	0	0	0.641211	0.36818	0.958542		1.62039	0.206344	2.88791	3.81514	3.32608	4.0046			6.33179	6.94647	6.42387	7.76421	4.01507	7.92775
	0	0	0.325869	0.421115	0.950908		1.82539	0.1375	2.69635	2.88289	2.12117	4.41996			7.10385	6.15085	6.6901	9.14697	3.79086	6.70895
	0	0	0.500974	0.547125	0.993561		1.93045	0.135483	2.63078	2.19812	2.42226	4.64122			7.70774	5.06733	6.7743	9.64683	3.28242	5.74847
	0.290109	0.0163659	0.519599	0.706546	1.26868		1.81382	0.0393889	2.67055	2.00398	2.52806	4.72006			8.09182	4.07599	6.61202	7.07209	3.02224	7.57454
	1.05539	0.0383464	0.443415	0.91365	1.61321		1.59861	0	2.7768	2.81485	2.58974	4.49256			8.20669	5.23634	6.15931	8.25649	6.44832	8.47485
	0.401226	0.0423485	0.272104	1.05401	0.54383		1.60501	0.121787	2.97492	4.07658	2.65343	4.03385			7.80108	6.58546	5.62134	9.49729	5.67833	6.13825
	0.606801	0.0764973	0.260431	1.24994	0.580215		1.75209	0.0592831	3.37669	5.3964	2.845	4.2806			6.97446	7.54435	5.01699	9.63009	4.50344	6.99326
	0.770911	0.105839	0.207407	1.20561	0.60018		1.16739	0.417222	3.74863	6.72832	3.1238	4.36262			6.02215	7.37466	6.81626	6.10486	6.58562	6.14587
	0.750627	0	3.99372	1.02244	0.656218		1.41969	0.636315	3.96058	4.40231	2.11193	4.4162			4.7866	6.64411	6.90019	7.66556	6.08377	5.87611
	0.712273	0	4.06423	0.827832	0.739457		1.68993	0.670078	4.08675	3.37571	2.29431	4.31295			3.52332	5.33045	6.69622	8.82225	4.97837	7.09236
	0	0	4.19616	0.61183	0.823963		1.8633	0.713714	4.18517	2.37175	2.41214	3.73763			2.361	4.09928	6.5167	9.71634	3.87754	7.68087
	0	0	3.6103	0.448115	0.934754		1.73417	0.791009	4.17676	2.0517	2.48834	3.88275			4.20796	6.864	6.30852	9.32674	6.9746	7.32974
	0	0.0206991	2.55157	0.330959	1.02467		1.5081	0.765615	3.98786	3.02562	2.67696	3.95142			7.43429	7.28439	6.01785	6.62646	6.70462	6.18486
	0	0.0884919	1.67775	0.323879	1.06169		1.58275	0.599269	1.57163	4.23943	2.94176	4.10251			7.44035	7.39853	6.93739	8.20788	5.75068	6.08369
	0	0.109401	1.09185	0.397499	1.10343		1.78328	0.427193	1.23184	5.27147	2.36519	3.25699			6.09452	6.94127	7.04868	9.27153	4.68743	7.76161
	0.164076	0.119377	0.779595	0.48939	1.18417		1.98249	0.236834	0.977601	6.25602	2.65967	3.5728			5.19745	6.11142	6.76816	9.79705	7.01612	8.41083
	0.846864	0.779491	0.51929	0.579378	0.608193		0.737452	0.150261	0.811979	3.91365	5.04729	4.07776			4.15025	4.81857	5.89045	4.17775	7.41577	8.30122
	0	0.720636	0.399785	0.578252	0.610327		0.902718	0.268512	0.667792	2.93074	4.22842	2.79317			3.01965	7.40543	5.47771	5.34341	7.18047	5.63718
	0	0.548936	2.66038	0.566582	0.667288		0.966519	0.277917	4.72557	2.58104	3.49956	3.40407			5.77657	7.2504	4.65064	7.14441	6.32656	7.33829
	0	0.920689	1.55685	0.689223	0.766397		1.08004	0.0746049	4.17462	3.40362	5.28326	4.37857			5.53175	7.01934	3.69475	8.65123	5.23849	8.4702
	0	0.810026	0.682725	0.915782	0.836725		1.34282	0.0181458	3.62945	4.29974	4.26868	2.62454			5.08734	6.48733	6.77051	9.58303	4.02597	8.02458
	0	0.621038	0.0173761	1.06956	0.903985		1.56354	0.115988	3.05088	4.91843	3.37229	2.02436			4.36037	5.60107	6.97203	9.75245	7.45688	4.34106
	0	0.390169	0	1.04478	0.958996		1.54453	0.220519	2.71122	5.49541	2.67189	2.25992			3.43547	7.68996	6.88768	3.31641	7.73058	6.0684
	0	0.99109	0	0.901708	0.990684		1.43425	0.26758	2.60089	3.98432	4.43226	2.52092			4.25964	7.34009	6.42501	4.31661	7.48316	7.35908
	0	0.894085	0	0.732075	1.04296		1.46146	0.395701	2.55429	3.59827	4.68466	2.71351			3.66294	6.83319	5.85308	5.57529	6.72191	7.83277
	0	0.720619	0	0.595514	1.09309		1.55751	0.695683	2.58496	3.74724	3.40801	2.68458			2.71289	6.53139	5.22435	7.51572	5.58814	3.81372
	0	0.402803	2.25805	0.506423	1.22595		1.56399	0.827834	2.73373	4.00741	2.56808	1.665			3.50792	6.13856	6.75023	8.86233	4.2927	4.25014
	0	1.13822	1.40073	0.420013	0.530669		1.76467	0.807766	2.99643	4.21875	4.65755	1.95734			2.92589	7.47584	7.23226	9.5287	7.23569	4.0619
	0	1.02438	0.685517	0.37777	0.577177		0.641804	0.797441	3.25797	4.49063	5.8771	2.28015			2.13858	7.1225	7.39278	9.4063	7.78089	5.16994
	0	0.8342	0.0647127	0.411094	0.610651		0.818228	0.793093	3.60298	4.73207	5.78231	2.6185			2.48119	6.63788	7.17085	3.20168	7.76215	5.75055
	0	0.421442	0	0.523079	0.663733		0.899757	0.675091	3.93995	5.26447	5.05683	2.82396			2.59066	6.12784	6.9497	4.62477	7.34235	5.98352
	0.0103125	0.0611581	0	0.63894	0.744285		0.986933	0.432532	4.21464	6.09169	4.09176	2.94303			2.04236	5.60274	6.71777	6.09649	6.60673	6.6113
	0.0708377	1.57895	0	0.653381	0.836691		1.14932	0.274056	4.3865	6.35319	2.97468	3.01246			1.02922	6.97206	6.38667	7.98763	5.58426	7.33689
	0.0969674	1.43524	0	0.597101	0.912883		1.29487	0.199535	0.980569	5.00433	2.34436	2.90699			1.23303	6.7818	7.46236	8.98696	4.47315	7.18482
	0.10114	1.19449	0	0.681822	0.9309		1.33338	0.179023	0.915989	4.57682	4.56082	2.81988			1.24725	7.00929	7.52749	9.23724	3.82033	6.57593
	0.150149	0.87858	2.31003	0.777537	0.925182		1.30482	0.237242	0.800515	4.12818	4.736	1.03551			1.32557	6.28515	7.62548	8.88344	7.13214	5.59268
	0.0592524	0.388667	1.34095	0.83257	0.971189		1.2483	0.197881	4.24001	3.73504	4.89299	1.45551			1.2699	6.08393	7.33535	3.20666	7.4542	7.12473
	0.0299009	0.0215856	0.800658	0.763223	1.05651		1.20381	0.0162376	3.761	3.4323	5.12097	1.78885			1.34375	3.37075	5.66497	5.24298	7.2847	8.11088
	0	1.79757	0.500808	0.558995	1.1599		1.11497	0.0173601	3.22731	3.35471	5.32195	1.91148			1.37954	2.83958	4.83444	6.98675	6.69015	8.12428
	0	1.90682	0.370222	0.46504	0.573919		1.28018	0.224603	2.80588	3.44607	5.55399	2.08397			1.19267	3.71015	3.84	8.70206	6.0294	3.44588
	0	1.74395	0.208302	0.515497	0.606348		1.80356	0.443294	2.45113	4.03374	4.39545	2.41971			1.56463	4.51019	7.12928	9.38143	5.3788	5.27247
	0	1.3608	0	0.508926	0.635692		0.439299	0.472827	2.35229	4.93937	3.57538	2.81904			1.38075	5.39694	7.33083	9.331	4.68853	7.24502
	0.00745127	0.889516	0	0.449357	0.692742		0.622514	0.640972	2.44355	5.41299	2.84631	3.27678			1.70585	5.14904	7.28981	8.70915	4.1393	8.22754
	0.0922014	0.332766	0	0.432272	0.845408		0.762165	0.775195	2.58334	5.67859	2.51131	3.46287			1.42383	4.16752	6.811	3.92517	5.26268	8.46578
	0.1266	0	0	0.511315	1.00025		0.865596	0.963657	2.77025	4.9267	4.27668	3.36806			1.62586	3.23653	6.1975	6.14804	6.1276	4.35068
	0.187452	1.92948	2.90572	0.592517	1.03768		0.951099	1.01099	3.03408	3.92801	4.51221	3.31158			1.37756	4.54409	5.59105	7.8999	6.36729	6.08531
	0.223598	2.05998	2.61964	0.525958	1.0187		0.999503	0.951063	3.40338	3.063	4.78399	3.25045			1.41949	5.35409	7.37769	9.35003	6.12277	7.54172
	0.105118	2.24548	1.98024	0.501144	1.02006		1.03303	0.875045	3.67388	2.68955	4.96516	3.18903			1.67724	5.81114	7.79635	9.84494	5.38282	7.54
	0.102506	2.06226	1.31299	0.5161	1.05934		1.03404	0.760752	3.92377	2.64211	5.06324	1.42585			1.52043	5.90717	7.94925	5.03175	4.91177	4.6604
	0.0178954	1.6216	0.82948	0.585754	1.10531		1.01639	0.553867	4.24718	3.16774	4.89744	1.83045			1.74333	5.85473	7.73709	7.17315	2.79346	4.85705
	0	1.00435	0.504859	0.685489	1.22251		0.971425	0.295826	4.58116	3.98352	4.64212	2.20892			2.14132	5.16951	7.47931	8.77954	4.6056	6.66361
	0	0.331504	0.406608	0.616058	0.603632		0.905317	0.190061	1.02205	4.63402	4.57807	2.48839			1.8506	5.07621	7.23155	9.87232	4.75937	7.70883
	0	0	0.366232	0.367495	0.593041		0.804648	0.186005	1.00414	5.72572	3.59652	2.72039			2.06715	6.09054	7.6158	10.1485	4.44428	7.83232
	0	1.87193	0.256927	0.328586	0.594814		0.965855	0.177343	3.22931	4.37466	3.13815	2.99006			2.32085	6.48435	8.01534	5.74593	2.56517	7.46336
	0	2.20068	0.0522212	0.527235	0.61379		1.47165	0.168728	3.01892	3.12238	2.82429	3.30709			2.26336	6.61035	8.12547	7.59869	2.92984	6.24129
	0	2.48807	0	0.614135	0.666144		2.01535	0.0941183	2.83257	2.49486	2.70457	3.67742			2.31241	6.14022	8.16252	9.13386	3.26094	6.66763
	0.0184576	2.30548	0	0.579962	0.808247		0.484185	0	2.59365	2.3321	2.80029	3.80962			2.34673	5.35916	8.21286	7.34842	3.32623	8.07946
	0.0873615	1.11703	2.10431	0.484725	0.976904		0.564662	0.0748705	2.32943	2.73947	3.15314	3.68194			2.39752	5.85596	7.91869	8.83287	3.15256	8.5172
	0	0.358886	1.77716	0.415024	1.07318		0.613754	0.304802	2.15378	3.40372	4.09294	3.65613			2.29393	6.68684	3.74936	7.17165	2.88226	7.82486
	0	0.0529127	1.37491	0.461799	1.10302		0.649945	0.579169	2.23443	4.15558	3.99451	3.70149			2.44918	6.86369	2.98206	8.40554	2.75718	6.22105
	0	1.71569	0.9617	0.582605	1.08963		0.676201	0.668635	2.48209	5.66904	4.15546	3.69092			2.29072	6.20383	7.46788	9.39249	3.16146	7.53065
	0	2.24029	0.577463	0.472357	1.08103		0.749674	0.562638	2.84462	4.34481	4.36956	1.46415			2.50517	5.63731	7.58661	7.04041	3.57543	8.18251
	0	2.6069	0.255434	0.225392	1.07639		0.804594	0.798245	3.25566	3.2002	4.57425	1.86784			2.30379	4.99958	7.51809	7.90016	3.62521	6.04113
	0	2.40047	0	0.245512	1.18408		0.833402	1.08922	3.61562	2.63426	4.65069	2.25291			2.54188	6.20982	6.93384	8.73766	3.39632	6.49667
	0	1.01675	0	0.470035	0.452471		0.823972	1.15493	0.974856	2.71857	4.91347	2.59465			2.51063	6.93415	6.19005	6.92984	3.12341	4.58878
	0	0.270178	0	0.578312	0.471561		0.794008	1.15329	1.94138	3.1395	3.9318	2.89347			2.14948	6.84997	5.68554	7.72239	2.8037	4.77385
	0	0.0677981	0	0.585682	0.513525		0.760792	1.06228	2.16976	3.84413	3.11258	3.1304			2.11059	6.37165	7.95258	8.085	2.67334	4.89302
	0	1.74693	0	0.558833	0.576683		0.713949	0.932878	2.37581	6.0736	2.9433	3.36308			2.12034	5.24964	8.21297	5.34136	3.47254	5.92654
	0	1.74324	1.63993	0.359108	0.635707		0.666642	0.82165	2.31859	4.54579	2.90794	3.63032			2.05047	6.26306	8.31159	6.23085	3.79062	6.74178
	0	2.55572	1.33327	0.485827	0.697692		0.767969	0.659044	2.32505	3.50351	2.91047	3.88178			1.98671	7.2297	8.13001	6.63939	3.87232	6.80295
	0	0.76829	0.928148	0.353554	0.810089		1.06914	0.404735	2.57038	3.03775	3.02516	3.98629			2.09993	7.08757	7.8418	1.90909	3.74276	6.53538
	0	0.0975003	0.634032	0.13782	0.974282		1.51108	0.17393	2.932	3.06898	3.33814	3.98212			2.31952	6.09045	7.60431	2.29793	3.56453	4.23067
	0	0.00914299	0.365755	0.168787	1.09673		0.693914	0.140356	3.43305	3.55569	3.61248	4.19345			2.39717	5.10797	8.19559	2.15545	3.37315	6.11144
	0	1.74798	0.0255565	0.53029	1.14211		0.647315	0.178163	3.93196	4.63056	3.71021	1.286			2.42615	5.63742	8.57955	2.89582	3.3077	7.41216
	0	1.83678	0	0.282725	1.14276		0.604596	0.149561	4.3131	3.77301	3.78336	1.79565			3.32723	7.15883	8.78985	2.68393	3.32989	8.02952
	0	2.23646	0	0.3807	1.10805		0.54511	0.0904656	1.55985	3.40138	3.67452	2.21044			3.01792	7.42594	8.85019	2.41826	3.38527	8.08883
	0	0.480037	0	0.273597	1.19951		0.564202	0	1.92054	3.4736	3.59194	2.58232			3.23537	7.18527	8.8354	3.57896	3.43678	7.12399
	0	0	1.47858	0.12284	1.51854		0.634871	0	2.29041	4.71397	3.72503	2.85191			3.24917	6.33924	8.61896	3.45587	3.4403	6.12486
	0	0	1.29229	0.231864	0.167756		0.723552	0.0916925	2.4577	0.31968	3.84701	3.06107			2.89816	5.81224	8.98408	3.32543	3.41693	3.83197
	0	1.65095	0.976482	0.346383	0.293033		0.789361	0.415323	2.6935	0.338343	4.01591	3.18083			3.28027	7.05224	8.89174	2.98367	3.42886	5.67064
	0	1.82799	0.821365	0.394969	0.475237		0.81115	0.653692	3.12935	0.403527	4.05762	3.34282			2.01207	7.92099	8.68063	3.99969	3.44962	7.42434
	0	2.02244	0.720523	0.290833	0.596508		0.794523	0.576989	3.62533	0.423532	4.9328	3.68912			3.13603	7.61691	4.73093	4.0455	3.60923	8.29594
	0	0.246623	0.500802	0.400008	0.658926		0.722578	0.582407	1.59525	0.524585	4.59189	4.0163			3.19713	6.73852	3.40979	3.91864	3.88515	8.17343
	0	0	0.224723	0.530233	0.738214		0.65617	0.782324	1.90982	0.45302	3.63465	4.16627			2.82322	5.43637	2.7157	3.38073	4.14231	7.61868
	0	0	0.0709985	0.536708	0.898662		0.653108	1.07103	2.2924	0.44685	3.02826	1.48424			3.40478	7.23754	7.69143	5.01856	4.27405	4.798
	0	1.55919	0.101511	0.413558	1.06673		0.772467	1.22228	2.68244	0.51215	2.98401	1.92365			2.47011	7.62923	7.72077	4.67351	4.29152	6.2485
	0.0468639	1.89536	1.35375	0.751915	1.19289		1.1975	1.19301	3.14495	0.549578	3.01013	2.24113			3.39234	7.68524	7.5716	4.52055	4.19041	7.51016
	0.313621	0.71819	1.32343	0.766973	1.24216		1.69134	0.999809	3.74176	0.6584	3.0477	2.54022			3.91211	7.15987	6.80434	4.79324	4.03649	4.32765
	0.192682	0.0944564	1.23255	0.676821	1.21941		1.83752	0.799449	3.08141	0.826888	3.17566	2.79712			3.76709	6.25866	5.82995	4.68686	3.90847	5.50024
	0.0970057	0	1.08894	1.0414	0.169705		0.807542	0.669905	0.00945451	1.20623	3.43441	3.03746			3.91668	7.54882	5.46231	3.95186	3.83863	6.49427
	0.0904597	0	0.82255	1.09385	0.258535		0.817979	0.501259	0	0.989698	3.53642	3.16363			4.29197	7.48037	8.29948	5.6566	3.85793	6.91748
	0.189755	1.77456	0.59303	0.99756	0.44685		0.767923	0.229606	0.0703708	0.652706	3.38165	3.33325			3.42555	7.26621	8.40775	5.41528	3.93697	7.07447
	0.378446	1.8608	0.452668	0.784904	0.594087		0.670927	0.020329	0.0731308	0.423607	3.24854	3.7382			4.25812	6.73821	8.46447	5.20408	3.96408	6.80841
	0.44022	1.26883	0.39895	0.942476	0.700713		0.628437	0	0	0.365361	3.11388	4.13604			4.62673	5.82911	8.36632	5.19597	3.94485	3.26744
	0.483494	0.560873	0.537981	1.09159	0.756048		0.67641	0.0397832	0	0.465808	3.12339	4.35183			4.23475	7.67061	8.05082	6.45037	3.84311	5.18022
	0.538271	0	1.55458	1.06545	0.812008		0.761825	0.0789584	0	0.647438	3.32664	1.75041			3.7311	7.33422	7.79922	6.26544	3.31016	6.6825
	0.590271	0	1.56077	0.818158	0.943552		0.848404	0.0402362	0	0.91796	4.83246	2.04405			4.7027	7.0107	8.8688	6.05062	3.67795	7.79798
	0.674458	0	1.35877	0.638251	1.09949		0.892055	0	0	1.24601	4.43441	2.17776			4.97195	6.77407	9.18003	5.86842	4.12442	8.33241
	1.30688	1.92125	0.896049	0.78089	1.18785		0.836151	0	0	1.17146	3.52183	2.3569			3.58224	6.4328	9.52843	6.4237	4.46315	7.67259
	0.909085	2.44743	0.577266	0.994577	0.604478		0.759364	0.1339	0	0.924041	3.0805	2.57853			3.63851	8.12339	9.63169	6.82736	4.69519	6.85484
	0.331693	1.00302	0.520678	1.0435	0.596281		0.68768	0.604309	0.08808	0.622364	3.07837	2.89714			4.50145	7.35095	9.47011	7.03071	4.73788	4.28715
	0.0420435	0.369098	0.510764	0.832776	0.617479		0.713363	0.502006	0.213357	0.435561	3.106	3.2151			4.8637	7.12951	9.29813	7.19912	4.56987	6.28904
	0	0	0.584849	0.962383	0.63251		1.05302	0.470994	0.310062	0.351328	3.14488	3.54757			4.5309	6.86641	10.1355	7.22671	4.32443	7.56277
	0	0	1.27157	0.977763	0.682453		1.40999	0.466936	0.233331	0.508063	3.26806	3.97716			2.4617	6.4293	9.95727	7.0383	3.98619	8.05203
	0.0125376	0	1.38611	0.949013	0.760784		1.39541	0.437896	0.113139	0.840768	3.48559	4.37979			1.64108	7.72109	4.09933	6.71093	3.77366	8.06436
	0	2.55515	1.24288	0.914905	0.795507		1.30989	0.607981	0	1.30189	3.57105	2.07669			2.66022	6.9384	7.76872	7.40387	3.81797	6.73281
	0	3.06954	0.780557	0.828425	0.861735		0.985659	0.950406	0	1.83615	3.44697	2.20764			4.73285	6.9079	7.62512	7.84483	3.8253	5.12343
	0	0.823305	0.496978	1.17121	0.965302		0.840533	1.03674	0	1.20511	3.18928	2.13675			5.15196	7.21065	7.443	7.97541	3.75043	4.5309
	0	0.258122	0.504156	0.882048	0.74478		0.700718	0.835094	0	0.916478	2.89702	2.2773			4.96324	6.54605	7.05022	7.99823	3.57688	6.37649
	0	0	0.497472	0.920452	0.731416		0.640518	0.610922	0	0.640766	2.8798	2.53892			3.09756	6.53803	6.06343	7.93872	3.82149	6.86841
	0.0723593	0	0.461274	0.962941	0.685996		0.660242	0.434042	0	0.591249	3.07884	2.91177			5.10745	3.49305	4.83757	7.67584	4.16037	5.79223
	0.0788057	0	1.04803	1.7267	0.605692		0.734972	0.273215	0	0.660803	4.80111	3.34904			4.9609	3.5649	4.435	5.54482	4.3532	4.99599
	0.101621	1.60104	0.919285	1.88891	0.611895		0.786092	0.0567855	0.134982	0.925685	4.41193	3.78462			4.46087	2.99542	8.4569	7.05772	4.30106	4.53621
	0.185515	3.1267	0.572196	2.00237	0.844181		0.762721	0	0.276371	1.31783	3.56695	4.23258			3.83308	4.49516	8.41835	8.2314	4.0139	4.84605
	0.268259	3.52068	0.385104	2.50775	1.02162		0.745506	0	0.417439	1.78947	3.20305	4.69643			3.084	5.08159	8.26645	8.79502	3.82568	4.77685
	0.362203	0.850486	0.372437	0.680311	1.0294		0.723783	0	0.499501	2.33879	3.18679	2.0982			4.30016	3.57291	8.09276	8.92514	3.60537	4.44878
	0.427158	0.238963	0.364161	0.659662	0.372251		0.757119	0.00353134	0.373215	2.68582	3.25752	2.17852			4.85939	5.97071	7.86377	8.67338	3.50562	4.07058
	0.570185	0	0.777105	0.814671	0.35704		0.999707	0.0712087	0.174453	1.57924	3.35979	2.10344			5.12262	5.90572	7.41202	8.24479	3.73205	3.31742
	0.7432	0	0.615913	0.800692	0.390087		1.22532	0	0	1.4613	3.49247	2.3016			5.08753	5.54141	7.1239	6.33299	3.77825	4.95718
	0.806334	0	0.380738	0.778687	0.497888		1.27885	0.00477833	0	1.08435	3.6647	2.64263			4.61665	5.14987	8.67763	7.62938	3.5106	6.10784
	0.755219	2.56988	0.27744	0.764623	0.831188		1.20309	0.377184	0	0.803959	3.74702	3.04901			3.77982	6.21522	8.99575	8.61636	2.98246	6.7418
	0.476031	3.28759	0.254433	0.704672	0.0473526		1.02413	0.930346	0	0.872152	3.69629	3.51417			2.93573	6.6648	9.1276	9.2376	6.08859	7.15474
	0.140366	3.5451	0.255485	0.599027	0.185372		1.14279	1.73711	0	1.09814	3.35593	3.92477			2.21588	6.80769	9.20716	9.3937	4.89823	7.22314
	0	0.962077	0.352347	0.496688	0.335973		0.834755	0.947972	0	1.49642	2.91407	4.33663			1.68968	6.15788	9.44989	9.09639	7.10423	6.89831
	0	0.274699	0.216394	0.367591	0.399655		0.688448	0.42609	0.0636919	1.92628	2.84855	1.65496			4.05757	5.13669	9.49139	6.90655	6.56293	5.98928
	0	0	0.217539	0.288148	0.754958		0.566962	0.191095	0.20857	2.24301	2.99316	1.73304			5.6066	4.01224	9.31637	8.00089	5.47129	4.11825
	0	0	0.287544	0.629567	0.7502		0.541107	0.199179	0.378689	2.56387	4.69134	1.80401			5.75331	4.83374	9.18184	8.83476	4.31263	3.56627
	0	0	0.379719	0.626065	0.685419		0.584224	0.285128	0.484389	2.8373	4.39052	2.00458			5.38022	6.24241	10.4893	9.43671	7.40403	3.08545
	0	2.53987	0.371509	0.668237	0.712185		0.607521	0.477789	0.526602	1.86077	3.72988	2.20535			4.8337	7.10931	10.5299	7.28529	7.12056	5.86752
	0	3.06987	0.240627	0.716534	0.885083		0.595295	0.837044	0.546079	1.81871	3.33384	2.53111			4.2144	7.35186	10.3399	8.20353	6.234	7.24057
	0	3.25047	0.275048	0.669562	1.12101		0.663094	0.881372	0.473369	1.38751	3.23903	2.90851			3.69198	6.68811	10.1411	8.90033	5.16744	8.11568
	0	2.05853	0.390595	0.564803	0.307037		0.796445	0.638028	0.301922	1.10975	3.38725	3.27856			5.44792	5.24782	10.5335	9.4147	7.53028	7.79158
	0	1.20749	0.579526	0.486696	0.414212		0.901571	0.374156	0.0627836	1.22624	3.6161	3.70392			5.51129	6.8987	10.3309	7.54967	7.38272	7.20196
	0	0.44797	0.513745	0.413532	0.460317		1.0555	0.105511	0	1.42479	3.85069	4.08454			5.39166	7.57679	10.0474	8.38243	6.6687	6.79516
	0	0.0439503	0.410669	0.352342	0.529464		1.16915	0	0	1.68982	4.03878	1.53373			5.33125	7.36849	2.89607	8.92272	5.67046	6.40718
	0	0	0.452998	0.309684	0.654843		1.21869	0	0	2.04846	4.03679	1.6932			5.27187	6.90053	7.4686	7.8084	4.47624	5.63373
	0	0	0.508923	0.215173	0.788395		1.14852	0	0.244171	2.36031	3.88076	1.83288			5.0752	4.40935	7.15882	8.60964	7.19245	3.59499
	0.0863588	1.72601	0.621269	0.0879682	0.843905		0.888183	0	0.515289	2.61895	3.49871	2.1416			4.78541	5.99532	6.63316	9.00767	7.52142	6.35759
	0.26135	2.0451	0.416637	0.478889	0.844128		0.755214	0	0.704789	2.87141	3.07526	2.5097			4.25195	7.05742	5.82976	6.98289	7.40462	7.3703
	0.369053	2.43148	0.497351	0.461153	0.810295		0.631543	0.0472596	0.651289	2.04136	2.97164	2.92403			3.97099	7.98032	4.63102	8.20995	6.81745	7.91736
	0.459418	2.62434	0.515256	0.459119	0.836031		0.480446	0.126654	0.624511	1.96092	3.02103	3.29923			3.39966	7.79198	3.24419	8.79704	5.88079	7.06205
	0.548322	1.33905	0.526053	0.519607	1.15869		0.43186	0.0929774	0.604963	1.62892	3.06532	3.56049			2.80919	6.56993	2.79959	6.46539	4.6978	5.7056
	0.60667	0.612461	0.346742	0.590862	0.392286		0.457475	0.289445	0.465113	1.419	4.45357	3.91768			5.30135	6.52091	8.55079	7.563	6.56023	5.35379
	0.550096	0.10342	0.347517	0.549194	0.506614		0.482345	0.741776	0.191826	1.49318	3.99774	1.43488			5.713	7.91581	8.23947	8.61325	7.26938	5.03129
	0.280392	0	0.321489	0.461438	0.534402		0.50176	1.73658	0	1.57567	3.39493	1.85744			6.04304	8.05111	7.7039	8.83083	7.39537	4.80138
	0.0461973	0.0710956	2.92643	0.401743	0.556407		0.617134	0.88998	0	1.59424	3.12717	2.24518			6.26067	7.66164	7.10286	5.60479	7.10765	3.5714
	0	1.56295	2.88478	0.359999	0.648813		0.826583	0.324131	0.240515	1.81388	3.26953	2.63699			6.32245	6.86709	6.55211	6.84346	6.51762	2.94612
	0	1.5166	2.97	0.376403	0.775677		0.985481	0	0.352322	2.21284	3.56022	3.03681			5.98465	5.5874	5.92111	7.97475	5.74997	3.33291
	0	1.742	2.9489	0.375889	0.897289		1.11326	0.0397908	0.618741	2.55396	3.95165	3.44271			6.24762	6.63488	5.70294	8.85195	4.82905	4.14946
	0.604776	0.608	1.81688	0.250269	0.981311		1.18036	0.377862	0	2.83525	4.2364	3.7566			6.47912	7.67658	8.73413	8.76393	6.15961	5.4093
	0	0.182381	0.941597	0.100242	0.986741		1.19548	0.650156	0	3.12352	4.24486	3.94633			6.05307	8.4065	8.78916	4.40257	6.69011	6.22338
	0	0.000532368	0.298759	0.334888	1.00881		1.18038	0.908856	0.854491	2.10547	4.05533	4.25516			5.46876	8.02078	8.65134	5.82817	6.7427	6.87308
	0	0.181517	0	0.35549	1.26935		0.388983	0.807489	0.90299	2.03129	3.71021	1.77586			5.06589	7.0251	8.4533	7.14586	6.3062	7.21875
	0	0.319936	0	0.389149	0.587649		0.338632	0.489338	0.952749	1.88014	3.39532	2.25707			4.48788	5.85785	8.44202	8.2952	5.79113	7.16548
	0	1.40604	0	0.406611	0.617451		0.346038	0.239429	1.25803	1.67928	3.23988	2.68072			3.53488	7.75475	8.38216	8.97699	5.43157	6.41364
	0	1.03146	3.34609	0.43941	0.644482		0.383799	0	1.53578	1.5452	3.18032	3.09916			5.88948	7.93863	8.40714	8.70007	5.23438	4.50765
	0	1.0871	2.1145	0.423264	0.688186		0.441615	0	0.320427	1.53706	3.21766	3.54383			6.57291	7.87356	8.4519	3.10879	5.20323	3.85432
	0	1.25997	1.10788	0.397299	0.778402		0.54911	0	0.184487	1.56376	4.52687	3.96553			7.08588	7.42642	9.52285	3.36207	4.69928	3.30715
	0	0.327561	0.345447	0.393868	0.930375		0.709516	0.0824091	0.0376248	1.78108	4.19724	4.24232			7.26087	6.54997	9.78441	4.14484	2.64705	4.77679
	0	0.167962	0	0.38484	1.06451		0.869082	0.225806	1.12397	2.18863	3.38951	4.4396			7.30638	7.85637	10.0456	5.84768	3.0479	6.25073
	0	0.197735	0	0.461964	1.14453		1.01208	0.187358	1.22638	2.50832	2.96866	2.72763			7.54209	7.70719	10.1056	7.29787	3.35798	7.39521
	0.09044	0.237448	0	0.523069	1.20545		1.0952	0.132965	1.33119	2.76753	2.99728	3.07763			7.72011	7.42654	10.0522	8.49225	3.47931	7.43471
	0.193876	1.30168	0	0.412502	1.29079		1.13073	0.153859	1.68928	2.1607	3.29905	3.42189			7.42933	6.98975	9.94085	9.03218	3.32435	7.14543
	0.280261	0.935572	0	0.283788	0.59241		0.273869	0.196266	2.00104	2.13649	3.85261	3.87448			6.89857	6.12005	10.7737	8.66034	3.05539	6.96607
	0.3654	0.868072	3.15564	0.300449	0.655777		0.258594	0.508367	2.0147	2.00517	4.26613	4.31648			6.58894	8.12391	10.855	2.72822	3.43933	6.78011
	0.451718	0.402953	1.89938	0.371475	0.703359		0.284096	1.03457	1.86183	1.74268	4.42113	4.50849			6.12324	8.51751	10.6978	3.272	3.52511	6.18166
	0.402746	0.215999	1.08176	0.456779	0.716773		0.345826	2.25024	1.53813	1.46896	4.29181	2.92			4.96153	7.88127	10.4527	4.30413	3.25883	4.25994
	0.157117	0.146645	0.478121	0.185926	0.771917		0.45257	1.58469	0.587729	1.46241	3.90157	3.30392			5.32259	7.55436	7.09929	6.12548	2.97309	4.81259
	0.000762846	0.14584	0	0.287527	0.904131		0.576253	0.737363	0.446519	1.60052	3.60834	3.67231			6.26054	7.30166	6.99439	7.52239	2.70507	6.20744
	0	1.22903	0	0.512497	1.02313		0.72002	0.307792	0.347116	1.87674	3.44365	4.12434			7.00097	7.03399	6.52999	8.63589	2.60905	7.22477
	0	1.06912	0	0.379583	1.11294		0.860117	0.0963178	0.243921	2.27337	3.37064	4.5242			7.51216	6.67707	5.7703	9.04825	2.79142	6.88987
	0	0.168762	0	0.391816	1.19565		0.963547	0.266254	1.34454	2.51734	3.44588	4.53639			7.85443	5.76314	4.7261	8.66732	3.14798	4.26512
	0.586423	0.0764123	0	0.398901	1.24637		0.180885	0.588607	1.52351	2.70107	3.349	3.41774			8.11541	8.41244	3.46867	2.40347	3.58762	3.98553
	0	0.138378	0	0.339939	0.520514		0.19318	0.770723	1.76593	2.96444	2.75919	3.8885			8.33046	8.16601	8.6345	3.59733	3.70548	3.82543
	0	1.0276	2.09796	0.314983	0.609081		0.237007	0.881856	2.09972	2.24774	2.60694	4.30966			8.10654	7.46916	8.47856	5.06548	3.51716	3.36669
	0	1.0328	1.16689	0.329574	0.680511		0.345999	0.681792	2.31407	2.1835	2.91866	4.57294			7.53904	7.3019	7.94068	6.9048	3.34803	2.84312
	0	0.157636	0.690931	0.412062	0.726922		0.459472	0.365062	2.28589	1.95777	3.58205	4.38144			6.82454	7.15651	7.1232	8.15357	3.1919	4.24627
	0	0.0433942	0.466004	0.598581	0.815006		0.579359	0.224581	2.13689	1.6127	4.11245	3.57776			5.70915	6.76889	6.17979	9.0547	3.12159	5.27913
	0	0.168211	0.361983	0.686677	0.940238		0.67264	0.124454	1.82749	1.33335	4.46201	4.01264			4.48261	8.336	5.34185	9.20618	3.17599	6.19779
	0	0.739573	0.256751	0.681944	1.01321		0.217678	0.0792382	1.597	1.41968	4.43233	4.34492			3.31361	7.75907	4.54735	7.8673	3.19367	6.7812
	0	0.179871	0.0646012	0.680996	1.06629		0.255423	0.146575	1.14383	1.6283	4.02537	4.44336			4.97927	7.11961	4.42013	4.41289	3.17145	6.946
	0	0.0551129	0	0.610644	1.14217		0.302376	0.3762	0.839396	1.87582	3.73532	4.09062			7.2221	7.13199	8.58109	6.01514	3.17288	6.46796
	0	0.17404	0	0.525834	1.21444		0.368312	0.564413	0.609977	2.19237	3.60367	3.99772			7.81436	7.07499	8.39631	7.70793	3.4439	5.58987
	0	0.429704	0	0.527717	0.500444		0.443084	0.406943	0.483533	2.36986	3.58959	4.1858			7.94388	8.02371	8.0587	8.84811	3.76274	4.87302
	0	0.156572	2.27956	0.56353	0.574665		0.459154	0.210714	0.38302	2.54017	3.67455	4.15602			7.48936	7.44808	7.62217	9.5686	3.90996	4.21551
	0.0306889	0.0664717	1.79827	0.61331	0.651634		0.296172	0.201942	1.82856	2.81095	3.46811	3.813			6.86508	6.97325	7.30462	9.44554	3.87915	3.68002
	0.0974375	0.155074	1.22827	0.625717	0.744769		0.307437	0.305276	1.81452	2.31703	2.63297	3.87022			6.07295	6.9598	7.04634	5.5454	3.86025	4.54367
	0.165811	0.116658	0.805566	0.488006	0.903444		0.342821	0.70012	1.96707	2.16906	2.15184	3.83203			5.11152	7.55983	7.17772	7.02938	3.86149	6.00356
	0.242298	0.169676	0.529343	0.342562	1.06763		0.331369	1.25116	2.22904	1.90583	2.42545	3.64777			4.00565	7.02829	7.4361	8.35043	3.87085	6.47899
	0.218638	0.123149	0.437041	0.300732	1.12857		0.268524	2.22648	2.40926	1.51149	3.12048	3.46401			6.27404	6.68586	8.67932	9.30319	3.8945	6.60546
	0.077831	0.0744449	0.400857	0.319666	1.14864		1.76121	1.5101	2.4164	1.26072	3.75489	3.67969			6.18494	6.5904	8.92252	9.85928	3.90339	6.69269
	0.00234526	0.118239	0.315621	0.422661	1.18677		2.29828	0.764023	2.33064	1.40903	4.29034	3.86144			5.79617	4.64147	9.08843	4.6041	3.89773	6.70873
	0.0105788	0.100738	0.175806	0.513248	1.23578		1.58738	0.420237	2.14871	1.61712	4.39451	3.17074			5.18262	4.21503	9.24349	6.061	3.91252	6.37932
	0.0874266	0	0	0.565939	1.2965		1.74288	0.341571	2.04585	1.75273	4.1335	3.77261			4.34067	3.11636	9.22412	7.49818	3.9369	5.59127
	0	0	0	0.783671	0.539734		2.00588	0.583717	2.07424	1.91474	3.83571	4.41554			3.23229	4.27952	9.21554	8.65992	4.00979	4.89171
	0.0017134	0.0510058	1.59894	0.676829	0.584005		2.55095	0.798486	1.94579	2.01613	3.64097	1.70699			4.4932	5.22863	9.19848	9.54153	4.11124	3.44829
	0	0.0797179	1.31378	0.587549	0.643377		1.60461	0.77167	1.67365	2.2504	3.70881	1.76157			4.856	5.88825	9.75339	5.87616	3.98646	4.51907
	0	0.106513	0.949495	0.570845	0.723259		1.7742	0.677274	1.3495	2.64546	3.8694	2.03863			4.40798	5.74594	10.1389	7.30208	3.6317	5.86519
	0	0	0.6093	0.539893	0.856892		1.88071	0.448867	0.962356	2.14556	3.95857	2.32708			3.53309	5.20571	10.4961	8.53636	3.87	6.07846
	0	0	0.327678	0.464182	1.02513		1.93096	0.233951	0.691462	1.86427	2.67148	2.59575			4.04494	5.31834	10.5557	9.55127	4.15852	5.63624
	0.036394	0	0.0761983	0.423645	1.14773		2.19885	0.200321	0.53938	1.48261	1.69461	2.74118			4.05347	6.25464	10.3906	7.04712	4.36737	4.87479
	0	0.00519055	0	0.436571	1.21279		1.57729	0.207324	0.415105	1.28242	1.92373	2.72703			3.5913	6.61442	10.168	8.21472	4.47187	4.11778
	0	0.0618267	0	0.533148	1.25032		1.74226	0.210505	2.2227	1.39187	2.61357	2.6698			2.86033	6.70649	10.8536	9.31005	4.49723	3.86523
	0	0.103772	0	0.782765	1.28947		1.89533	0.320179	1.94279	1.5018	3.32508	2.558			2.04743	6.04848	10.7759	6.76153	4.44223	3.66019
	0	0	0	0.916175	1.33501		1.92879	0.656233	1.89108	1.53684	3.97821	1.00229			3.02534	6.67884	10.4896	7.69694	4.35125	4.18027
	0.0423906	0	1.24751	0.847984	0.458846		1.84568	0.85001	2.00413	1.60513	4.24704	1.51602			2.33093	7.39789	10.2439	8.56163	4.23238	5.4174
	0.049675	0	0.897153	0.827615	0.533322		1.92433	0.581139	2.22522	1.6692	4.20516	1.88585			2.92333	7.53062	9.83461	5.90578	4.20705	6.3475
	0	0.0535316	0.648317	0.862176	0.610972		2.20256	0.320576	2.42898	1.956	3.83464	1.9457			2.48762	6.79022	9.61743	6.74066	4.3385	6.8843
	0	0	0.436025	0.821631	0.661033		1.65091	0.303373	2.45563	2.48027	3.49724	2.07557			2.04383	6.07754	8.32618	7.3456	4.47397	6.73756
	0	0	0.107925	0.741764	0.679768		1.83617	0.429649	2.37773	2.33415	3.69067	2.40024			0.956694	7.51233	8.60187	6.518	4.57724	6.02562
	0	0.0596004	0	0.71586	0.787502		1.94891	0.823798	2.41154	2.02495	4.00471	2.76955			1.16129	8.07322	8.3516	5.12197	4.55712	5.41315
	0	0.0916054	0	0.743278	1.01524		1.85918	2.20073	2.49013	1.56673	1.38525	3.18616			1.18677	7.73022	7.6596	5.72703	3.75173	4.88675
	0	0	0	0.70137	1.19768		1.65623	1.55227	2.27767	1.33681	1.4599	3.35194			1.25883	7.16977	6.64746	5.6463	4.12799	4.4463
	0.0381298	0.0780029	1.24509	0.553406	1.29295		1.67014	0.974964	1.86882	1.32749	2.03532	3.18717			1.18585	6.87401	5.43086	5.08198	4.45352	4.07519
	0.0944245	0.0482137	0.969775	0.466262	1.34472		1.84354	0.621114	1.42547	1.30957	2.78298	3.03171			1.35279	7.81369	4.27498	3.72983	4.66957	5.27653
	0.0988328	0	0.83004	0.43182	1.35431		2.24596	0.515671	0.968077	1.26554	3.47821	2.9035			1.58207	8.52293	3.25492	4.19512	4.75331	5.87804
	0.0607354	0.0222695	0.75607	0.44507	1.46938		0.987923	0.717421	0.701375	1.2978	3.90004	1.36419			1.4016	8.27148	8.74586	4.29294	4.68185	6.35488
	0.0281301	0.059176	0.520043	0.570203	0.226933		1.18203	0.845245	0.575909	1.39861	4.02457	1.82706			1.69007	6.98109	8.44904	3.95205	4.48787	6.7361
	0.0436391	0.197757	0.223035	0.61415	0.353393		1.43162	0.738424	0.455707	1.63912	3.65936	2.1456			1.47089	7.49355	8.04984	3.42684	4.08512	6.71338
	0.0674806	0.177498	0.115298	0.556666	0.509355		1.69561	0.565163	2.22745	2.07709	3.36033	2.28711			1.61801	8.60377	7.52438	1.7816	3.84518	6.13154
	0	0.0217843	0.204114	0.434041	0.607277		1.86295	0.345662	1.78068	2.66209	3.64567	2.46812			1.47112	8.57505	6.83067	1.86788	3.9975	5.624
	0	0.140689	1.44936	0.876017	0.628239		1.72835	0.198716	1.73455	2.3339	4.02164	2.72988			1.45659	7.99522	6.09925	2.56594	4.17936	4.54201
	0	0.0746299	1.31509	0.780672	0.702092		1.49154	0.20653	1.85249	1.72773	1.67215	3.05418			1.73575	7.20145	5.50097	2.15292	4.32479	4.00186
	0.0279144	0.0558372	1.12947	0.690571	0.922165		1.52566	0.234633	2.08754	1.35698	1.30484	3.457			2.09624	7.5407	8.23961	3.41442	4.27569	4.03992
	0	0.0710334	0.814831	0.639434	1.14264		1.68997	0.252977	2.39803	1.17862	1.54988	3.62781			2.23366	8.30419	8.25395	3.03418	3.80153	7.10965
	0	0.0782255	0.552927	0.640225	1.30281		1.83933	0.38922	2.49717	1.10197	2.23419	3.49186			2.13489	8.77422	8.21454	2.51945	4.00747	6.49773
	0.0983529	0.106927	0.480102	0.636597	1.38005		2.14222	0.728366	2.50963	1.05984	2.91596	3.38544			2.17222	8.3092	8.11005	4.06564	4.10989	5.98086
	0.21771	0	0.494963	0.631464	1.34642		0.635543	0.851767	2.686	1.05538	3.46365	3.31382			2.22145	7.21594	7.90007	4.13041	4.06212	5.6182
	0.258233	0	0.559691	0.653791	1.39561		0.820513	0.547318	2.805	1.16817	3.69855	1.26247			2.38048	6.10496	7.88747	4.06767	3.84481	5.28833
	0.14789	0	1.74883	0.670211	1.58906		0.950408	0.337718	1.45649	1.33931	3.46027	1.67417			2.5305	8.29697	8.00914	3.54553	3.71185	4.99073
	0	0.0695501	1.68077	0.735575	0.271315		1.12138	0.356119	0.945673	1.69291	3.30287	2.12497			2.56235	8.19905	9.2237	4.61241	3.4841	3.92769
	0	0.158358	1.40905	0.800261	0.327638		1.42507	0.509503	0.671601	2.5245	3.51035	2.40597			2.47598	7.94759	9.42627	4.86165	3.55174	5.02256
	0	0.160771	0.912656	0.79234	0.45881		1.66195	0.866194	0.555578	1.95508	3.77884	2.57272			1.93265	7.54561	9.61469	4.80696	3.4702	5.97525
	0	0.1236	0.557062	0.826314	0.589029		1.59183	2.24443	0.450124	1.42771	3.95712	2.73796			1.906	6.70272	9.6088	4.11202	3.16575	6.82997
	0	0.144996	0.507753	0.913194	0.690769		1.42072	1.5657	1.98548	1.05633	1.25426	2.92781			1.91371	8.32094	9.46618	5.536	7.41588	7.10743
	0	0.171167	0.517764	0.912419	0.746116		1.39943	1.03453	1.46884	0.947977	1.07586	3.20547			2.10378	8.19954	9.33452	5.39351	6.39559	6.65457
	0.0102549	0	0.534246	0.823509	0.810269		1.44522	0.649962	1.6247	0.935287	1.57428	3.53072			2.36688	7.90073	10.388	5.39066	7.41651	6.31839
	0.0483424	0	1.47631	0.790597	0.949524		1.41738	0.554277	1.91877	0.84092	2.22759	3.70915			2.37573	7.49856	10.3371	5.65584	6.74914	6.02327
	0.0954084	0	1.30108	0.814192	1.12609		1.48888	0.715807	2.07339	0.95049	2.92668	3.73056			2.33271	7.10036	10.1563	5.42578	5.74242	5.6533
	0.156127	0.049148	0.818097	0.710489	1.24149		1.7307	0.808986	2.26491	1.32922	3.28761	3.75739			3.30041	8.38227	10.0262	6.39357	4.52896	5.23186
	0.0122398	0.131278	0.49201	0.473937	0.667826		0.256665	0.778708	2.35412	2.03949	3.24909	3.75435			2.9993	8.70192	10.3993	6.25189	7.65868	4.84829
	0	0.171978	0.453098	0.383976	0.606413		0.463171	0.68778	2.49648	2.7293	3.2169	1.50864			3.2613	8.16827	10.2284	6.17795	7.24309	3.52637
	0	0.17351	0.430915	0.406786	0.571107		0.673585	0.548926	2.92453	2.33477	3.30505	1.90782			3.18145	7.84337	10.1843	6.21977	6.33141	4.08314
	0	0.193185	0.379769	0.454984	0.581353		0.875584	0.437436	1.4513	1.61641	3.44727	2.33075			2.94762	7.59237	8.06631	6.35343	5.2325	4.22139
	0.117134	0.678406	1.13366	0.578561	0.644288		1.04281	0.406392	0.8984	1.07048	3.58794	2.60608			3.18012	7.25155	8.12102	5.81884	7.83077	4.36076
	0	0.820632	1.00006	0.603822	0.726672		1.24585	0.352159	0.587047	0.92147	1.18489	2.76601			1.73069	6.83901	7.73787	6.39262	7.6672	6.25651
	0.16962	0.820985	0.626632	0.496184	0.753433		1.41111	0.299061	0.430595	0.895435	1.69109	2.82288			2.96109	8.43656	6.95268	6.83874	6.8762	6.81176
	0.361283	0.732085	0.395578	0.305144	0.806902		1.39139	0.410103	0.347228	0.766591	2.39364	2.92062			2.32698	8.2606	5.84557	7.23129	5.8588	6.58007
	0.470368	0.543914	0.327384	0.930365	0.918293		1.30934	0.672222	2.43778	0.984274	2.83561	3.2434			3.02856	7.71397	4.50051	7.43289	4.77543	6.33717
	0.462346	0.793426	0.301912	0.930205	1.02994		1.24378	0.6778	1.70944	1.70744	3.03355	3.60135			3.50385	7.54635	3.22809	7.35667	7.69442	6.08758
	0.401672	0.639379	0.872152	0.829463	0.657479		1.18177	0.37758	1.31612	2.88614	3.09783	3.80428			2.86016	7.43816	2.1361	7.15122	7.71707	5.85936
	0.313924	0.381928	0.690581	0.671873	0.570793		1.07095	0.241967	1.5008	2.6672	3.10385	3.94668			3.77471	7.07674	8.97983	6.87058	7.12516	5.75421
	0.229901	0.962905	0.423065	0.538438	0.4993		1.11574	0.279596	1.81666	1.90306	3.21313	4.11429			3.96375	8.20866	8.65634	6.58039	6.22215	5.75093
	0.170135	0.886494	0.296848	0.624795	0.515188		1.36572	0.484021	1.96362	1.29039	3.36706	1.29091			4.16149	7.87034	8.17094	7.23682	5.10388	6.87142
	0.121359	0.755423	0.24137	0.737875	0.740475		0.212897	0.87924	2.08923	1.03447	1.79973	1.6705			4.16749	7.43789	7.56324	7.63813	6.8853	6.74938
	0.0913762	0.408556	0.233479	0.684702	0.931732		0.357455	2.26695	2.15312	0.95666	2.23613	1.91916			3.90727	7.42139	6.86761	7.9478	7.41498	6.66642
	0.0704621	0.0858702	0.404235	0.630997	0.955781		0.504297	1.50996	2.42441	0.930776	2.59387	2.2272			4.44162	7.38293	5.97095	8.14277	7.49945	6.54619
	0.0926438	1.25852	0.226875	0.608281	0.962707		0.664102	0.866554	3.18135	1.4107	2.77571	2.57909			4.05835	7.84174	4.96602	8.06481	7.1039	6.37586
	0.109973	1.13174	0.24502	0.578305	0.224635		0.873678	0.364771	1.44884	2.50011	2.84071	2.82918			4.76003	7.66911	4.14019	7.76001	6.34522	6.20536
	0.170261	0.989897	0.327882	0.602919	0.194066		1.00916	0.314452	0.777587	3.85161	3.01022	2.87069			4.67215	7.49449	9.08429	7.21918	5.27486	5.97895
	0.298724	0.784781	0.383839	0.652023	0.258739		1.05181	0.531863	0.438416	2.49791	3.21446	2.94938			4.19784	7.56439	8.36761	8.01931	6.75928	4.03457
	0.143944	0.3891	0.455597	0.688163	0.383442		1.08494	0.687263	0.264518	1.89831	1.71499	3.28875			4.80985	7.39109	7.95024	8.43592	7.09944	4.53455
	0	0.0491754	0.289271	0.715086	0.705873		1.05865	0.782817	0.211789	1.40911	1.96613	3.66078			4.74332	7.50405	7.75852	8.49827	6.97281	5.92764
	0	1.43454	0.320768	0.727067	0		1.04223	0.807088	2.91142	1.19163	2.1672	3.88823			3.97747	7.52357	7.53446	8.36563	6.53964	6.28297
	0	1.476	0.446999	0.706505	0.769714		1.04449	0.780619	2.05031	1.22245	2.35386	4.12358			1.66242	7.56786	7.18969	7.53147	6.02946	6.46985
	0	1.35107	0.569344	0.654247	0.77004		0.991924	0.721574	1.54518	1.94491	2.63919	1.57054			3.45684	7.34735	6.82273	8.40062	5.31126	6.37772
	0	1.1043	0.665316	0.615847	0.796284		0.864097	0.657232	1.25171	3.33536	2.95092	1.84512			4.51342	7.39842	6.849	8.90545	5.86874	6.2681
	0.499588	0.786903	0.532392	0.540665	0.935864		0.905508	0.508455	1.23863	4.65156	2.46674	1.90004			5.17595	7.13809	8.822	9.02147	6.18233	6.32658
	0.694389	0.367392	0.474622	0.364045	1.1481		1.18729	0.339392	1.45415	5.94467	2.47753	2.08561			5.03088	5.16636	8.86981	8.64397	5.90744	6.40339
	0.665128	0.0518716	0.502261	0.286793	1.29795		1.54148	0.382219	1.76719	3.19819	2.62427	2.47587			3.29551	5.70244	8.90626	7.73296	5.50878	6.07638
	0.567486	1.63919	0.611774	0.323595	0.375181		0.519646	0.555116	2.09254	2.62621	2.84823	2.81608			4.40303	5.49865	8.87024	8.64024	5.46648	6.46033
	0.482445	1.77611	0.519439	0.37325	0.390159		0.659047	0.50265	2.38043	1.91107	4.6285	2.98529			4.93198	4.84738	8.86779	9.25802	3.50905	6.74177
	0.423109	1.64642	0.502528	0.455463	0.427807		0.748588	0.265436	2.78051	1.5426	3.65029	3.15436			4.92308	5.61218	8.86557	9.57318	3.6207	6.82088
	0.35141	1.33239	0.49754	0.501514	0.547704		0.779717	0.197924	3.55045	1.57003	3.0084	3.43203			4.42659	6.25824	9.94951	6.98458	3.45106	6.86986
	0.202348	0.883099	0.565774	0.476834	0.690014		0.809177	0.250958	3.81267	2.40073	4.67799	3.76038			3.65758	6.45274	9.95883	7.89508	3.5269	6.96468
	0	0.360765	0.434761	0.320001	0.804975		0.867939	0.482967	1.36742	3.79969	5.9163	4.05252			2.8683	6.43577	9.92325	8.8373	3.64666	6.90989
	0	0.0518195	0.427662	0.729513	0.894372		0.884613	2.17904	0.566739	5.01108	4.84512	4.40046			2.07467	5.83573	9.88286	9.49517	3.42904	5.43815
	0	1.68964	1.74829	0.890296	0.890195		0.886565	1.43803	0.233833	6.0576	3.61302	1.91874			4.92577	4.80486	10.3937	9.78798	3.22084	3.62432
	0	1.85284	1.65123	0.888244	0.882915		0.857181	0.716516	0.0944164	3.39309	2.64793	2.09643			5.17973	7.13201	10.4013	7.03727	3.08857	4.90068
	0	2.05105	1.75992	0.811709	1.16759		0.859693	0.134802	0.101686	2.48082	2.12687	2.05934			5.05935	7.56277	10.3516	8.04945	3.03299	5.67584
	0	1.90506	2.2359	0.664935	1.56578		0.910839	0.0818629	2.70987	1.88776	4.22277	2.19657			4.64281	7.45318	10.3683	8.975	3.25027	6.23202
	0.490426	0.972943	1.0925	0.524488	0.471069		0.897706	0.298783	2.00507	1.82209	5.7192	2.52977			3.85436	6.63479	6.23257	9.56342	3.25153	6.43388
	0.743926	0.341827	0.235661	0.641262	0.461184		0.80964	0.528168	1.51951	2.7634	5.38536	2.85868			1.53803	5.73788	6.80025	7.04611	2.75959	6.53364
	0	0.0804655	0	0.772969	0.438903		0.792158	0.741296	1.29088	4.07875	4.04577	3.11367			3.93853	4.86524	6.86988	8.23917	3.17942	6.58598
	0	1.85132	0	0.600231	0.533621		0.897031	0.841931	1.24104	5.15947	2.69531	3.33178			4.78658	6.95257	6.60303	9.10093	3.5868	6.59992
	0	1.74266	0	0.415662	0.694909		1.16066	0.843621	1.40628	6.14589	1.88216	3.54513			5.41523	7.93193	6.12045	7.2395	3.76386	5.11375
	0	2.05016	0	0.396916	0.858891		1.51598	0.738252	1.78905	3.07965	4.46893	3.8828			5.73473	8.28287	5.44669	8.39817	3.67304	5.90488
	0	2.25752	2.86969	0.399748	1.00039		1.91613	0.615491	2.28893	2.16843	5.91021	4.30105			5.49279	7.89297	1.17236	9.05562	3.63521	6.54645
	0.255876	0.958477	1.64975	0.407579	1.05203		0.884286	0.451496	2.87122	1.89233	5.90326	1.94934			4.69321	7.22316	8.86977	6.93021	3.65562	6.9057
	0	0.30057	0.733615	0.462374	1.08137		0.920023	0.282316	3.36493	2.99288	4.66991	2.12927			3.86767	6.02499	8.71278	7.52496	3.65222	7.17567
	0	0.100568	0.0597245	0.553158	1.32631		0.873292	0.310569	3.87065	4.26806	3.38725	2.18411			3.13193	4.80628	8.24926	8.31216	3.64436	7.41454
	0	1.87068	0	0.597446	1.68162		0.773439	0.411652	3.86388	5.10817	2.32736	2.36147			2.4975	7.60335	7.59	5.56051	3.64604	7.46923
	0	1.8069	0	0.594096	0.621052		0.761341	0.346837	3.3306	5.82354	1.76037	2.63554			1.73439	8.406	6.82141	6.28462	3.74115	4.10715
	0	2.15799	0	0.569073	0.680707		0.795954	0.226259	2.45787	6.3654	4.4158	2.93236			5.41687	8.67346	5.99581	7.08034	3.85453	6.16329
	0.270523	2.31323	0	0.425048	0.691594		0.843719	0.26846	1.24281	3.6863	4.70164	3.21761			5.39966	8.32878	4.98011	7.71725	3.91854	5.74593
	0	0.854898	0	0.27734	0.674245		0.87933	0.394383	0.472889	2.84266	4.96989	3.38744			5.11625	7.23848	3.86873	8.26187	4.07321	6.31335
	0	0.242107	2.86868	0.297669	0.749135		0.913979	0.61375	0.139758	2.52761	5.31997	3.53458			4.69688	6.16611	2.95701	4.87876	4.32731	6.71078
	0	0.0651859	1.66804	0.311854	0.931735		0.948371	2.04594	0.00609885	3.45505	5.56368	3.96355			4.30115	8.33569	9.40086	5.32995	4.33749	6.85081
	0	1.8516	0.862757	0.216852	1.10602		0.91302	1.37899	0.0507934	4.36706	5.78987	1.65883			3.15602	8.95162	9.37912	6.19886	4.12206	6.89039
	0	2.13999	0.312438	0.172928	1.23641		0.826836	0.662867	2.64038	4.80771	5.80595	1.91413			2.54356	8.75997	9.11222	7.11853	3.8782	4.00569
	0	2.16	0	0.271086	1.33405		0.719962	0.130339	2.01792	5.08791	5.5821	2.19871			2.45815	8.02263	8.5513	7.95158	3.63189	5.12471
	0	0.623018	0	0.392219	1.44073		0.666068	0.0463426	1.54427	5.06146	3.98739	2.49481			2.30052	7.18964	7.95215	8.52121	3.58021	6.14065
	0	0.140441	0	0.437568	1.56128		0.905363	0.185158	1.45754	4.01927	2.9978	2.79098			5.29029	6.04255	7.55958	3.71015	3.47992	6.86306
	0	0	0	0.497702	0.674511		1.27503	0.431016	1.56282	3.75796	2.37404	3.04758			5.65591	8.20811	7.13684	4.44395	3.74373	7.43355
	0	1.7559	0	0.488464	0.816904		1.4454	0.683377	1.77444	4.0224	2.05775	3.308			5.59851	8.74236	6.53049	5.25516	3.92298	7.88185
	0	1.82145	0	0.738896	0.884045		1.66044	0.847234	2.10636	4.22213	4.2205	3.45579			5.46484	8.80612	5.98927	6.48982	3.98389	8.09698
	0	1.95696	2.7648	0.803065	0.805255		2.24469	0.840071	2.52169	4.18827	4.51404	3.59556			5.31134	8.25193	6.05046	7.53204	4.11177	5.41826
	0	0.984541	1.95249	0.867216	0.819571		1.06187	0.608595	3.04769	4.12978	4.94309	4.09631			5.06914	7.15812	9.36006	8.40065	4.30605	6.97441
	0	0.371403	1.10423	0.821248	1.00809		0.991499	0.391449	3.5346	3.83288	5.29911	1.5299			4.68729	6.04042	9.37663	8.81551	4.43562	5.26579
	0	0.0235409	0.634338	0.766714	1.19115		0.854616	0.239745	3.88682	4.02193	5.53492	1.65837			4.37266	8.52911	9.20253	3.36906	4.50988	6.2108
	0	0	0.399782	0.72988	1.34088		0.772704	0.147597	3.70889	4.8763	5.40979	1.98877			4.63595	8.29173	8.96971	4.33182	4.49741	6.94171
	0	2.18905	0.245895	0.661749	1.43488		0.798654	0.256429	3.10508	5.25971	5.11838	2.36738			4.49042	7.84654	8.78275	5.46297	4.46565	7.38458
	0	1.68305	0.147376	0.648102	1.45582		0.865856	0.356879	2.23482	4.8411	4.70373	2.71815			4.48629	7.32941	8.62291	7.0627	4.55702	7.64091
	0	1.79864	0.0545325	0.641	1.4619		0.945499	0.253495	1.18252	4.55773	3.4659	3.01771			4.34521	6.48783	8.46117	8.22213	4.68161	5.711
	0	0.75051	0	0.459214	1.36562		0.99891	0.181904	0.538225	4.07361	2.92723	3.17035			3.79967	8.45829	8.34001	8.95231	4.80179	6.88746
	0	0.192536	0	0.304331	0.606326		0.979387	0.297606	0.215857	3.47317	2.67783	3.36721			5.83423	8.2431	8.50325	9.03241	4.98615	7.88512
	0	0	0	0.311056	0.735129		0.911274	0.487929	0.0995329	3.12213	2.53632	3.66834			6.20858	7.87439	9.59939	3.52419	4.96196	8.68961
	0.0262492	0	1.68693	0.326315	0.837241		0.736435	0.707938	0.151943	2.87544	2.62147	3.97498			6.59818	7.37754	9.57728	4.76605	4.76857	9.12929
	0.0640616	1.85931	1.18851	0.296818	0.859128		0.609259	1.95739	3.57485	3.20119	4.3462	4.41628			6.80843	6.88561	9.64588	6.09618	4.56825	4.82077
	0.117692	2.05374	0.792209	0.324377	0.922655		0.831754	1.36743	3.12085	3.99401	4.25503	1.58435			6.49133	8.65342	9.66742	7.74506	3.86732	5.9902
	0.215737	0.555352	0.515923	0.489187	1.08585		1.13279	0.612499	2.57175	4.34024	4.05742	2.00409			6.42421	8.18529	9.73368	8.79729	4.11655	7.24722
	0.210974	0.0508332	0.36151	0.585381	1.24073		1.18163	0.128894	1.99618	4.24319	4.1151	2.4286			6.45648	7.83723	10.0465	9.34229	4.35424	8.11543
	0.0544569	0	0.29322	0.522944	1.3842		1.18601	0.0261344	1.58457	5.41447	4.34507	2.7999			6.38228	7.57913	10.1456	9.16226	4.5697	4.63291
	0	0	0.268669	0.443626	1.45778		1.35137	0.117937	1.55111	4.3723	4.72812	3.08425			6.23427	7.20948	10.187	4.02817	4.76221	7.63246
	0	1.44419	0.250395	0.317897	1.43771		1.78978	0.358287	1.72315	3.23281	5.002	3.33829			6.30051	6.78139	10.1756	5.38101	4.81323	8.07854
	0	2.26144	0.0845747	0.177252	1.44998		1.15508	0.59773	2.01252	2.62261	4.76119	3.49362			6.25301	8.13488	9.94053	6.8271	4.79883	5.17213
	0	2.48371	0	0.170663	1.47092		0.953248	0.829857	2.34815	2.34417	4.26382	3.67266			5.47706	8.18517	9.92873	8.38021	4.6972	6.77595
	0	0.909272	1.55213	0.225063	0.552632		0.769984	0.817001	2.67191	2.67691	5.20069	4.02644			4.48472	8.10446	7.99915	9.24288	4.63241	8.20161
	0	0.365283	1.29765	0.134995	0.647387		0.719863	0.471404	3.00416	3.33215	4.10282	4.40319			5.04774	7.71467	8.49136	9.58703	4.85134	9.31303
	0	0	0.935035	0.0691978	0.766365		0.729517	0.216128	3.38858	3.68232	3.23383	1.84246			5.89693	7.59584	8.43863	4.78003	5.13722	9.9468
	0.0118355	0	0.608114	0.241575	0.90038		0.787113	0.110717	3.64229	3.70725	3.08635	2.30145			6.63823	7.55181	7.98065	5.97023	5.24015	5.00557
	0.121967	0	0.333663	0.408456	1.02447		0.841423	0.0755773	3.4066	4.86819	3.1172	2.78912			7.14646	7.18009	7.24243	7.35449	5.19326	6.51073
	0.262024	1.4807	0.104365	0.329196	1.14919		0.843005	0.210156	2.8411	3.45057	3.13112	3.20018			7.44061	6.62917	6.36063	8.73538	4.89331	8.05761
	0.951945	2.78212	0	1.0578	1.26432		0.830264	0.304989	2.01293	2.60749	3.24972	3.48273			7.52764	8.11828	5.49568	9.51874	3.85736	9.11907
	0.680819	2.87451	0	1.02396	1.37897		0.715698	0.18213	1.12363	2.19086	3.59546	3.75621			7.62591	7.84907	4.4963	9.79115	4.09399	7.94054
	0.566004	0.758299	0.0200441	0.947734	1.45252		0.639192	0.109722	0.595419	2.36774	3.9191	4.049			7.92715	7.72648	3.38652	6.3927	4.35547	6.35869
	0.395683	0.229756	0.0560117	0.800016	1.46663		0.84919	0.213174	0.314183	2.82028	4.03283	4.25134			7.95252	7.52254	9.40606	7.69106	4.61307	8.21102
	0.278351	0	1.28876	0.699586	1.51708		1.09698	0.415239	0.255035	3.20267	4.07689	4.43362			7.70077	7.58855	9.62903	8.8804	4.79425	9.56349
	0.0297949	0	0.858227	0.663498	1.61478		1.21976	0.681197	0.305112	3.33405	3.86311	4.64654			7.31387	7.65289	9.64607	9.71319	4.75933	10.3777
	0	0	0.570494	0.632257	1.7456		1.23366	1.37688	3.37615	2.96424	3.62248	2.1192			6.50624	7.72315	9.42605	10.0823	4.59439	5.11056
	0	1.56288	0.382743	0.556721	0.534925		1.14917	0.520287	3.04122	6.04364	3.53739	2.50614			5.48995	7.478	8.86064	6.58941	4.26318	6.90771
	0	1.76661	0.137874	0.477357	0.616612		1.23192	0.046175	2.59255	4.72409	3.55445	2.98043			4.46279	7.62405	8.14711	7.85628	4.051	8.63553
	0	2.97639	0	0.362688	0.687998		0.888597	0	2.078	3.46177	3.83773	3.47501			5.61808	7.7184	7.63168	8.88234	4.23477	9.87025
	0	3.26005	0	0.308894	0.786035		0.729376	0.102702	1.70693	2.64924	4.05499	3.89934			7.34034	7.84194	7.09094	9.66944	4.53541	3.35654
	0	3.17617	0.0644	0.373716	0.902514		0.638672	0.443254	1.60677	2.44121	3.86201	4.15313			7.93392	7.71916	6.30095	10.0214	4.80928	4.62782
	0.0379811	0.718316	1.27008	0.438589	1.03842		0.602727	0.65505	1.71643	2.57968	3.54697	4.37821			8.21009	7.20291	9.8902	6.62959	4.33178	5.69327
	0.805258	0.148397	0.89033	0.461563	1.20072		0.620844	0.821184	1.99718	2.9148	4.71916	4.54253			8.00746	7.69547	9.83021	7.77385	3.8093	7.82182
	0.370896	0	0.661841	0.516376	1.3417		0.633222	0.732815	2.36111	3.09711	3.81	4.62669			7.62201	7.94745	9.71053	8.63633	3.88107	9.30097
	0	0	0.574272	0.68646	1.45245		0.606854	0.320902	2.78467	2.97711	3.29442	4.73119			7.0714	7.98017	9.4724	9.28693	3.96451	10.2079
	0	0	0.428349	0.726868	1.54572		0.647826	0.0977976	3.07964	4.89814	3.38756	2.24075			6.26878	7.05674	9.11167	9.42228	7.91646	5.09591
	0	1.94642	0.271173	0.562885	1.63123		0.722004	0.0721009	3.28992	3.6559	3.49551	2.67414			5.19559	7.88313	8.73177	6.51187	6.8394	7.069
	0	2.25049	0.275142	0.412146	1.75724		0.774392	0.0336736	3.3495	2.83684	3.52274	3.18388			4.08834	8.10659	8.44503	7.27023	7.85308	8.80438
	0	3.36019	0.447138	0.313225	1.94709		0.908418	0.0540863	3.03834	2.50983	3.65843	3.75978			6.50466	6.96324	8.15697	7.86144	7.0172	10.0568
	0	3.52071	0.54574	0.195094	0.45498		1.05868	0.16254	2.52447	2.63343	3.96666	4.28017			6.91584	7.74179	7.94844	6.31774	5.8764	5.28122
	0	3.31654	1.35889	0.0361213	0.551199		1.20114	0.211535	1.78689	2.83251	4.06938	4.40503			7.08786	5.24843	10.1838	6.63584	7.87269	6.70562
	0.234973	1.57577	1.15818	0.0317238	0.587294		1.22463	0.188794	1.07725	4.89286	3.82998	4.41252			6.97437	5.72232	10.2415	4.90612	7.33967	7.75482
	0	0.740515	0.942922	0.118599	0.6093		1.06382	0.214158	0.645072	3.66822	3.54758	4.48049			6.62523	5.71586	10.0719	5.31091	6.48122	4.78417
	0	0.113209	0.71908	0.210813	0.645811		0.66462	0.374903	0.404219	2.9049	3.19771	4.53743			6.10938	5.22987	9.80906	5.50861	5.31917	8.33045
	0	0	0.578166	0.396565	0.774087		0.553904	0.646898	0.379541	2.62047	2.98476	4.6446			5.32552	4.42286	9.54002	5.3166	8.01545	9.2948
	0	0	0.610847	1.25025	1.051		0.515237	1.35363	0.396485	2.69986	2.96411	2.84125			4.34831	6.82903	9.18146	3.55554	7.72491	4.91134
	0	0	0.715203	1.23159	1.30549		0.535914	0.491042	2.83759	4.45116	3.02245	3.41822			5.21706	6.72695	9.03799	4.08103	6.96636	6.86996
	0	2.03298	0.698343	1.10983	1.48303		0.53732	0.0682866	2.98167	3.70017	3.25266	4.00893			5.51147	6.28932	10.5141	4.4218	5.93523	8.41042
	0	3.42017	1.65383	0.959605	1.59889		0.509199	0	3.15258	3.46513	3.3921	4.43956			5.32826	5.54902	10.3297	2.83834	8.01112	9.5162
	0	3.53043	1.54523	0.751974	1.63747		0.569418	0.210804	3.18877	0.350236	3.27363	4.36875			5.00746	4.51903	9.79442	3.29261	7.97271	5.79025
	0	3.31494	1.27288	0.575101	1.759		0.723678	0.665077	3.04125	0.232637	3.11834	4.26971			4.36601	6.89072	9.40612	3.64963	7.28436	6.96839
	0	1.73309	0.91336	0.435296	2.03691		0.845289	0.798943	2.7524	0.291949	5.35447	4.33309			3.51963	7.88054	9.18195	2.62903	6.33672	7.74996
	0	0.867169	0.644259	0.414522	2.38141		0.933531	0.739601	2.34398	0.279869	4.52484	4.4342			4.27209	8.05116	9.42474	3.56162	5.28806	2.90109
	0.00355995	0.183508	0.576523	0.449265	0.427057		1.02293	0.547682	1.99985	0.280424	3.72779	3.16581			4.37799	7.67116	9.60708	3.17641	7.67383	5.33891
	0.0664231	0	0.580235	0.465428	0.543957		1.1344	0.209824	1.80742	0.320948	3.45272	3.6695			4.13941	6.75978	7.4737	4.2225	7.84832	7.62625
	0.360638	0	0.53882	0.448397	0.612739		1.14768	0.12433	1.84507	0.427646	3.68847	4.16141			3.65423	5.72303	8.36947	3.72954	7.34061	8.46132
	0.346175	0.0465981	1.35193	0.432362	0.641484		0.468696	0.185581	2.08033	1.1258	3.80121	4.40354			2.96653	4.83665	8.67865	4.71596	6.53282	6.08866
	0.380978	1.7414	1.21763	0.490162	0.723631		0.448294	0.0840844	2.43528	0.657408	3.78131	4.12239			3.39308	7.82854	8.47358	4.93347	5.53508	6.97892
	0.308962	1.82878	0.886903	0.591128	0.96323		0.475386	0	2.93055	0.499611	3.90406	4.00573			3.60857	8.4819	7.70306	4.90173	7.14227	7.44337
	0.237491	2.56024	0.606089	0.700101	1.23606		0.48339	0.107538	3.18301	0.478611	4.17378	4.17341			3.53105	8.64728	6.58395	4.26256	7.40669	5.69204
	0.173376	2.99636	0.450231	0.832018	1.47085		0.477728	0.364788	3.17691	0.45029	4.17384	4.44395			3.10344	8.16266	5.62575	5.33785	7.12214	6.17331
	0.134517	3.11152	0.350088	1.02419	1.57993		0.519861	0.389519	3.00699	0.455167	3.85533	3.91435			3.16767	7.35905	4.66086	5.46402	6.52162	4.06457
	0.284157	1.79353	0.281664	0.826159	1.50513		0.617317	0.323789	2.58228	0.498705	3.4291	4.19477			3.06558	6.15947	3.53672	5.56468	5.63847	6.30256
	0.0744765	0.956221	1.06204	0.384259	1.52591		0.742846	0.418952	2.1039	0.677111	2.9297	4.20767			2.78735	8.23553	9.22515	5.74787	4.90595	6.72957
	0	0.284514	0.988279	0.250008	0.403351		0.860139	0.620355	1.53465	1.12757	2.66929	3.81712			2.66175	8.93996	9.66321	5.52557	5.91558	6.61054
	0	0	0.732355	0.0959929	0.542234		0.948918	0.578684	1.03145	0.807847	2.64404	3.78933			0.996488	8.88665	9.9308	5.97698	6.46869	6.78826
	0	0	0.507953	1.33152	0.682115		1.03453	0.266336	0.705684	0.676219	2.68786	4.10776			1.09185	8.43803	9.9703	6.12449	6.54289	5.87148
	0	0.168941	0.317326	1.23583	0.793335		0.423801	0.234308	0.512974	0.627415	2.82757	4.5651			1.22405	7.44552	9.5189	6.35726	6.28031	6.1963
	0	1.47981	0.211852	1.01004	0.830868		0.444894	0.434729	0.491872	0.64749	2.95382	3.91396			1.168	6.37216	8.73549	6.47571	6.01242	4.58616
	0	1.48153	0.18604	0.853423	0.854813		0.42049	0.785027	0.457768	0.708811	5.22658	3.55081			1.28084	5.19962	8.14133	6.51248	3.82852	6.32758
	0.216789	2.03427	0.897386	0.689528	0.997182		0.398464	0.871912	2.9119	0.758683	4.5179	3.66323			1.54224	9.09646	7.49959	6.04196	4.70957	6.37958
	0.153899	2.37418	0.765143	0.506588	1.22381		0.432025	0.735559	2.601	0.965187	3.77978	4.14591			1.157	9.22453	9.77925	5.03567	5.22672	6.05048
	0	1.67288	0.552853	0.337822	1.3582		0.49459	0.481893	2.60999	1.23592	3.63978	3.645			1.4553	8.89237	9.6638	6.94298	5.19074	6.28178
	0	0.916953	0.409323	0.320638	1.32514		0.618693	0.232052	2.66337	1.10422	3.93105	3.88469			1.64148	8.08216	9.52214	7.20004	4.99909	5.05421
	0	0.336278	0.26297	0.41611	0.596963		0.757092	0.295123	2.79358	0.825401	4.08779	4.01032			1.52363	7.23162	9.27443	7.39401	5.21897
	0	0.0820932	0.188979	0.533437	0.531075		0.83934	0.447514	2.97177	0.629177	4.14467	1.63543			1.58597	6.16742	8.92089	7.28507	3.66372
	0	0.0407403	0.214071	0.629459	0.533716		0.371	0.311465	3.08121	0.567114	4.32028	1.73708			1.39224	5.16763	8.57817	6.60494	3.56371
	0.298716	0.23448	0.549423	0.624742	0.606826		0.345937	0.117352	2.96022	0.605629	4.53861	1.80341			1.54048	8.70807	8.31844	7.15882	3.68571
	0.33779	1.15593	0.366249	0.624599	0.72564		0.307438	0.206477	2.68121	0.732796	4.40572	2.03039			1.67476	9.12878	9.5785	7.6141	3.60236
	0.0755296	1.3823	0.37381	0.716276	0.798589		0.328821	0.422373	2.38246	0.896447	4.03036	2.2646			1.76116	8.81857	9.60781	7.95669	3.51997
	0	1.70433	0.419898	0.827816	0.776729		0.38324	0.429435	2.12364	1.03958	3.53518	2.53871			2.01995	8.18793	9.32124	8.10663	3.51334
	0	0.397917	0.403092	1.01064	0.817052		0.504321	0.362715	2.11308	1.28939	2.96176	2.68555			1.94896	7.14141	8.85478	5.71988	3.49337
	0	0.174542	0.409094	1.1572	0.950448		0.61669	0.439466	2.31986	1.17007	2.68156	2.5041			1.94201	6.07317	8.47679	6.49375	3.95587
	0	0.0899597	0.591475	1.07497	1.08245		0.351181	0.577561	2.63747	0.939638	2.61869	2.25576			1.96063	4.96046	8.10726	7.10467	4.06104
	0	0.17491	0.39937	0.868757	0.476312		0.357377	0.732847	3.05929	0.666069	2.58966	0.829199			2.03485	8.3426	8.0563	7.57881	4.0696
	0	0.256741	0.431231	0.722992	0.430147		0.2941	1.01762	3.18561	0.518161	2.62309	1.35276			2.2823	8.64148	9.48328	7.91953	3.927
	0.317994	1.05991	0.558282	0.61413	0.439362		0.295081	0.639188	3.02431	0.485589	2.71539	1.78183			2.50843	8.38378	9.1212	8.16877	3.72846
	0.295172	0.884739	0.611806	0.492621	0.530416		0.391411	0.546005	2.69351	0.583599	5.10475	1.91039			2.55665	7.79876	8.20228	8.16369	3.57995
	0.151309	1.00621	0.743835	0.376514	0.741519		0.452765	0.643308	2.17668	0.787086	4.49263	2.03912			1.80946	7.18305	7.5522	6.09337	3.47738
	0	1.25941	0.570791	0.356101	0.911477		0.439325	0.817421	1.73583	1.06553	3.8471	2.30105			1.80392	6.35408	7.19723	6.93279	3.79214
	0	0.23625	0.48831	0.422936	0.95474		0.286239	0.988148	1.33442	1.38598	3.78754	2.62883			1.85389	5.40404	6.49883	7.58198	3.82464
	0	0.102385	0.51296	0.558982	0.989028		0.221296	1.00867	1.00352	1.68369	4.06527	3.03671			2.11626	8.41473	8.58178	8.0653	3.9225
	0	0.0973577	0.609489	0.692349	0.0984288		0.282426	0.75611	0.782922	1.1703	4.28457	3.20348			2.42599	8.19659	9.21642	8.2566	4.09491
	0	0.159127	0.527139	0.710014	0.133916		0.196177	0.499618	0.636903	0.900736	4.51454	2.97042			2.35575	7.8277	8.92115	8.25328	4.16093
	0.330457	1.07471	0.472405	0.70435	0.253617		1.65666	0.525849	0.587221	0.659804	4.89027	2.68776			2.22507	7.29414	9.05023	7.96949	4.10824
	0.513108	1.0199	0.456455	0.792266	0.413425		1.65427	0.613061	0.490156	0.590467	5.15051	2.45143			2.32607	6.74965	9.0695	7.25499	4.10859
	0.563316	1.11802	0.458189	0.749246	0.694993		1.68014	0.469488	3.8422	0.637058	4.82522	1.16071			3.26987	5.99317	8.97295	7.98937	4.32369
	0.463753	0.262641	0.44928	0.821231	0.956583		1.96553	0.290818	3.1753	0.822001	4.25305	1.61445			3.01356	8.41757	8.84212	8.56913	4.56677
	0.353584	0.0839175	4.09957	0.835038	0		1.60368	0.304628	2.72466	1.08435	3.73022	1.96031			3.29467	8.06727	8.57476	8.59188	4.7205
	0.270091	0.0359368	3.7461	0.735518	0.155637		1.80179	0.376172	2.49223	1.35672	3.20017	2.15985			3.17082	7.7443	7.97069	8.2638	4.95195
	0.149385	0.14512	3.48933	0.536511	0.817989		1.91704	0.348201	2.44854	1.69774	2.87807	2.31136			3.00996	7.49958	8.22756	7.33312	5.27421
	0	0.868332	4.92124	0.437516	0.838843		1.96156	0.336482	2.40079	1.98616	2.7332	2.449			3.14709	7.14682	8.41212	8.16687	5.33268
	0	1.00777	3.43364	0.461955	0.916653		2.00847	0.429743	2.46128	1.30889	2.64985	2.74706			1.59839	6.77263	8.19282	8.88487	5.12676
	0	1.09523	2.11386	0.448257	1.09817		2.27533	0.545565	2.79661	1.00196	4.48595	3.21227			2.95364	6.02976	7.66127	8.70259	4.88576
	0.39103	0.0843584	1.31247	0.417485	1.24792		1.41642	0.699999	3.16102	0.764292	3.93258	3.41412			2.19684	7.45933	7.10789	6.65292	4.65251
	0	0.00609903	0.838665	0.446316	0.348202		1.60414	0.900557	3.18156	0.764013	3.8469	3.25628			2.14609	7.64038	7.42603	7.40217	4.56572
	0	0.160934	0.695357	0.566246	0.345015		1.78462	1.06113	3.0284	0.889009	4.02703	3.04152			3.19225	7.75573	7.91494	8.31306	4.0526
	0	0.618191	0.765827	0.681006	0.377603		1.95519	1.79152	2.86243	1.17363	4.16821	2.80003			3.56723	7.58263	7.60815	9.04662	4.3075
	0.119734	1.01827	1.10618	0.727473	0.517413		2.01621	1.07312	2.67276	1.49971	4.45361	1.14639			3.12635	7.57582	6.53557	5.8315	4.6629
	0.323753	0.107034	2.82246	0.633449	0.681676		1.94225	0.734885	2.60771	1.67148	5.06817	1.50336			4.00875	7.62494	5.8573	6.84161	4.90439
	0.2608	0.0149672	1.63993	0.610043	0.823025		2.03344	0.799016	2.69956	1.8573	5.4603	1.93459			4.33752	7.26253	7.22967	7.7233	5.04265
	0.151927	0.14734	0.577893	0.609304	0.963604		1.3095	0.875955	2.90712	2.1195	5.13873	2.21032			4.29488	6.71625	7.36687	8.56375	5.03426
	0.0260723	0.305063	0	0.647494	0.976944		1.48954	0.993305	1.25018	2.43674	4.55176	2.38948			4.61633	5.88895	7.51187	5.89702	4.99678
	0	0.782864	0	0.571217	0.91918		1.64256	1.08074	1.02507	1.64088	4.07674	2.50286			4.32677	7.28001	6.91465	7.04135	5.15283
	0	0.077211	0	0.331879	1.14975		1.77995	0.941348	0.860197	1.54605	3.64194	2.55286			4.38872	7.24102	5.60205	7.97324	5.37525
	0	0.0146378	0	0.273209	1.54396		1.78346	0.762138	0.735023	1.20862	3.23593	2.80757			4.58935	7.38636	4.68544	8.67471	5.55892
	0.0219209	0.115718	0	0.463173	0.457204		1.67631	0.692277	0.649414	0.971523	2.97288	3.22989			4.9606	7.46171	7.16003	6.06483	5.82075
	0.198472	0.026284	3.94238	0.551952	0.43201		1.72876	0.651013	4.35669	1.03853	2.92056	3.44024			4.545	7.68585	6.8878	7.03386	5.91677
	0.325946	0.0279436	2.41568	0.5066	0.397544		1.94119	0.531401	3.3607	1.16152	4.5059	3.41849			3.5182	7.90125	6.21494	7.87995	5.81115
	0.315539	0.00796071	1.24629	0.50324	0.534118		0.758826	0.409353	2.86105	1.3132	4.05642	3.31709			1.10628	7.38866	7.27461	8.63543	5.66093
	0.144082	0.0923546	0.478833	0.601748	0.764984		0.994205	0.388473	2.581	1.55564	3.78304	3.14384			4.0377	6.93978	7.48234	6.23339	5.45247
	0.0618475	0.132503	0	0.660255	0.930662		1.26224	0.371149	2.44194	1.746	3.77955	3.10045			4.95746	6.94113	7.60987	7.11591	5.53355
	0.07201	0	0	0.595325	1.05733		1.50895	0.297111	2.42021	1.9265	3.79746	1.40665			5.30214	7.37355	7.55165	7.84939	4.2632
	0.0327447	0.0562259	0	0.526848	1.12557		1.6802	0.300242	2.4007	2.19623	4.11343	1.77208			4.79624	7.75023	6.32896	8.56779	4.58804
	0	0	0	0.461174	1.14276		1.61831	0.39808	2.49434	1.77388	4.92336	2.17583			2.63891	7.94438	6.84369	5.53459	4.94149
	0	0	0	0.45414	1.33372		1.46598	0.501732	2.88505	1.65201	5.49196	2.42544			4.84295	7.93151	7.19573	6.50612	5.08151
	0	0.0817436	0	0.467547	1.66267		1.48981	0.643196	3.30339	1.36937	5.47947	2.56239			5.07898	7.25537	7.10824	7.47074	5.13927
	0	0.164437	2.5957	0.371362	0.647928		1.61909	0.829804	3.41523	1.17782	5.07269	2.62616			4.72194	6.89375	6.59256	8.0226	5.07912
	0	0	1.46735	0.186876	0.723802		1.73493	0.985311	3.40224	1.23368	4.46177	2.67783			3.04405	7.07629	5.19515	8.38263	4.99052
	0	0	0.686807	0.192952	0.736678		0.459418	1.1917	3.43262	1.29605	3.9735	2.91703			5.3201	7.68605	5.72861	4.0081	5.24081
	0	0	0.217846	0.398411	0.722185		0.560805	1.40292	3.39996	1.25009	3.58195	3.25342			5.29032	8.08973	6.30626	6.02327	5.60623
	0	0	0	0.519248	0.82634		0.775693	0.90134	3.28299	1.36749	3.31331	3.45831			4.85976	8.08986	6.93751	7.12961	5.7148
	0	0	0	0.522815	1.00533		1.06847	0.900464	1.2517	1.65877	3.30828	3.54763			4.17773	7.78284	6.75985	7.97647	5.67934
	0.163143	0.0902473	0	0.521389	1.15818		1.40415	0.85613	1.06988	1.92888	4.59941	3.55224			3.24272	7.05719	5.66746	8.247	5.51905
	0.287612	0.144224	0	0.312968	1.30885		1.65177	0.743786	0.922474	2.20746	4.15036	3.48626			1.14519	7.4756	5.05696	8.13432	5.30683
	0.194309	0	0	0.362789	1.41485		1.58248	0.736856	0.793969	2.59797	3.45771	3.51462			4.52398	8.16484	5.83341	3.21529	5.10009
	0.0656073	0	0	0.261677	1.46596		1.4062	0.734155	0.674909	1.87342	3.19415	1.60005			5.20108	8.38879	6.5616	4.05192	4.51054
	0	0	3.16977	0.123813	1.527		1.3592	0.678116	5.29136	1.7339	3.23389	1.83632			5.54573	7.3213	6.9882	5.60227	4.80246
	0	0	2.56293	0.135013	1.49785		1.36477	0.610692	4.54912	1.53678	3.65979	2.12971			5.51512	7.71433	7.22872	6.91001	4.77898
	0	0.00194323	1.82613	0.253285	0.734747		1.31987	0.568285	3.72708	1.32561	4.52375	2.45866			4.97263	8.25713	6.60978	8.01553	4.62136
	0	0.0938815	1.05671	0.381178	0.904158		1.31225	0.521855	3.02783	1.19451	5.23836	2.68119			3.92902	8.26301	5.11352	8.60703	4.33659
	0	0.0902919	0.588042	0.472658	0.9835		1.3753	0.474781	2.68305	1.18564	5.62652	2.7496			2.92144	7.55984	4.19785	8.59055	3.97558
	0.0265657	0	0.355444	0.439428	0.869457		0.177106	0.458029	2.49938	1.18948	5.46333	2.81674			5.25322	7.71592	6.51797	8.10609	3.43843
	0.166412	0	0.197876	0.242045	0.867436		0.338569	0.388051	2.4273	1.38171	4.76814	3.00801			5.44061	7.88494	7.22551	2.52173	8.75708
	0.140658	0.0545448	0.122039	0.346577	1.08132		0.452803	0.262535	2.46916	1.76315	4.24922	3.24604			5.0662	4.10748	7.53522	3.28911	7.64076
	0	0.0923039	0.0371195	0.255441	1.28875		0.587925	0.236059	2.57198	2.01758	3.9833	3.4529			4.41802	3.46076	7.43671	4.51332	8.82211
	0	0.205212	0	0.132442	1.47034		0.826722	0.318337	2.75749	2.22542	3.76567	3.63165			3.67214	5.93574	6.61408	6.3392	7.90269
	0	0.0524686	0	0.125879	1.55437		1.07062	0.386846	3.11054	2.59256	3.6423	3.74096			3.01095	6.73499	5.22055	7.71572	6.52542
	0.0698189	0	0	0.180905	1.48156		1.3229	0.454814	3.45416	2.05834	3.37734	3.82379			5.69933	5.88975	4.38134	8.73796	8.50786
	0.010819	0.0274636	1.59663	0.345969	1.41812		1.50998	0.618553	3.65449	1.92917	2.78737	1.50485			5.69259	4.96863	7.0532	9.11808	7.8442
	0	0.078966	1.15007	0.419562	1.29842		1.45022	0.820075	3.78165	1.68175	2.65417	1.77609			5.33869	7.4227	7.10847	8.88882	6.78407
	0.0148861	0.0814509	0.780966	0.33101	0.68188		1.32532	1.05014	3.92955	1.36932	3.048	1.8519			4.92676	7.84165	6.9064	2.60938	8.21195
	0	0	0.519302	0.201194	0.795088		1.25988	1.34632	1.13779	1.07766	3.81593	2.04788			4.47117	7.84348	6.18548	3.62912	7.79703
	0	0	0.344481	0.127701	0.8951		1.19408	1.02028	0.970613	1.06051	4.65313	2.45599			3.98551	7.30475	5.18437	5.1358	7.06218
	0.0150449	0.181683	0.262218	0.122548	0.905019		1.09037	0.687326	0.867094	1.20359	5.40389	2.77555			3.47911	6.23393	4.63706	7.05643	5.97578
	0.770625	0.189614	0.207323	0.464517	0.954578		1.05785	0.563599	0.736766	1.55413	5.5394	2.90073			2.52368	5.22373	2.98816	8.39123	8.10055
	0	0.0748944	0.178634	0.549087	1.14222		1.10737	0.475122	5.25493	2.05458	5.10669	2.99584			3.65232	8.11372	3.41177	9.27798	7.91056
	0.0212323	0.211804	0.153541	0.577474	1.34491		1.30869	0.462337	4.51921	2.26296	4.62817	3.11509			3.49702	9.00486	6.20402	9.46924	7.30602
	0.239933	0.105363	0.112554	0.52422	1.53837		0.30631	0.52161	3.82406	2.34416	4.2868	3.2929			3.29113	8.87683	6.17394	3.0341	6.38927
	0.2291	0.0607128	1.53756	0.345557	1.59244		0.462289	0.48748	3.20251	2.64478	4.07788	3.52205			5.58887	8.11738	5.2306	4.07691	7.87804
	0.11141	0.0829862	1.27981	0.0614002	1.45038		0.580984	0.406094	2.77155	2.11056	3.90851	3.76017			5.85331	7.04484	4.72109	5.64017	7.93187
	0	0.0891132	0.925889	0	1.41117		0.716469	0.387437	2.57339	1.75069	3.7866	3.95193			5.96945	5.79282	6.10396	7.45655	7.3907
	0	0.187013	0.627275	0.737974	1.48328		0.935985	0.404585	2.47045	1.3099	2.70235	1.78286			5.9848	7.02688	6.86026	8.75518	6.57029
	0	0.128226	0.378246	0.734368	0.592073		1.10376	0.448282	2.44293	0.955811	2.05543	1.97629			5.85635	8.68538	7.1128	9.58726	5.6395
	0	0.0105119	0.169421	0.685307	0.665376		1.19305	0.501118	2.57178	1.0404	2.32961	1.98			5.23876	9.2525	6.52058	9.69289	7.48746
	0	0.0140571	0	0.605948	0.780519		1.24476	0.462152	2.85052	1.2987	3.04655	2.14635			4.88577	9.28535	5.02794	3.45443	7.74961
	0	0.0600677	0	0.374068	0.924953		1.18256	0.353983	3.12789	1.63276	3.971	2.54045			4.85063	8.57817	4.22167	4.52391	7.26639
	0	0.134374	0.117229	0	1.02782		1.15059	0.269359	3.449	2.07349	4.92917	2.84658			5.07592	7.53904	4.86155	6.018	6.56378
	0	0.21845	0.246903	0.935767	1.13754		1.18933	0.257433	3.74465	2.26583	5.38897	2.99637			5.65563	6.34153	6.08501	7.59916	5.75431
	0	0.221259	1.33298	0.97594	1.28983		1.13963	0.237627	3.98132	2.36105	5.39041	3.10576			5.30869	5.1447	7.46946	8.88783	6.69437
	0	0.177735	0.833779	0.884596	1.46371		0.993449	0.19297	4.1649	2.67321	4.93417	3.18143			4.72933	8.82177	8.07634	9.7425	7.12045
	0	0.181091	0.526805	0.688932	1.54842		0.934165	0.317198	1.02158	2.18973	4.37907	3.36259			4.22518	9.45998	7.99151	9.93771	6.82207
	0.11111	0.194501	0.38433	0.456376	1.50061		1.0035	0.565849	0.924888	1.81579	4.23179	3.64015			4.81095	9.29203	7.05807	3.83345	6.35273
	0.165159	0.131745	0.212533	0.253966	1.53566		1.18691	0.828853	4.66854	1.30441	4.20349	3.92558			5.51954	8.74036	5.45285	4.93694	5.20447
	0.0254235	0	0	0	1.70019		0.549838	1.12182	4.27192	0.945538	4.20017	4.19244			6.07166	7.65416	4.62495	6.28969	5.64173
	0.090372	0	0	0.866678	1.87739		0.711595	0.342259	3.75098	1.10311	2.69257	1.7773			6.48555	6.49222	6.1775	7.62807	5.65299
	0	0.03599	0.172786	0.996382	0.499175		0.844684	0.199282	3.21478	1.37736	1.57463	1.98157			6.78368	5.36247	7.15556	8.85453	5.6436
	0.0901296	0.111972	0.394939	0.961541	0.596712		0.920051	0.322536	2.70941	1.53176	1.63269	2.08784			6.91796	4.33584	7.97134	9.64051	4.17838
	0.838622	0.186125	0.827833	0.693294	0.666994		0.994283	0.408801	2.45814	1.74733	2.21063	2.29907			6.76957	9.70262	8.21113	9.91202	3.72775
	0	0.214916	0.545314	0.361064	0.770408		1.06847	0.501271	2.4302	1.9397	3.08089	2.64161			6.68835	9.57042	7.93431	5.25943	3.77909
	0.236348	0.213114	0.483441	0.193601	0.877875		1.09628	0.462583	2.50962	2.18992	4.02086	2.88304			7.02264	9.14677	7.0196	6.35131	4.42078
	0.334965	0.226717	0.42378	0.0677462	0.995058		1.09554	0.365269	2.65315	2.64632	4.70101	3.01125			7.26143	8.32355	5.70743	7.46376	4.64374
	0.278305	0.0907142	0.348255	0.749276	1.17264		1.04081	0.352966	2.91037	2.24806	5.01502	3.08435			7.26895	7.4543	7.03352	8.58072	4.84957
	0.11999	0.150862	0.385221	0.95794	1.35637		1.06193	0.387198	3.31207	1.90296	4.69332	3.1319			7.165	6.38272	7.601	9.20349	4.86395
	0.0145095	0.197679	0.569106	1.00551	1.50972		1.18463	0.463823	3.62871	1.41099	4.24598	3.39753			6.72338	5.36199	7.91294	6.11324	4.70434
	0	0.739358	0.665751	0.74619	1.6257		1.17623	0.563495	3.90569	1.0947	4.25814	3.78749			6.04903	4.38916	7.80363	6.93671	4.50937
	0	0.657621	1.24663	0.404625	1.71983		1.02529	0.606601	4.16516	1.16424	4.36269	4.10368			5.32722	9.17879	7.40923	6.05907	4.36283
	0	0.92797	1.01894	0.116858	1.85916		0.886589	0.581374	4.39369	1.29315	4.3222	4.38581			4.5835	9.61846	6.70263	6.71091	4.28904
	0	0.803787	0.806454	0	2.0679		0.801707	0.416517	3.70978	1.32504	3.04667	1.50017			6.16873	9.08061	5.87949	7.12021	4.42451
	0	0.708568	0.661013	0.750794	0.534759		0.901292	0.234877	3.52158	1.44082	1.71269	1.7869			6.64019	8.37714	7.34006	7.15996	4.49734
	0	0.555843	0.598531	0.916332	0.549712		1.13342	0.143195	3.33684	1.65315	1.39193	2.13525			7.18787	7.34864	7.41274	4.39688	4.61237
	0	1.09865	0.6769	0.940303	0.564051		0.855669	0.0880273	3.10914	2.00139	1.64246	2.44712			7.72798	6.33014	7.0619	5.03165	4.91626
	0	0.853777	0.82193	0.700232	0.623519		0.996476	0.201207	2.76116	2.55995	2.34354	2.76155			8.08441	5.28205	6.16297	5.63414	5.27532
	0	0.784306	0.810574	0.396928	0.755145		1.04064	0.43215	2.40719	2.46353	3.13864	2.93658			8.08475	4.33021	6.50937	6.02736	5.58399
	0.165768	0.681316	1.50871	0.0336816	1.01646		1.02428	0.649585	2.30343	2.1271	3.8767	3.03603			7.93141	8.57747	3.97445	6.02018	5.91637
	0.132814	1.0668	1.37978	0	1.27762		1.02834	0.905772	2.40927	1.57319	4.29944	3.11382			7.67627	9.04528	5.31017	4.03076	6.262
	0	0.94616	1.10425	0.786293	1.49118		1.04311	0.376574	2.7155	1.24675	4.1565	3.18063			7.13992	8.82173	6.86877	4.69445	6.34764
	0	0.859075	0.833859	0.875149	1.65037		1.07731	0.0740804	3.1318	1.16936	3.96454	3.50722			6.26649	8.12071	7.53312	5.18604	6.15659
	0.172346	0.712166	0.625474	0.818463	1.71162		1.09753	0.13882	3.53739	1.12565	4.05003	3.96552			5.30295	7.43754	7.4543	2.61943	5.90997
	0.226696	0.398132	0.570087	0.567318	1.82644		1.13436	0.293281	2.70578	1.08594	4.14793	4.24471			6.5889	6.57905	6.69964	3.67029	5.66791
	0.351221	1.29911	0.610916	0.338278	2.09367		1.20335	0.441829	2.53667	1.19758	4.10895	4.45743			7.09608	5.68132	5.41206	3.35355	5.53105
	0.36668	1.13674	0.617119	0.123026	0.485531		1.18809	0.444958	2.57128	1.46808	2.11838	1.48506			7.48766	4.7602	3.42568	2.8751	4.43386
	0.308153	1.08313	1.18752	0.0597323	0.572058		1.06767	0.411439	2.64213	1.75523	1.37049	1.86979			7.66962	8.59823	5.28912	4.28523	4.76242
	0.275167	0.942238	1.06456	0.690427	0.620246		0.853171	0.465879	2.54566	2.10379	1.26333	2.32015			7.58819	8.51746	6.59364	4.26187	5.04186
	0.204254	0.715592	0.830438	0.914469	0.658164		0.636566	0.524698	2.47625	2.74984	1.75787	2.65469			7.33966	8.14156	7.71795	3.81127	5.29187
	0.0163916	0.378432	0.589826	1.04857	0.73378		0.708523	0.568192	2.60936	2.42701	2.43725	2.91856			6.96646	7.55846	8.03329	3.21018	5.39481
	0	0.0966288	0.413524	0.975132	0.932305		0.957592	0.615966	2.87867	1.74492	3.21976	3.0001			6.30344	7.03099	7.73788	4.78511	5.44549
	0	1.47758	0.337872	0.724276	1.1811		1.16897	0.651855	3.34602	1.33088	3.70626	3.08278			5.47141	6.29886	6.88846	4.95186	5.66407
	0	1.32213	0.359367	0.50022	1.42633		1.13742	0.647274	3.85282	1.13197	3.75421	3.34011			6.01987	5.38748	5.67104	4.90269	5.9701
	0	1.28705	0.943045	0.343757	1.56172		1.13553	0.465676	4.2615	1.01151	3.72785	3.5817			6.13033	4.53571	4.72586	4.3317	6.25481
	0	1.11572	0.899681	0.277745	1.51343		1.01709	0.241359	2.25237	0.951145	3.77036	3.82402			5.93277	8.32281	6.40546	5.33373	6.60074
[truncated: 27,369 more rows]

## Sheet: Left
'VEN'	'CRUS'	'OBGL'	'CIC'	'AMY'	'SSC'	'PVC'	'BF'	'HP'	'HTH'	'STR'	'TH'	'GLP'	'CIN'	'AC'	'CC'	'CP'	'CST'	'IC'	'CBP'	'OPT'
0.517158	0.0792762	0	0.451399	0.370504	0.616229	0.350634	1.18509	0.723123	1.5107	1.7272	0.674237	5.6902	4.65362	2.32184	3.92651	4.02181	1.71902	1.69974	2.41043	5.22852
0.892108	0.0862374	0	0	0.215715	1.02801	0.426233	1.01162	1.00685	1.28226	1.8174	0.835186	4.3844	4.50725	2.69571	4.08236	3.43017	1.75278	1.88013	2.7011	4.80679
1.29115	0.192924	0	0.208746	0	1.25691	0.390518	0.916027	1.01967	1.90992	2.02353	0.697733	5.59985	4.49871	2.21624	4.21854	6.40963	2.33815	1.95938	2.40275	5.40044
1.31581	0.179798	0	0.511879	0	0.908385	0.331709	1.20912	0.763836	1.69279	2.21499	0.308425	4.59787	4.64408	2.24828	4.19365	6.61154	1.44629	1.95488	1.61652	5.13782
1.07041	0.10872	0	0	0	0.67754	0.444914	0.967962	0.877175	1.54858	2.25876	0.223581	3.58275	4.50167	2.64787	4.4549	6.59604	1.74197	2.02975	2.06138	5.43311
1.43209	0.21489	0	0.277359	0	0.577399	0.349788	0.763953	0.934009	3.88012	2.05484	0.994126	6.7361	4.36221	2.59235	4.20714	6.28828	1.61811	2.33319	4.4569	6.11501
1.33137	0.353569	0	0.811251	0	0.766399	0.21909	0.656031	0.985228	4.20376	2.24189	0.787114	5.96139	3.79309	1.94263	4.68856	4.94682	1.96319	2.71641	3.65111	5.15545
1.03931	0.328278	0	1.7078	0	0.710452	2.26252	0.715476	1.10938	3.21025	2.28595	0.563823	5.07342	5.11742	1.95738	4.21675	5.61397	1.93471	3.17522	2.5547	6.04893
0.813167	0.153569	0	1.19766	0	0.63314	2.30288	0.923634	0.739547	3.70722	1.68497	0.285157	4.28121	4.92883	1.91446	4.66856	7.13032	2.01561	3.35622	2.95986	4.89436
0.819701	0.0309939	0	0.858972	0	0.930123	1.40348	1.12445	0.839051	3.03302	2.1899	0.930889	3.56882	4.59074	2.43813	4.89111	7.23357	2.06314	2.51284	2.7885	5.96169
1.44312	0.160395	0	0.959289	0.0317293	1.14046	0.89513	0.984221	0.940318	0.141643	2.22908	0.873569	5.76764	4.41435	2.31794	4.74156	7.01374	1.96403	3.37587	1.95213	4.80082
1.2103	0.250586	0	1.01402	0.332741	1.14015	0.823861	0.953123	1.04848	0.196411	1.61609	0.719097	5.00083	5.42568	2.1336	4.07773	6.21581	2.02398	1.74261	4.07741	4.78765
1.03655	0.200333	0	0.826042	0.237058	1.29104	0.40823	0.800555	1.10056	0.315104	2.27407	0.338572	4.29298	5.10506	2.24439	4.6039	5.53368	2.08949	1.87849	3.2317	5.64214
0.997298	0.030604	0	0.943508	0.224432	1.23337	0.667844	0.654001	1.05015	0.453733	2.21919	0.927999	5.71823	5.28369	1.80196	5.04389	5.51318	2.23349	1.77067	2.44707	4.57292
1.00018	0	0	0.977465	0.228418	1.23722	0.812088	1.0348	0.692074	0.317684	2.53489	0.948138	5.00181	4.75832	1.78266	5.00311	5.81346	2.26032	2.00041	4.23731	4.88134
1.0849	0	0.0281148	1.06597	0.133262	1.26999	0.569175	0.923742	0.82411	0.265429	2.32356	0.822218	4.27735	4.61487	1.76207	4.55481	7.64664	2.40796	1.92573	3.08391	5.77433
1.21072	0	0	0.623985	0.199015	1.3424	0.47493	0.906529	0.962151	1.10675	2.82497	0.478316	3.52845	5.42198	1.75907	3.60001	7.74373	2.72635	2.12181	3.77535	5.29364
1.27504	0.0246915	0	0.788236	0.0686611	1.29059	0.670164	0.94913	1.04283	0.550035	2.41992	0.966541	5.90692	5.63611	2.26494	4.38893	7.56777	2.7314	2.39556	3.36229	5.16783
1.2191	0	0.0645978	0.849625	0.0232128	1.22839	0.624638	0.833456	1.12018	0.51069	3.15931	0.828399	5.06873	4.93122	2.24079	4.96091	6.98059	2.9314	2.55035	3.0618	5.54475
1.35092	0	0	0.940349	0	1.04166	0.310852	0.685339	0.695616	2.18318	2.49921	0.91025	4.24326	5.91314	2.04364	5.03441	6.31393	3.36983	2.7781	2.14284	4.71066
1.5958	0	0.224279	1.1305	0.0866276	1.36701	0.397413	1.84802	0.852822	2.11434	1.62651	1.15934	3.44928	5.14262	1.88422	4.6435	5.88653	3.29559	2.92932	4.59278	4.82626
1.37905	0	0.278317	0.4463	0.159009	1.26184	0.440653	1.34391	0.843808	1.88293	1.85336	0.707875	6.77657	5.69753	2.2981	4.54312	5.71883	3.62635	3.21839	3.74485	5.24704
1.04683	0	0.194603	0.548164	0.0116266	1.16951	0.309052	1.01335	0.804782	1.29684	2.07624	1.1714	5.76178	4.9686	1.87446	4.845	7.4094	4.12549	3.3493	2.88557	5.08548
1.28292	0	0.292236	2.4704	0	1.09509	0.506974	0.910172	0.687075	0.868757	2.23001	0.712404	4.78787	5.09623	1.81321	5.01724	6.77498	3.90549	3.54196	2.06395	5.00639
1.03864	0	0.382261	2.36503	0.149096	1.06905	0.731172	0.881371	0.583828	1.47639	1.92637	0.329809	3.92116	5.53693	2.30291	4.54896	6.01939	3.36101	3.58484	5.42546	4.64079
0.895022	0	0.154982	1.07217	0.0773673	0.981679	0.64616	0.886518	0.464787	2.05418	2.11191	0.287567	6.39707	5.16771	2.5436	3.681	5.41414	4.39036	3.32605	4.87831	5.94239
1.1256	0	0.315609	1.45707	0.12492	1.04073	0.277598	0.916614	0.363015	2.36222	2.26223	1.08823	5.37524	5.30068	2.54122	4.85681	5.19228	4.90062	3.73612	3.81367	5.50784
0.741748	0	0	1.46728	0.0381459	0.924917	0.288795	0.83763	0.679525	2.23229	2.05577	0.752249	4.41504	6.464	2.35924	5.18542	5.86216	4.57439	3.62902	2.82439	4.47605
1.36702	0	0.0320984	1.33835	0.0477082	0.786202	0.171364	0.709753	0.584974	2.00381	2.17226	0.433452	3.30849	6.38062	2.03099	5.12529	5.1328	3.93904	3.28005	4.48601	4.8299
0.714168	0	0.178832	0.673083	0.169964	0.594578	0.474043	1.68625	0.630482	1.56478	2.18496	0.368312	6.02356	5.5915	1.78966	4.76773	4.70428	5.20408	3.49431	4.23313	5.77809
0.207942	0	0	0.699768	0.0460458	0.234619	0.721818	1.44975	0.517601	0.36726	1.66121	1.30489	4.91103	5.9407	2.51608	5.19232	5.08887	5.67104	3.18328	2.30498	6.3416
0.843309	0	0	1.16089	0.0530659	0.625337	0.635968	1.13651	0.536449	0.494944	2.25063	1.05356	3.59709	6.24227	2.91417	5.421	4.50294	4.76389	7.47867	3.34883	5.20479
0.22394	0	0.00485553	1.34422	0.0936135	0.491507	0.456049	0.948756	0.55529	0.758201	2.30582	0.845846	7.73116	5.92914	3.04899	4.97437	4.17597	5.59661	7.05923	2.33977	6.26261
0	0	0	1.39099	0.193201	0.294816	0.40661	0.98182	0.724394	1.14429	2.15882	0.631658	7.76351	5.91545	2.80469	4.96039	4.1266	6.34442	3.7695	1.22242	6.31032
0.41537	0	0	1.30998	0.408473	0.263967	0.38431	0.941573	0.603668	1.59033	2.59533	0.467827	8.24318	6.17102	2.46328	4.84219	3.75857	5.8286	3.72952	5.10766	5.92493
0	0	0	0.790142	0.64061	0.507113	0.412868	0.826337	0.553194	2.12298	2.3209	1.27267	9.16834	6.55631	2.01463	4.05574	6.59786	7.43138	6.72421	4.3009	6.1055
0.688243	0	0.0199644	0.744987	0.497424	0.359682	0.446669	0.794408	0.48055	2.35352	2.91201	1.0736	8.89954	6.20548	1.64372	4.26895	4.35247	7.11275	4.12687	3.35258	6.74287
0	0	0	0.886709	0.328511	0.285942	0.665753	0.765337	0.801013	2.25368	2.47233	0.944104	7.31541	6.05708	3.34631	4.25418	7.44415	6.75653	4.00801	2.35457	6.76653
1.39618	0	0	1.07846	0.297995	0.319491	0.632884	0.68519	0.669719	2.08799	3.20476	0.77033	9.13274	6.12629	3.2162	4.54035	7.16972	8.0935	6.60101	5.78498	5.92933
0.415215	0	0	1.13674	0.252658	0.657562	0.517188	1.82244	0.557587	1.82187	2.54691	0.522262	8.40598	5.63549	2.75478	4.71105	7.69741	7.9802	6.21765	5.48001	6.73974
0.861395	0	0	0.697172	0.309156	0.547283	0.407426	1.4232	0.402675	2.19305	1.63828	1.56849	9.07903	5.26065	2.24027	4.79174	7.3732	7.66741	4.17571	4.53302	7.74599
0.464499	0	0.089258	0.70959	0.337815	0.470154	0.340842	1.32569	0.289532	4.45831	2.07866	1.27623	8.48652	5.43575	3.57946	4.90088	6.68871	8.46981	3.9411	3.4888	7.43487
1.68235	0.220022	0	0.705693	0.216284	0.829885	0.373759	1.20825	0.334333	4.16965	1.7808	1.10035	8.9062	6.33997	3.60153	4.86662	5.568	8.38111	6.60792	5.13081	6.49027
2.00955	0.615478	0.0117874	0.758696	0.137875	0.630189	0.512177	1.02967	0.863585	5.34043	2.13256	1.02842	7.61516	5.17112	3.40537	5.29438	4.81052	8.78766	6.6709	4.44486	5.60278
1.36665	0	0.268398	0.861993	0.177262	0.462105	0.570606	0.569304	0.710977	3.87096	2.21988	0.866325	5.59454	5.6421	2.89839	5.0859	5.05614	1.88998	5.9931	3.93763	7.38116
0	0	0.623639	0.498663	0.176946	1.15941	0.522649	1.51994	0.578445	4.05553	1.59375	0.576846	8.49037	5.87392	2.36796	4.76887	6.0022	2.21431	3.88284	2.55273	7.50545
0.59253	0	0	0.654884	0.113504	1.02376	0.375725	1.41386	0.465279	4.17398	1.81048	1.30305	7.32896	6.61024	1.90281	5.65581	6.38909	2.01927	4.08627	3.81724	7.49039
1.64368	0	0.0267954	0.82086	0.00433943	1.06755	0.232215	1.26406	0.346209	4.83689	2.07019	1.12318	3.74626	4.88618	1.53598	5.17177	5.51562	2.27027	3.72879	2.64759	6.53614
0.297385	0	0.310369	0.904952	0.230219	1.01685	0.303299	1.16992	0.233648	5.41473	2.2879	1.07479	5.73688	5.38993	3.38276	6.12851	5.19729	2.11761	6.72942	5.79325	4.94233
1.56641	0	0.712835	0.873304	0.31713	2.03016	0.453687	1.09033	0.689013	4.01758	1.6748	0.899716	4.45148	5.35449	3.03401	5.85882	5.63937	2.3178	6.25117	4.90286	3.39028
0.694057	0	0	0.875785	0.20512	1.50871	0.470717	0.992462	0.875149	3.66018	1.66808	0.601791	3.18793	6.08453	2.69069	5.10683	6.89523	2.20289	4.10434	3.86777	4.83638
1.90991	0	0.0286618	0.455367	0.147266	1.0985	0.256915	1.07231	0.980144	3.50686	1.90652	1.23818	5.79349	6.20312	2.25851	6.43829	6.75035	2.19893	3.89305	5.30356	3.99623
1.01346	0	0.292409	0.658019	0.199133	1.089	0.385687	1.18238	0.940895	3.48834	2.13697	1.10219	4.74322	5.03077	1.89741	6.52888	5.83545	2.09741	6.1141	4.63312	5.08889
0	0.0711015	0.0815708	0.797502	0.204096	1.35003	2.27817	1.12169	0.792298	3.50977	2.36337	1.06526	3.63505	4.54059	3.24331	5.90667	5.06874	1.96195	4.67545	3.46782	4.48946
0.469533	0.0136629	0	0.799649	0.106983	1.25589	1.71166	1.03067	0.653826	3.63707	1.70815	0.880409	2.54108	5.70467	2.94505	4.83409	5.04697	1.96988	4.03416	3.64208	4.82848
1.34077	0	0.0264465	0.841724	0.0730559	0.973565	1.41867	0.955736	0.586274	3.98636	1.77933	1.08788	4.78894	4.93385	2.45961	6.62442	5.84796	1.84188	5.29531	5.57665	4.93781
0	0	0.338138	0.998564	0	0.774025	1.87666	0.867189	0.464322	4.59405	2.13252	1.01846	3.88657	5.28215	1.97059	6.83519	7.1123	1.76637	4.25798	4.38424	3.94771
0.0106908	0	0.140579	0.163044	0.178502	0.555956	1.28972	0.935664	0.198894	5.34355	2.30187	0.989721	3.0249	5.11041	3.56217	6.58686	4.83685	1.87854	3.99478	5.30477	5.01005
1.23612	0.0984555	0	0.363398	0.275136	1.82965	0.946268	1.07392	0.231191	3.40901	2.34249	1.12705	2.16426	4.37857	3.62012	5.61832	4.55337	1.74192	9.19339	4.12148	4.40917
0.0774254	0	0.0505438	0.54803	0.236418	1.40561	0.832452	1.04971	0.219199	3.1017	2.07396	1.56864	5.23835	5.20762	3.24072	6.51415	4.93057	1.69369	7.74626	2.83084	5.13788
0.532133	0.212646	0.151746	0.504292	0.238208	1.07883	3.30049	0.945206	0.325533	2.93443	2.33171	1.12212	4.34947	6.00483	2.72505	7.0659	5.95822	1.91028	9.48913	6.09613	4.59543
0	0.0482553	0	0.555209	0.278563	1.11759	2.33423	0.783477	0.412236	2.86544	2.44208	0.765551	3.61279	4.38596	2.21484	6.89033	7.33268	1.78897	8.25417	4.26038	5.36239
0.142229	0	0.0895575	0.491833	0.330214	1.3399	1.42131	1.03103	0.516634	2.91147	2.32443	0.585026	2.98067	4.77741	1.78873	6.21411	4.76755	1.74525	5.99377	2.90287	5.13802
0.829995	0.293968	0	0.452745	0.343229	1.19616	0.982712	1.08445	0.714435	3.02316	2.42865	1.64511	5.92852	4.64619	3.9636	4.80471	5.74747	2.07363	9.17634	6.00485	4.42831
0	0.137902	0	0.442949	0.298433	0.858043	0.714349	1.09393	0.973269	3.47695	2.50421	1.08218	4.969	5.42135	3.93165	6.38801	4.01589	1.98724	8.17277	5.17709	4.86347
0	0.117101	0	2.36689	0.397736	0.654285	0.47969	0.992991	1.04715	4.35571	2.59801	0.716825	4.21436	4.72339	3.30662	7.06975	4.38585	1.92849	6.08652	4.16197	5.45157
0	0.0884318	0	0.448534	0.108572	1.59449	0.428751	1.41799	0.948211	3.19463	2.39775	0.472477	3.59974	5.23449	3.86162	7.02822	4.56137	2.38502	4.15786	5.26842	5.15984
0	0	0	0.399389	0.0857671	1.3061	3.20763	1.28789	0.764108	2.71107	3.00913	0.440792	2.98402	5.42589	3.79382	6.29245	3.67436	2.35537	8.56919	4.54211	4.23755
0	0	0.045387	1.54195	0.13717	1.10119	2.1809	1.18884	0.557324	2.39961	3.0052	1.49431	6.61316	4.48068	3.30921	5.27669	5.57857	2.22097	7.68465	3.49402	5.50398
0.226014	0.0709935	0.234846	1.84774	0.194415	1.11061	1.56432	1.11135	0.37699	2.22585	2.89938	1.32973	5.60966	4.97301	2.81782	6.01361	4.34975	2.89481	5.90734	6.55525	5.14617
0.392684	0.106704	0.0429579	2.13749	0.240393	1.17633	1.41863	1.0478	0.134861	2.20027	2.48265	1.06423	4.87593	5.37554	2.39126	6.75128	4.83993	2.94955	4.40373	5.34061	5.26815
1.06336	0.0603245	0.00450197	2.23793	0.292364	1.02102	1.10438	0.995771	0.18693	2.29062	3.28317	0.768383	4.23716	5.4466	3.98272	7.13452	4.74732	2.70511	3.46135	5.35071	5.47565
0	0.119047	0.0242863	0.55965	0.428229	0.814249	0.748338	1.02183	0.0930951	2.69025	2.58241	0.495835	3.66995	5.14327	4.48663	7.23006	5.42861	3.60916	8.04698	6.06941	4.01235
0	0.182404	0.141796	0.65655	0.580173	0.722591	0.492708	0.887084	0	3.32287	3.41877	0.432795	3.14198	4.84814	4.60002	6.38142	4.25261	3.75924	7.16634	4.67394	5.37378
0	0.221459	0.304215	0.741726	0.552796	0.588814	0.32724	0.823093	0.0642919	2.76621	2.61733	1.23587	6.2671	4.57207	4.24503	4.90646	7.14287	3.43032	5.53866	4.86049	5.26821
0	0.271315	0.144516	0.987373	0.465332	0.765375	0.308557	0.835935	0.287861	2.37449	3.36445	1.07209	5.63871	4.9159	4.04657	6.05858	6.23127	3.06805	4.35661	5.93925	4.41908
0	0.370956	0.116126	1.27943	0.353126	1.17909	0.578013	0.890149	0.411084	2.10352	3.17375	0.838992	5.01487	4.8125	4.05812	7.00474	5.197	4.45238	3.58337	4.70078	5.30888
0	0.392497	0.157441	1.33997	0.50438	1.13291	1.41304	0.859253	0.50003	1.94165	0.628909	0.579731	4.38083	5.84698	3.99836	7.54142	7.0724	4.62513	3.55684	7.14359	3.60134
0	0	0.298288	1.35149	0.506012	1.09153	0.973264	1.0625	0.684269	1.9266	0.858698	0.45229	3.79304	4.19872	3.74036	7.39171	7.50607	4.22181	6.56725	6.74352	4.74249
0	0	0.189058	1.51628	0.451243	0.945463	0.826312	0.858377	0.945223	2.1053	1.03429	1.3649	7.20566	4.61022	3.78665	6.77816	7.51641	3.80382	4.92579	5.9657	5.05607
0	0.0150063	0.195407	1.56599	0.479883	0.83249	1.06242	0.68227	1.07175	3.49886	0.915151	1.21194	6.53613	5.07684	1.98475	5.27302	7.39753	3.62417	3.94919	4.6894	3.54504
0	0.169655	0.269065	0.706089	0.370827	0.831124	0.959537	0.586744	1.03994	3.0607	1.0972	1.06865	5.8196	4.60236	2.54015	5.40075	7.05381	5.40866	3.45571	3.08931	4.31977
0.10755	0.293244	0.07886	0.977026	0.3339	0.843438	0.641701	0.663379	0.811821	2.79399	1.61554	0.89058	5.04222	4.52402	2.58219	6.6712	6.3324	5.53527	3.77181	6.40515	4.87187
1.11689	0.407236	0.0936925	1.13922	0.307681	0.837347	0.431079	0.903363	0.47038	2.58584	2.06737	0.679814	4.31066	5.45525	2.37834	7.50675	5.45436	5.05826	4.47521	5.60388	3.05566
0	0.380752	0.232444	1.14278	0.405356	0.795529	0.332482	0.981356	0.254614	2.34442	2.02717	0.498597	3.54916	3.52249	3.70591	7.71999	7.36083	4.62713	3.84373	4.52668	4.60555
0	0.203714	0	1.21361	0.371268	0.788402	0.287009	0.983322	0.13618	2.18172	1.38908	1.41132	7.51885	3.9489	3.65158	5.97772	7.55187	4.38561	3.43337	5.39352	4.90052
0	0	0	1.30968	0.357112	1.21595	0.352688	0.903426	0.274669	2.11678	1.25374	1.21965	6.55308	4.01411	3.35339	6.86169	7.62763	6.40732	3.89194	4.66773	4.76178
0	0	0.14171	1.2998	0.281462	1.11732	0.422575	0.897168	0.66327	2.60682	1.35743	1.07363	5.61139	4.53286	2.76534	7.31067	7.47904	6.42996	4.45964	3.51029	2.97038
0	0	0	1.27832	0.334674	1.03486	0.360721	0.771782	0	0.514089	1.76241	0.953823	4.77615	4.85258	2.26454	6.28785	6.99815	5.94257	4.12917	3.3699	4.35288
0.864011	0.027436	0	0.794104	0.313956	0.935218	0.378707	0.631526	0.0376183	0.682195	2.09776	0.786403	3.97303	4.04005	2.00336	6.56571	6.32037	5.55766	3.6358	5.25686	5.59617
0.547072	0.161479	0.0752412	0.923996	0.293188	0.880393	0.614019	0.664475	0.259713	1.18731	2.06367	0.561788	7.33476	4.84515	3.84127	5.6154	5.58689	5.28147	4.0761	5.34763	5.2412
0.795814	0.253896	0.00223972	1.02748	0.266171	0.913343	1.00542	0.848103	0.395419	1.03035	1.68084	1.71993	6.24305	5.57877	4.36816	5.44469	5.31521	6.95841	4.39105	6.39378	4.46989
1.13125	0.19643	0	0.999704	0.220539	0.960098	0.923158	0.892497	0.503434	0.979686	1.53262	1.49095	5.28354	5.11156	4.65936	5.94861	5.88483	6.70413	3.87138	4.8867	4.74517
0	0.00427584	0.013664	1.07279	0.167699	1.01149	0.60853	1.11452	0.665845	2.03615	1.58471	1.23808	4.43623	5.32968	4.50758	5.68711	7.75917	6.38002	4.37581	6.26845	5.599
0.0929958	0	0.0743467	1.27263	0.173211	0.924531	0.417344	0.867377	0.865928	2.07484	1.79484	1.08944	3.4488	4.63665	3.97142	6.04772	7.69331	7.86529	3.94125	5.16083	5.93449
0	0	0.100208	1.3031	0.248522	1.03789	0.30779	0.830807	1.0286	1.69666	2.0175	1.01868	6.28003	4.75756	2.95555	5.59205	7.38218	7.62086	4.24317	6.47683	4.83311
0	0	0.171884	1.16679	0.334687	1.01621	0.274005	0.874362	1.06865	1.3196	2.15207	0.84742	5.21797	5.26978	2.7673	6.42209	6.76643	7.61143	4.21995	5.09835	5.45266
0	0	0.12628	0.726146	0.257865	1.00988	0.290514	0.950917	0.835812	1.32808	1.77414	0.584635	3.97155	5.36444	3.68516	5.97866	5.84269	7.38492	3.53532	7.67668	6.03776
0	0	0.260319	0.678424	0.333605	0.96206	0.315373	0.84083	0.485299	0.718888	1.53134	1.64498	6.43985	5.97833	4.56756	5.09447	5.31146	6.49249	4.36269	7.34879	6.12022
0	0	0.459753	0.676333	0.365624	0.95276	0.0325933	0.688209	0.238622	1.47753	1.6377	1.42308	7.83547	4.76276	4.80243	7.1225	5.46782	7.81073	4.50875	6.52389	4.36885
0	0	0.81257	0.695205	0.362854	0.99004	0.151445	0.670501	0.140542	1.75982	1.92421	1.18569	8.20778	5.16461	4.54013	6.63081	8.47977	8.0911	4.10917	5.08565	5.42091
0	0.042181	0.0719112	0.815156	0.311303	1.04225	0.519433	0.705475	0.31949	1.95895	2.12391	1.07551	8.41542	5.78202	4.2223	5.57438	9.08426	8.05755	4.85259	3.24303	6.55267
0	0	0.260454	1.01182	0.250403	0.839228	0.924422	0.617793	0.734295	2.03562	2.29125	1.03901	7.43196	5.44871	2.98814	4.06738	7.73893	7.32747	4.71738	6.84974	6.71168
0	0	0.540523	0.523101	0.193481	0.44403	0.871068	1.64185	0	2.02593	1.56389	0.853265	8.67347	5.457	3.74573	7.22039	7.7118	7.72043	3.9499	6.79961	6.43025
0	0	0.962479	0.588856	0.206227	0.207649	0.621503	1.15289	0.0554289	1.73664	1.74938	1.25952	8.63409	3.80211	4.2102	7.9602	7.47133	8.24229	4.6153	6.01645	5.9798
0	0	1.44466	0.624027	0.329755	0.0644582	0.424138	0.83935	0.191193	1.63933	2.22716	1.07502	9.31942	4.22439	4.58908	7.53484	6.9191	8.4444	7.96309	4.85159	6.1392
0	0	0.0358243	0.649708	0.409212	0.00540584	0.29198	0.769611	0.31828	0.616618	2.37847	1.00651	9.03469	4.32326	4.47234	6.4328	6.00691	8.10623	8.26636	3.25815	6.84887
0	0	0.216004	0.707512	0.118928	1.04853	0.332384	0.806942	0.456281	0.819713	2.34548	0.96941	7.37263	3.77549	3.80073	4.80531	5.2692	7.34665	8.37344	5.4952	7.04296
0	0	0.514184	0.80071	0.0717911	1.12801	0.434759	0.90743	0.627926	1.08414	1.82978	0.986348	9.17602	4.81171	2.98535	8.15369	4.94281	7.96458	6.14881	4.85156	7.24088
0	0	0.958137	0.578638	0.217546	1.03241	0.499713	0.984788	0.801496	1.36959	2.06273	1.54812	8.35604	3.94045	3.65609	8.39201	5.23638	8.32371	3.80888	3.56604	6.80349
0	0	1.49183	0.739405	0.357773	0.882643	0.504715	0.852297	0.953842	1.60607	2.13158	1.36638	6.29815	4.37546	4.13906	7.36531	7.54348	8.30676	8.95435	3.21418	5.83944
0.165247	0	2.17241	0.831389	0.472049	0.767526	0.0199354	0.685416	1.02197	1.80395	2.48396	1.09023	8.90031	4.00293	3.93869	5.79155	7.24922	3.06045	7.25548	6.56959	7.64096
0.338272	0	0.0784688	0.822105	0.513836	0.692109	0.152997	0.6098	0.866353	1.89869	2.56801	0.864341	8.17514	4.06778	2.92397	8.49123	6.82558	3.07862	4.78649	6.55785	7.92778
0	0	0.247357	0.63198	0.461377	0.555483	0.502396	0.579516	0.583498	1.926	2.38394	0.821243	8.4838	1.67666	3.18073	8.65606	6.22444	3.05727	9.83005	4.96857	7.06615
0	0	0.541585	0.74759	0.413003	0.266433	0.814833	1.4949	0.268423	1.93676	1.76157	1.43455	7.21315		3.2842	8.10213	5.52259	3.04922	8.34991	6.4312	5.89995
0	0	0.981336	0.0227231	0.365966	0.0100282	0.8366	1.34015	0.122971	1.83482	2.63724	1.43492	5.23003		3.27323	6.3164	4.90764	3.01139	6.05055	6.54105	4.77143
0	0	0.0975933	0.100649	0.362056	0	0.696236	0.989088	0.294183	1.98238	2.57992	1.31282	7.18677		4.14631	8.57539	4.83732	3.04453	9.18941	4.92487	3.77427
0	0	0.267426	0.369349	0.455908	0	0.428808	0.787767	0.704466	0.431017	2.66287	1.00788	7.74777		4.23675	8.88559	5.24567	2.9734	7.01345	6.44556	4.51696
0.784418	0	0.0407417	0.884147	0.49484	1.03726	0.262707	0.873302	0.12628	0.678549	2.71909	0.794864	7.78852		4.15334	8.195	5.88467	3.04505	4.68285	7.6566	3.55853
1.60972	0.277225	0.198877	0	0.246166	0.920847	0.382887	0.913686	0.133318	0.970804	2.48495	0.774582	6.62062		3.8299	6.98982	6.53876	2.85411	9.72399	6.90766	4.93667
1.41984	0.757599	0	0	0.119741	0.725738	0.525275	0.886846	0.180671	1.29796	3.26037	1.47016	4.39896		3.84406	4.78364	6.55997	2.88699	7.74123	5.24464	4.2857
1.50715	1.26714	0.11904	0	0.149176	0.459876	0.343294	0.8841	0.267851	1.60241	3.19681	1.42198	6.37962		4.62791	7.73307	5.46909	2.64118	5.29748	7.80524	4.94033
0	0	0	0	0.262156	0.242178	0.491087	0.780542	0.398958	1.82256	2.98671	1.27351	7.12119		5.12408	8.51424	4.65769	2.59682	9.72637	6.89193	3.73362
0	0	0.105483	0	0.415388	0.308287	0.665192	0.652065	0.570352	1.88797	2.54678	0.969155	7.85138		5.0676	9.12449	4.42008	2.48074	8.02646	5.40954	5.07231
0.51094	0	0	0.0565429	0.478771	0.363193	0.74603	0.540404	0.720536	1.88488	4.12951	0.742835	7.22704		4.48254	8.42178	3.76552	2.4736	5.63307	6.63215	4.12266
0.786987	0	0.123033	0.0998864	0.461126	0.171212	0.682228	0.517586	0.808028	1.92839	3.96017	0.658755	5.21367		3.88615	6.65872	3.9006	2.39693	3.59104	6.99901	4.98822
0	0	0.00975748	0.159985	0.490421	0	0.408295	1.61977	0.906116	2.01	3.29657	0.649145	3.55681		3.25409	5.10023	3.49919	2.32297	2.77735	6.3308	4.59119
0	0	0	0.484501	0.525846	0.780236	0.261947	1.27794	1.00439	2.27805	2.58155	1.56329	6.2855		4.46501	6.87326	3.49048	2.34573	7.97243	5.05811	3.60982
0	0	0.164332	0.103424	0.554549	0.678349	0.429877	1.26431	0.849526	1.20878	4.2018	1.41514	6.98094		4.90866	8.04916	2.92282	2.28162	5.81285	3.44122	4.78433
0	0	0.0553244	0.281877	0.627499	0.558819	0.454631	1.16733	0.410372	1.56771	3.3766	1.25784	6.69305		5.06554	8.92227	2.66042	2.25899	4.101	5.30727	4.89801
0	0	0.0321547	0.256958	0.661564	0.36965	0.40796	0.906718	0.197265	1.88189	4.08117	1.04912	5.44543		5.02539	9.07937	2.38257	2.22102	3.30693	4.95941	4.05033
0.184261	0	0.2196	0.286954	0.611171	0.219533	0.468697	0.791232	0.32837	2.02195	3.32259	0.804939	4.14435		4.68521	8.76779	2.40941	2.15434	7.74535	3.75552	2.33839
0.525018	0.106139	0.232605	0.580408	0.315256	0.302153	0.576663	0.934839	0.711937	2.09195	0.0115364	0.597913	2.97229		3.87306	7.19544	2.16269	2.16123	5.73263	6.27477	4.61557
0	0.47876	0	1.05124	0.416923	0.430203	0.575649	0.944482	0.294986	2.19225	0	0.542793	6.53639		4.73153	6.39776	2.48247	2.14263	4.344	6.17026	5.07996
0	0.991029	0	0.536156	0.539044	0.351665	0.425764	0.751648	0.25229	2.30271	0.0827742	1.47718	6.37149		5.13826	7.87698	2.03201	2.04454	3.65851	5.83941	4.28392
0	1.53441	0	0.367694	0.585783	0.227563	0.274814	0.657415	0.220745	4.07126	0.566308	1.31889	5.68089		5.08165	8.90909	1.62349	2.02449	5.37005	6.50491	2.6823
0	2.32955	0	0.317434	0.630195	0.448611	0.298178	0.629419	0.226946	4.21279	1.0983	1.19434	4.60982		4.47596	9.35217	1.93078	2.25049	4.26749	6.22854	5.22448
0	0.00293361	0	0.712611	0.65642	0.386778	0.398528	0.599096	0.291358	4.36653	0.666399	1.06647	3.41461		4.67158	8.73373	1.84765	2.16734	3.77017	4.44741	4.30901
0	0	0	1.19127	0.64976	0.354825	0.178951	0.562168	0.409713	4.5233	0.45943	0.825216	2.44818		4.62212	7.5675	1.91995	2.07118	5.08326	6.35322	5.06215
0	0	0	1.74715	0.527942	0.437269	4.09764	0.577715	0.556265	4.41651	0.516418	0.547016	6.37503		4.31016	7.37521	2.13542	2.54781	4.2108	4.82222	5.16682
0.279198	0	0	0.607255	0.540755	0.589231	3.3573	1.31542	0.673849	4.11899	0.836803	0.441383	5.85371		4.07988	8.42266	2.35512	2.5147	3.84941	7.81161	4.05644
0	0	0	0.404424	0.515274	0.621529	2.73974	1.2207	0.825993	3.88805	1.31413	1.35983	4.85319		4.34979	8.96954	1.70272	2.30094	4.94746	6.60449	5.19566
0	0	0.0619532	0.406175	0.449306	0.671064	2.21536	1.19408	1.08785	4.39601	1.79741	1.19267	3.76765		4.10794	8.68441	2.49375	2.98455	4.23608	8.02385	4.97341
0	0	0.199848	0.858055	0.393339	0.590079	2.81975	1.08553	1.02588	4.55764	1.13421	1.05792	2.95505		3.66755	7.08709	2.42138	3.00775	3.95725	8.06184	3.61384
0	0	0.281251	1.32851	0.443176	0.48536	2.08148	0.891969	0.551907	4.73808	0.938219	0.938787	2.20281		3.55985	7.09266	1.92118	2.728	4.2024	7.27205	5.20723
0	0	0.0643858	1.61116	0.332188	0.499492	1.60968	0.711914	0.333038	4.65688	0.947028	0.775928	6.06737		4.21117	8.06209	1.22278	2.56999	4.38173	5.33602	4.58383
0	0	0	0.575228	0.341516	0.692542	1.29981	0.645971	0.424009	4.36463	1.15978	0.583252	5.07305		4.68795	8.38033	2.04597	3.61875	4.20948	7.99905	4.96349
0	0.0250255	0	0.448814	0.297859	0.649393	2.3944	0.656711	0.810985	4.15082	1.61022	0.460003	4.11617		4.73552	8.0928	1.48464	3.66621	4.46561	7.13803	4.98863
0	0.258422	0.0413484	0.547922	0.287754	0.475004	1.70943	0.600576	0.372986	3.99976	1.99588	1.6193	3.42306		4.40488	7.06536	5.72865	3.39345	4.35512	5.68705	3.93829
0	0.648636	0.229741	0.948371	0.270895	1.7846	1.15478	0.552672	0.36643	4.01765	1.82765	1.35135	2.76127		3.67932	7.05523	5.3807	3.23497	3.49702	6.96695	4.89784
0	1.30526	0.489479	1.43218	0.376068	1.43052	0.774832	0.552468	0.312958	4.19291	1.3101	1.13814	1.99312		3.00335	7.82951	6.08056	3.37929	4.69484	6.52673	4.51669
0	0	0.677411	1.88521	0.364969	1.65594	0.605882	0.559808	0.258503	5.24656	1.11601	0.990378	6.57148		2.43497	8.17184	5.76012	4.53332	4.63946	5.28942	4.61661
0	0	0.801591	2.13664	0.282859	1.34157	2.42784	0.639682	0.254608	5.57099	1.18873	0.871721	5.61147		5.23575	7.53195	5.18842	4.56431	4.71027	3.6852	4.48005
0	0.0209811	0.162537	2.36092	0.284366	2.20149	2.11427	1.16046	0.28873	4.72747	1.39853	0.782262	4.69189		5.16935	6.08961	6.34217	4.32187	4.26479	5.05182	3.81486
0	0.197484	0.125212	0.495472	0.288237	1.53428	1.68326	1.11783	0.407104	4.59228	1.77553	0.679718	3.93979		4.96062	7.44324	6.21156	4.16374	5.19725	4.0858	3.73364
0	0.216982	0.122697	0.466742	0.212727	1.2874	1.18039	1.0365	0.574361	4.3161	2.03842	0.543819	3.30254		4.56138	7.43142	5.86516	4.15433	5.07127	2.81	4.50733
0	0.168441	0.146167	0.456591	0.23416	1.13117	0.767758	0.911438	0.685296	4.02003	1.81086	1.94658	2.69105		4.06564	6.90064	5.29617	5.5608	4.79865	6.8096	3.88887
0	0.0656978	0.41012	0.684803	0.244198	0.903777	0.497838	0.749249	0.824238	3.78379	1.69937	1.36657	6.34849		3.28349	6.91321	6.58081	5.49746	4.0232	6.75615	2.79625
0.375037	0	0.115729	1.09602	0.324593	0.780532	0.39107	0.52488	0.800014	3.7583	1.29822	1.13531	5.39022		4.78385	3.18779	6.59113	5.41449	5.3688	6.43148	4.10027
1.125	0	0.0566185	1.59963	0.374186	0.957145	0.56733	0.312812	0.533497	3.87169	1.39594	1.00548	4.43392		5.34193	3.13973	6.47953	6.59972	4.58601	6.99782	4.33859
0.295251	0.0848932	0.108539	2.23785	0.434485	1.03744	2.20872	0.369507	0.455776	3.96535	1.59136	0.914902	3.7359		5.9034	3.4356	6.24134	6.70095	5.45667	7.75481	3.36949
0	0.185462	0.215384	2.50511	0.436893	0.818423	1.5957	0.527101	0.571899	4.12892	1.80716	0.852444	3.20413		5.81442	3.72726	5.80144	6.65906	4.22213	6.40827	3.51236
0	0.34953	0.0521787	2.45141	0.333261	1.97174	1.33287	0.566765	0.991889	4.56869	1.95713	0.742199	6.22374		5.12877	3.64018	5.35566	7.33083	6.96832	5.82889	4.35626
0	0.344267	0	2.14135	0.242352	1.43473	1.44324	0.556961	0.344082	5.13485	1.92011	0.570184	5.11636		4.30851	3.89063	5.83358	7.55549	5.43555	3.91788	4.03159
0.288018	0.241936	0.0571264	0.421961	0.308974	1.20638	1.26657	0.492382	0.430278	4.24175	2.18766	1.57626	4.32826		2.7993	4.11372	6.68025	7.49749	6.6739	6.1769	3.69542
1.03485	0.0805314	0.270536	0.433288	0.510534	1.15399	0.911095	1.11368	0.514686	3.79347	1.45446	1.35484	3.76145		5.71405	3.93498	7.72056	6.70335	7.67079	4.07486	4.21142
0.304454	0	0.0652888	0.507022	0.634771	1.17275	0.63314	1.04644	0.482349	3.39542	1.4921	1.1475	3.39383		6.48649	4.4016	6.76226	7.66978	8.51303	6.40329	4.4876
0.767612	0	0	0.858872	0.534706	1.08356	0.468744	0.888418	0.424122	3.19542	1.71694	1.01235	7.16052		6.19214	4.63046	6.78993	8.02543	9.00281	4.59517	3.7713
0	0.058413	0.0235571	1.30907	0.294968	1.09425	0.406776	0.672283	0.464217	3.13786	1.98845	0.934109	6.00161		5.51534	4.49938	6.67359	8.00454	8.92633	8.32177	4.52227
0	0.232511	0.236386	1.59791	0.446088	1.05041	0.49535	0.470464	0.496397	3.19547	2.10321	0.881861	5.09425		4.70366	4.79591	6.45948	7.30437	6.43606	6.76041	4.42152
0	0.146174	0.0927014	1.92129	0.597608	0.742696	0.549868	0.32132	0.463969	3.36381	2.12044	0.751074	4.40205		3.75919	4.95832	6.10456	7.60874	4.33042	4.91624	4.06883
0.151729	0.359489	0.0193311	2.11631	0.640457	0.532543	0.858027	0.202012	0.486419	3.67452	2.60435	1.46163	4.07925		5.08102	4.37207	5.76319	8.14925	9.52278	8.02214	4.80596
0.666353	0.300031	0	2.07255	0.547046	0.514203	0.613921	0.252607	0.499235	4.19449	1.70079	1.31902	3.76873		6.04817	4.81028	5.709	7.70849	7.27882	8.26831	4.94212
0	0.215713	0.132559	1.76107	0.450072	1.74996	0.74088	0.386661	0.509821	4.82862	1.63941	1.14394	3.10041		6.07946	5.0424	6.03276	7.90791	5.1546	7.52745	4.95052
0	0.379694	0.0932846	0.609066	0.374397	1.33642	1.13337	0.442271	0.52418	3.5328	1.92391	0.980559	6.99795		5.97351	4.90031	6.71492	4.52922	9.63744	5.34505	5.06167
0	0.330403	0.0599511	0.753557	0.420404	1.12518	1.09989	0.447156	0.509356	3.04899	2.36846	0.881525	5.91749		5.19779	5.31141	7.47952	4.47957	10.169	3.23803	5.03151
0	0.287123	0.2544	0.877221	0.645167	1.21759	0.85515	0.933354	0.609298	2.77975	2.42406	0.80881	5.08845		5.65734	5.44166	8.10692	3.98684	9.85447	7.57025	5.01266
0	0.250204	0.691899	1.08783	0.737465	1.53484	0.62247	0.681819	0.819934	2.61809	2.24714	1.29086	4.7342		6.05158	5.22022	6.77545	4.35668	8.42159	7.16517	5.83192
0	0.291224	0.139285	1.35668	0.576836	1.44889	0.430321	0.442324	1.2627	2.58009	1.71468	1.04108	4.34917		5.9867	4.74199	6.45863	3.88883	6.3637	5.87113	5.48238
0.400102	0.376181	0.176091	1.41637	0.515712	1.10192	0.426618	0.292423	0.263631	2.65919	2.21333	0.916679	3.6098		5.15769	6.02391	6.05639	4.15032	9.70731	6.54361	6.93134
0	0.561888	0.250549	1.40758	0.596556	0.876328	0.538833	0.205821	0.459213	2.75334	2.07902	0.777011	2.78048		3.27138	6.21166	5.62428	3.75866	10.6221	6.38826	6.16691
0	0.12737	0.538884	1.46518	0.56853	0.651549	0.532777	0.183089	0.633099	3.06324	2.3449	1.09037	6.80253		3.05977	5.92736	5.21985	4.04644	10.5973	5.53288	5.34115
0	0.176056	0.993312	1.43865	0.541107	0.50274	0.257495	1.02505	0.670796	3.64524	2.76203	1.76187	5.7687		3.23139	5.15263	5.24652	3.68227	9.54343	5.23029	5.51324
0	0.250516	0.048724	0.785306	0.494562	0.4842	0.237006	0.866863	0.652408	4.541	2.71826	1.62301	5.20558		3.76839	5.29383	5.86238	4.01025	7.61304	4.56803	4.98155
0	0.418788	0.159034	1.10037	0.567188	0.438241	0.543433	0.663884	0.731969	3.41332	2.3745	1.47168	4.71063		3.79132	6.36983	6.60575	3.63322	4.97443	3.49788	5.89886
0	0.557031	0.341624	1.28064	0.805884	0.271902	0.976909	0.455934	0.766173	2.85969	1.7324	1.40076	4.05908		3.50224	7.2397	7.2981	3.87468	9.67715	3.59144	5.70223
0.109773	0.637045	0.707957	1.21237	0.857889	0.321967	1.00623	0.329098	0.55166	2.51753	2.59014	1.20371	3.2438		3.21434	6.96423	7.65359	3.52722	10.8705	2.38415	4.66237
0.656859	0.668862	0	1.20753	0.676823	1.94717	0.853602	0.278503	0.359328	2.25896	2.84702	0.963078	2.31412		3.85941	6.10588	7.41301	3.6376	11.1865	4.74527	5.50372
0	0	0.131553	1.2607	0.411294	1.56379	0.616273	0.842273	0.313199	2.0681	3.12665	0.867568	5.65719		4.34486	5.51108	6.6865	3.37134	10.5415	3.39245	5.96879
0	2.09505e-05	0.378221	1.22394	0.423693	1.24082	0.398529	0.80816	0.317591	2.00971	3.01997	1.3752	5.03249		4.42657	6.78704	6.29264	3.4146	8.63509	6.85511	5.12471
0	0.217368	0.767402	1.14466	0.489165	1.03022	0.50645	0.677981	0.348895	2.04829	2.59917	1.35342	4.54143		4.40431	7.66239	5.8013	3.27836	5.90076	7.56816	5.57456
0	0.402462	1.2617	0.745511	0.547494	1.11832	0.720321	0.490394	0.426224	2.26556	1.75295	1.31313	3.77265		4.01632	8.04155	5.1948	3.16883	10.9878	7.87168	5.68513
0	0.525799	0.0441667	0.919236	0.634584	1.39996	0.701791	0.401116	0.578348	2.67702	3.08404	1.19135	2.80948		3.66536	7.17896	4.87515	3.21577	11.5858	7.93499	4.85666
0	0.502484	0.138906	1.06583	0.79811	1.31461	0.564556	0.575106	0.879352	2.71454	3.41298	1.05668	5.69209		4.28968	8.38358	5.11673	3.15945	11.2698	7.76185	3.79142
0	0.340184	0.382461	1.02762	0.802825	0.958902	0.205711	0.59092	0.22818	2.36333	3.51122	0.970391	5.06209		4.97464	8.65619	5.57958	2.87008	9.40044	8.24531	4.0729
0	0.345505	0.781621	1.02677	0.657326	0.758318	0.536312	0.487352	0.916481	2.05056	3.1986	0.86224	4.18326		5.46945	8.17984	6.08513	2.89823	6.71121	8.04869	4.2422
0.513089	0	1.31291	1.13287	0.57671	0.636478	0.876892	1.56049	0.939652	1.83408	2.66221	1.44983	3.21693		5.64987	6.47731	6.52886	2.90825	10.8982	8.08155	5.28581
0	0.165256	0.058852	0.56435	0.633305	0.498775	0.96457	1.49252	0.865253	1.74539	3.54934	1.35112	2.63784		4.96893	7.20853	6.26149	2.52145	11.7201	6.51927	4.28065
0	0.341774	0.118775	0.544827	0.668463	0.407071	0.879576	1.61949	0.799054	1.73757	3.98709	1.26954	6.47796		3.98451	8.77928	5.9784	2.47701	11.5941	8.0462	5.0565
0	0.309576	0.355147	0.613629	0.593469	0.487673	0.566954	1.67803	0.628986	1.84325	3.85135	1.18957	5.51483		4.29308	9.28845	5.60421	2.51903	9.80512	6.26999	4.09803
0	0.11407	0	0.730983	0.475806	0.592277	0.336062	1.62642	0.41496	2.86963	3.18333	1.11086	4.44493		5.3297	8.65701	5.81691	2.25964	7.33253	4.3683	4.57573
0	0.105826	0.0500091	0.832513	0.446668	0.58007	0.522037	1.32401	0.272696	2.60659	2.52538	0.997046	3.47653		6.06585	7.44114	5.45011	2.18048	10.4626	7.95769	4.9566
0.0123793	0.313249	0.327585	0.923774	0.495783	0.646881	0.755137	1.42642	0.219701	2.33632	3.80452	0.86382	2.88041		6.2869	7.6725	5.38481	2.22287	11.4639	6.62705	3.75336
0.489558	0.674636	0	0.358538	0.323193	1.71517	0.744336	1.44067	0.218239	2.11763	4.20421	1.55999	5.82602		6.15955	8.76766	5.49061	2.08927	11.4706	4.50233	5.09741
1.33583	0.0623336	0	0.458095	0.157575	1.35421	0.43407	1.38747	0.284161	1.87021	3.89641	1.3819	4.50683		5.63897	9.80408	5.54532	2.00778	9.91702	8.23605	4.40257
1.09256	0.231348	0	0.541677	0.138248	1.12859	0.565742	1.19924	0.363664	2.654	3.10688	1.25289	3.49835		5.03396	9.3118	4.84742	1.99341	7.76995	6.74266	4.85127
0.685251	0.175483	0	0.656484	0.433906	0.973769	0.737493	1.16961	1.03126	2.32738	3.96791	1.17204	2.87997		7.35492	7.53324	4.89262	2.01819	5.3503	4.92085	3.66395
0.562443	0	0	0.731133	0.457965	0.973739	0.853901	1.13949	1.05302	0.16366	4.19865	1.06765	2.49507		6.98514	6.78964	4.36104	2.00414	9.6573	8.7962	4.28366
0.791116	0	0.0329451	0.764626	0.388666	1.05463	0.816257	1.12072	0.882245	0.898891	3.7768	0.939237	7.23808		6.55329	8.14375	3.84861	1.9999	10.7218	8.76319	2.86218
1.34024	0.045702	0	0.262996	0.240852	0.977719	0.498277	1.02716	0.795275	0.666314	3.06691	0.822168	7.22903		6.18086	9.3228	3.41088	2.14846	10.8636	7.18789	4.17266
0	0.29865	0.0757036	0.494864	0.215452	0.824965	0.305875	0.909634	0.800962	0.516226	4.29281	1.43683	5.31851		5.84532	9.79988	3.41341	2.16413	9.76716	5.1951	3.54145
0	0.701484	0.0760054	0.631954	0.239503	0.768536	0.498503	0.785576	0.656185	1.15522	3.67963	1.2721	7.14924		5.47533	9.83437	2.95462	2.22095	7.95715	8.37487	4.38821
0.240647	0.0252844	0.0209581	0.726772	0.614155	0.730308	0.594368	0.97873	0.388327	0.935631	0.218157	1.16693	8.41031		5.28318	8.39058	2.60651	2.31678	5.63249	7.82567	3.70101
0	0.161783	0.122343	0.765076	0.565957	0.64116	0.531896	0.838037	0.454409	0.692337	0	1.10407	7.72663		5.44614	6.63862	2.49016	2.51875	8.82578	5.7172	4.17351
0	0.135136	0.109087	0.642636	0.499405	0.55517	0.555789	0.81499	0.942419	2.04656	0.517486	0.994433	3.17999		5.56213	8.20755	2.29867	2.73012	9.87664	6.40437	4.20026
0	0.0134954	0.0979807	1.59667	0.469372	0.626667	0.659064	0.849631	0.951851	1.67078	0.00871981	0.869576	4.5826		5.44657	9.44286	1.94205	3.05332	10.0893	7.10455	3.0723
0	0	0.143489	0	0.371604	0.765836	0.664834	0.875389	0.87016	1.43975	0	0.742362	6.69174		5.30845	10.1784	2.42683	3.26476	9.39804	7.22753	4.47735
0	0	0.299787	0	0.414165	0.643866	0.479041	0.799917	0.821137	1.25226	0.205265	1.26692	8.41657		5.3198	9.82404	1.93191	4.24229	7.85803	6.26546	3.7743
0	0	0.151272	0	0.43077	0.41936	0.365414	0.658302	0.830685	1.2827	0.699069	1.10408	8.68779		5.54907	8.84036	2.16492	4.53672	5.73753	6.15939	3.98235
0	0.258084	0.126522	0.191037	0.44734	1.52962	0.525319	0.522901	0.700553	0.817746	1.19797	1.00465	7.63482		6.14268	6.77064	2.01589	5.46874	8.93748	6.31941	4.29263
0	0.772387	0.208646	1.04811	0.428927	1.11734	0.378723	1.09982	0.435446	1.00788	1.059	0.949572	2.75871		6.53719	8.0282	2.0782	5.82558	9.13001	5.98734	4.06244
0	1.42351	0.611961	0	0.315705	1.04283	0.355387	0.885281	0.932095	2.18889	0.555392	0.91835	4.00517		6.44316	9.22017	2.10031	6.05941	8.59069	4.66733	4.50411
0	2.15528	0.135132	0	0.229112	1.01479	0.43312	0.707393	0.890935	1.97659	0.486639	0.871391	5.78896		9.30169	9.9288	1.80768	6.62678	7.18919	5.53667	3.56728
0	2.95368	0.239003	0	0.365182	0.975941	0.516718	0.636304	0.887393	1.65834	0.597577	0.72882	7.49495		9.36642	9.83732	2.27907	6.91269	5.4274	5.25	4.68903
0	0.122948	0.596399	0	0.60454	0.950172	0.213714	0.702156	0.870441	1.53997	0.927732	1.21009	8.69614		9.29443	8.36575	1.71446	6.94154	4.54023	4.59489	4.69941
0	0.0895989	1.00073	0	0.762476	0.852718	0.139709	0.903778	0.804822	1.52949	1.36529	1.00547	8.68044		9.04895	7.99142	2.62664	6.25959	4.13927	3.16926	4.05951
0	0.0280403	1.34405	1.09034	0.655213	0.784905	2.43616	0.951824	0.724769	1.87242	1.78111	0.925017	5.18548		8.67134	9.19093	2.0457	7.3238	7.99943	4.18951	6.09541
0	0	0.317302	0.221241	0.552753	0.8167	1.90953	0.80905	0.971975	0.966003	1.31946	0.881885	6.78099		8.22769	9.63327	1.04198	7.61453	8.09172	4.43048	5.88535
0	0	0.581295	0.286477	0.285339	0.843854	1.781	1.11906	0.899687	1.20765	0.888184	0.903807	8.39833		7.72477	9.36611	2.34724	7.51929	7.55777	4.96277	5.44748
0	0	0.955794	0.271091	0.398906	0.849213	1.2322	1.03881	0.865222	1.43475	0.876162	0.904935	9.11326		7.12144	8.38011	1.55795	6.74793	6.2275	4.03302	4.90221
0	0	1.40225	0.214614	0.541767	0.800001	0.90981	0.995472	0.831703	1.51164	0.964862	0.749346	8.71895		6.5801	6.51344	2.45579	7.55187	4.86838	5.99336	4.16514
0	0.182763	1.55041	0.37704	0.659814	0.685256	0.8182	0.970101	0.632971	1.52666	1.19502	1.81594	7.01932		6.18376	8.12818	1.84249	7.93434	4.41896	5.1248	5.52303
0	0.773629	1.33916	0.878512	0.683913	0.604855	3.53155	0.855915	0.718304	1.55388	1.60991	1.512	4.22049		5.8331	9.1213	4.28337	7.90063	4.29657	3.44859	4.88627
0	1.53183	1.16715	0.29692	0.57772	0.498614	2.92395	0.729544	0.891358	1.65601	1.97647	1.17587	7.45482		5.69379	9.7195	4.29302	7.24822	5.42566	6.91034	4.48965
0	2.49715	0.309416	0.437833	0.467014	0.328927	2.34099	0.712549	0.637989	1.8699	1.76838	0.965796	8.48463		5.65526	9.16169	6.3801	7.78424	4.59042	6.29275	6.69628
0	3.67332	0.530228	0.437617	0.399415	1.08107	1.75028	0.824371	0.962803	2.01354	0.932913	0.9519	8.82261		5.65986	7.5465	5.37308	7.96028	4.55853	7.58478	6.7983
0.139983	5.04006	0.897291	0.435299	0.473038	1.01389	1.18031	0.844254	0.674243	1.83857	0.963385	0.945735	7.88468		5.69981	7.61577	5.37757	7.66177	4.6035	7.32114	5.58879
0.768982	0.0134437	1.387	0.626009	0.747982	0.946692	0.784142	0.746273	0.292516	1.7199	1.1504	0.950249	5.69267		9.43728	9.02288	5.22585	7.06187	4.63041	8.22813	6.58316
0.259239	0	1.56971	0.940389	0.875686	0.843416	0.56434	1.13392	0.367859	1.85589	1.40761	0.907624	7.57105		9.5139	9.08082	4.977	7.56715	4.33526	8.23318	7.07576
0.0308288	0	1.46692	0.541648	0.700352	0.794128	0.621927	0.964546	0.556366	2.13956	1.77929	1.70973	8.30379		9.42006	8.47987	4.80066	4.94567	4.8725	8.73698	6.30055
0	0	0.452968	0.460588	0.594837	0.850453	2.47141	0.96328	0.882522	2.75237	2.04067	1.43163	8.32066		9.19858	6.681	4.76669	5.82895	4.60008	8.84613	6.87479
0.153192	0	0.734981	0.475759	0.354304	0.901968	2.04454	0.98686	0.996313	0.883998	1.75642	1.19964	7.38743		8.89471	7.91747	5.74122	4.81623	5.00849	8.44327	6.12865
0.619326	0	1.08228	0.894897	0.540384	0.946597	1.82166	1.02367	0.867606	1.18762	1.2406	1.03466	7.0505		8.47057	8.76367	5.84839	5.6883	5.11735	9.13012	6.66471
1.30028	0	1.21232	1.34156	0.640407	0.864881	1.52252	0.933087	0.522126	1.45855	1.09315	1.01585	7.69644		7.99685	7.76738	5.81406	4.58876	4.90438	8.90063	5.61963
2.09486	0.221133	0.502328	1.74779	0.627303	0.613026	1.23802	0.791955	0.266145	1.64153	1.33191	0.991873	7.64609		8.94462	6.00862	5.66442	5.24615	4.29467	9.24235	6.89132
1.55633	0.613415	0.697649	0.637214	0.578637	0.414598	0.930991	0.696588	0.318207	1.68596	1.60615	0.951527	6.37488		8.87661	6.73004	5.43879	4.40048	4.91924	9.25371	6.19893
1.3719	1.27737	0.747751	0.48383	0.509847	0.330393	0.6704	0.632556	0.45337	1.57192	1.85775	0.862827	4.51697		8.5425	6.87809	5.25245	5.03142	5.04828	8.48851	5.42322
1.71918	2.24259	0	0.535974	0.597873	0.241393	0.57162	0.53599	0.653106	1.53904	1.99173	1.52283	6.55002		8.03671	6.71583	5.46242	4.31771	5.60735	9.21454	5.87676
0	3.4571	0	1.06193	0.882598	1.07329	0.685063	0.43075	0.71939	1.65045	1.85761	1.32718	6.96779		1.63845	1.85106	5.9632	4.97151	5.53521	9.0227	6.07259
0.0888781	0	0	1.58067	0.941379	1.03887	0.7211	1.49296	0.662684	1.78563	1.71766	1.24955	6.74347		1.80704	2.3894	6.41181	4.35854	4.95161	8.03666	6.0276
0	0.00815174	0	1.75958	0.722427	0.990314	1.56705	1.13369	0.635563	1.80362	1.29333	1.1447	5.57604		1.98512	2.32039	5.9884	4.9053	5.3305	8.83346	4.85681
0	0.125064	0	1.90957	0.624476	0.923394	1.06609	0.940932	0.544188	1.90922	1.50795	1.06913	6.7148		2.23092	2.33389	6.04429	4.40209	5.77673	9.51224	5.90301
0	0.301563	0	0.633771	0.458044	0.912293	0.926304	0.918836	0.520018	2.23	1.80243	0.968658	6.00974		2.09678	2.35412	6.04946	4.78713	6.22608	8.42195	4.59774
0	0.325763	0	0.496827	0.520352	0.914721	1.09627	0.96617	0.453477	2.67081	2.09752	0.85359	4.12504		2.68065	2.4124	5.95397	4.31729	5.70255	6.5831	5.57329
0	0.287538	0	0.570912	0.556388	0.927768	1.13291	1.00713	0.311751	0.563211	2.16746	1.28545	2.67938		2.32572	3.01859	5.81285	4.56736	5.62747	9.21949	4.94466
0	0.221622	0	0.965853	0.564197	0.786605	1.13601	1.01725	0.328655	0.882157	2.05046	1.12518	4.3857		3.97083	2.61083	5.60164	4.12341	6.33068	8.86759	5.17547
0	0.228895	0	1.46878	0.655146	0.461832	0.934875	0.898022	0.382782	1.19538	1.60853	1.09662	3.21722		3.84796	3.24217	5.42014	4.29391	6.59541	7.11891	4.88447
0	0.598237	0.0170938	1.90882	0.848392	0.200609	0.636679	0.738594	0.494721	1.47245	2.12343	1.10435	4.75591		3.4213	2.8608	5.51703	4.19096	5.9293	5.16623	3.7667
0	1.31035	0.0393432	2.07819	0.848761	0.0326933	0.619911	0.579349	0.622322	1.61572	1.55777	1.06866	3.73525		2.70834	3.54101	5.83683	3.86397	6.71988	8.72005	4.4207
0	2.23468	0	2.18134	0.668096	0.00196965	0.811096	0.451342	0.663584	1.5669	1.73638	0.886183	2.68805		4.1338	3.70558	6.17038	3.99626	6.7006	7.50288	4.96214
0	0.00543655	0	2.11841	0.605763	1.18108	0.776191	0.379334	0.654727	1.53869	2.0847	1.03102	1.99042		3.94492	3.6352	6.34525	3.97083	6.93849	5.43702	3.70954
0	0.180259	0	0.454722	0.550237	1.23179	0.628137	0.316209	0.644639	1.5784	2.52536	0.922891	5.72972		5.02042	3.64959	6.25061	3.52947	6.47815	9.03721	4.38299
0	0.300531	0.0145908	0.481459	0.590708	1.13757	0.470752	1.42519	0.609836	1.70643	2.5107	0.90013	5.1479		5.31488	3.31344	5.8281	3.65127	6.8482	7.54829	3.57484
0	0.445569	0.231076	0.518214	0.652755	0.984358	0.576763	1.35479	0.571467	1.91844	2.18051	1.01122	4.15099		5.00194	3.18346	5.01692	3.71632	5.40846	5.70868	4.45646
0	0.47325	0.380876	0.699244	0.708565	0.792037	0.86031	1.27607	0.533689	2.1806	1.64967	1.0369	3.12161		4.4257	3.34505	6.22763	3.08705	6.18962	8.79605	3.58174
0	0.388694	0.438718	1.03426	0.652745	0.624616	1.0019	1.00542	0.476076	2.54083	1.94201	1.7761	2.52122		3.6118	3.02034	6.32405	3.21816	7.20376	9.06405	2.03645
0.228511	0.182958	0.406997	1.49873	0.543583	0.547287	1.10788	0.866421	0.264508	2.75502	2.10637	1.8229	6.07365		8.06245	3.29364	6.2748	3.3793	8.53491	7.86781	3.05622
0	0	0.0843969	2.13366	0.513671	0.382356	0.917947	0.974834	0.301497	0.371503	2.51171	1.65562	5.59448		8.13746	2.70929	6.0721	2.61663	8.08153	6.00591	4.43619
0	0.223504	0.0385734	2.35279	0.554386	0.120105	0.612148	1.04272	0.322684	0.626632	2.97385	1.34199	4.61825		7.88669	4.20122	5.82722	2.74467	8.99414	8.43635	3.9743
0	0.867089	0	2.19932	0.644741	0	0.721664	1.00231	0.402075	0.918587	2.8296	1.07996	3.68691		7.58544	3.32807	5.56629	2.96809	8.58932	8.17605	2.50284
0	0.357965	0.166004	1.86988	0.698462	1.17005	0.99301	0.946435	0.658551	1.22148	2.32696	1.4621	3.09221		7.35579	2.25688	5.34373	2.19397	7.86197	6.50104	2.77389
0	0.362247	0.580658	0.319735	0.807809	1.08189	0.887775	0.819552	0.832313	1.48004	1.70244	1.50041	2.57092		7.15562	4.64864	5.18542	2.36287	8.4573	4.48226	3.60818
1.27922	0.308144	0.943281	0.434622	0.939063	0.900007	0.344372	0.665548	0.778993	1.64371	2.427	1.57875	1.97099		7.0774	5.23153	5.30296	2.66118	6.73492	6.2601	4.32995
0.828063	0.238925	1.2055	0.634842	0.167227	0.579517	0.569793	0.468053	0.705689	1.78596	2.53258	1.48034	6.17714		6.97946	5.43636	5.79235	3.01487	5.07038	7.1481	1.60568
0.62642	0.135012	1.2544	0.957302	0	0.266881	0.847583	0.34384	0.677679	1.91157	3.00162	1.26858	5.27744		6.76237	5.26549	6.11005	1.93057	7.65258	7.57254	1.95689
0.795387	0	0.0533394	1.34039	0.386844	0.338309	0.998681	0.40556	0.638544	2.0521	3.40445	1.13579	4.38659		6.56768	4.61334	6.0312	2.10462	5.83283	6.99128	2.90398
1.40719	0	0.0341457	1.61845	0.270309	0.474295	1.04129	0.470106	0.583057	2.2422	3.16972	1.39549	3.6518		6.51371	5.12287	5.55227	2.48749	9.61121	5.14184	3.59994
0	0	0.0465202	1.92857	0.0357949	0.315958	0.770789	1.45517	0.549031	2.39668	2.60299	1.42808	3.06322		6.27357	6.07545	4.46502	2.92479	8.82474	6.25425	3.88352
0	0.439806	0.357134	2.02014	0	0.0819643	0.495717	1.1676	0.526698	2.57818	3.0138	1.51688	2.5584		5.6379	6.40108	3.27642	2.00519	7.04794	6.76045	1.97635
0	0.308781	0.912314	1.85174	0.405927	0.677425	0.676366	1.18561	0.542145	0.283564	2.98795	1.61861	2.05779		5.07714	6.18921	6.6127	2.14643	10.3702	6.94314	1.74382
0	0.605086	1.48161	0.546214	0.487191	0.509373	0.945454	1.13438	0.15355	0.433126	3.43758	1.60779	6.87002		4.90852	5.59801	6.57275	2.68173	9.80551	6.01229	1.73243
0	0.458381	2.0507	0.769711	0.436441	0.325207	0.858803	0.915632	0.261903	0.716983	3.65337	1.44421	6.0862		4.99529	4.39756	6.35303	3.20037	8.2278	4.06144	1.94501
0	0.205816	2.37459	0.993652	0.334097	0.361962	0.62266	0.825716	0.393685	1.0606	3.25761	1.21314	5.14713		5.29663	5.11651	6.07454	3.30982	10.9331	6.06925	2.45114
0	0.0291717	2.44503	1.18817	0.148116	0.499805	0.554486	0.976884	0.46824	1.41953	2.65254	1.51816	4.13859		5.3639	5.93476	5.73631	3.98077	10.6015	6.33765	3.01569
0	0	0	1.4223	0.0921552	0.469544	0.573808	1.03926	0.598352	1.73067	3.41652	1.41298	3.45813		4.82306	6.61386	5.43398	4.56752	9.24497	6.40375	3.97008
0	0.601592	0.00642344	1.51268	0.127001	0.354456	0.694509	0.91555	0.748243	1.98113	3.77373	1.44144	3.03093		3.96243	7.39407	5.1315	4.29871	11.2844	5.30395	3.44085
0	0.392216	0.150652	1.51405	0.512061	0.581513	0.876685	0.810019	0.757552	2.20739	3.70046	1.65931	2.60618		9.08737	7.22558	5.07137	4.96757	11.205	3.43532	3.33658
0	0.288757	0.547108	1.46109	0.537116	0.535049	0.910814	0.711578	0.733044	2.42464	3.02694	1.79785	7.08092		9.30914	6.34101	5.52079	5.55795	10.1033	5.63858	3.24166
0	0.269483	3.23288	1.33542	0.592391	0.411998	0.617342	0.621636	0.750355	2.54904	2.37395	1.66457	6.0441		9.37246	4.65579	5.88034	5.51043	7.98745	5.57234	3.23844
0	0.192155	0.0385901	0.702393	0.724377	0.42033	0.398572	0.523371	0.705304	0.481482	3.70777	1.40789	4.84908		9.40128	5.89945	5.82555	5.97363	11.3939	5.34098	3.54731
0	0.452738	0.00753358	1.06477	0.55786	0.571677	0.546907	0.450601	0.584352	1.99184	3.88644	1.62954	4.05185		9.48614	6.88384	5.36411	6.27485	11.6293	4.22721	4.65011
0	0.372222	0.151891	1.3067	0.384759	0.652696	0.727571	0.510766	0.533734	2.18637	3.60008	1.38781	3.56586		9.52141	7.65891	4.40225	6.01623	10.8074	4.82789	4.7754
0	0.370368	0.582159	1.25282	0.400134	0.514866	0.734414	0.567323	0.56241	2.45726	2.84337	1.29944	3.20037		9.50524	8.00716	3.20254	6.35593	8.59972	4.38254	6.48999
0.626816	0.406941	3.55728	1.20783	0.403923	0.457623	0.739757	0.605422	0.901692	2.57351	3.9365	1.42117	2.82022		9.31744	8.17353	4.60407	6.776	11.1972	3.87711	6.51689
0.231786	0.30941	0.179796	1.22032	0.404086	0.601485	0.541613	1.12161	0.213965	4.02382	3.88686	1.57291	5.81795		8.98137	7.33726	3.41066	6.8915	11.7103	5.34144	7.13824
0	0.253861	0.0813911	1.17412	0.381128	0.67007	0.498137	1.12916	0.422257	4.09952	3.4642	1.63999	4.84506		8.37106	4.77919	5.26884	6.57458	11.1072	4.32424	6.02907
0	0.332433	0	1.05839	0.28212	0.49085	0.681254	1.04233	0.471362	4.05362	2.80587	1.48546	4.17473		7.6128	6.11336	4.14877	6.86248	8.93958	5.63419	7.15642
2.4273	0.417772	0.056084	0.512733	0.230375	0.332312	0.738073	0.867526	0.381069	4.07958	4.26145	1.47744	3.87402		6.80041	7.40353	4.44453	7.5181	6.48523	4.6054	6.64205
1.9443	0.369576	0.428067	0.758709	0.331179	1.90008	0.526706	0.723899	0.452421	4.27472	4.10025	1.25363	3.55252		5.79173	8.34786	3.35422	7.65836	4.35613	6.03982	7.01445
1.8798	0.27775	0.153111	1.00366	0.549438	1.40808	0.408828	0.683913	0.612495	4.30728	3.4434	1.16264	2.8682		5.13336	8.87987	3.42141	7.09786	9.67839	6.69858	7.12245
2.4471	0.29408	0.0797682	1.05402	0.73337	2.19005	0.52853	0.726667	0.723356	4.18099	0.0735561	1.22153	6.82332		4.80833	8.70986	3.19212	7.7879	10.6815	5.78996	6.83293
0.108633	0.383716	0	1.01375	0.691834	1.96669	0.809337	0.72611	0.805806	4.05053	0.117193	1.38168	5.63559		4.59175	8.1606	2.90474	8.00817	11.3426	7.40869	7.41411
0	0.538199	0.101533	0.989773	0.648534	1.52154	0.564153	0.679849	0.760295	3.85576	0.115136	1.59815	4.7973		4.48536	5.10342	2.45246	7.38063	10.8906	6.65871	7.7474
0	0.0361813	0.45604	0.264645	0.304513	1.1298	0.446707	0.615399	0.608836	3.83212	0.217	1.46851	4.53909		4.10572	6.32956	2.47006	7.66904	9.0184	4.88489	7.5074
0	0.202413	0.101906	0.321151	0.39996	1.95103	0.50872	0.579	0.548386	4.02828	0	1.29378	4.23799		9.0098	7.66184	2.09739	7.49554	6.82845	8.11164	7.88424
0	0.255583	0.0701747	0.521108	0.547549	1.68278	0.566921	0.595168	0.58925	4.41499	0	1.11053	3.53195		9.13103	8.67253	2.41049	7.04008	4.68427	7.65692	7.24139
0	0.287798	0.0530393	0.810543	0.683916	1.31752	0.503489	0.591732	0.61531	4.19023	0.244578	1.05606	2.71988		9.25571	9.29055	2.32359	7.43432	9.08035	8.7555	7.75141
0	0.355224	0.289384	0.915651	0.717781	1.05739	0.558086	0.584349	0.618302	4.23855	0.483324	1.11977	5.38121		9.28652	9.27642	2.39218	5.4822	10.0307	8.58433	7.96044
0	0.3844	0.729421	0.871302	0.562106	0.923424	0.397398	0.519948	0.170234	4.36315	0.0855509	1.33245	4.93293		9.3292	8.20244	2.28488	6.44585	10.7382	9.25535	7.78564
0	0.410517	0.00356053	0.169179	0.441119	0.789067	0.297209	1.00779	0.238831	4.30513	0.154968	1.5776	4.54383		9.42458	6.93899	2.16549	5.32272	10.355	9.26442	7.71277
0	0.490364	0.0477953	0.299575	0.462882	0.63975	0.36599	0.949143	0.218356	4.08184	0.46555	1.39941	3.96312		9.53161	6.86496	2.35252	6.31697	8.83905	8.90966	7.33248
0	0	0.146921	0.452737	0.544996	0.58339	3.90197	0.843831	0.313905	3.86956	1.02176	1.24567	3.21507		9.37765	8.05417	2.28558	5.05589	6.9746	9.50767	7.17281
0	0	0.462107	0.69235	0.717486	0.651184	3.22193	0.704801	0.52288	3.65006	1.47333	1.04756	2.31697		9.06659	9.1542	2.13984	5.88039	4.971	9.24124	6.6049
0	0.0933232	0	0.804993	0.833711	1.74554	2.50118	0.537633	0.705994	3.62012	0.953604	1.02827	6.00615		8.36677	9.5393	0.790401	4.89176	3.76349	7.84994	6.51818
0.915339	0.258851	0.047575	0.777518	0.738001	1.42167	1.80276	0.369305	0.841791	3.78675	0.592395	1.10587	5.24118		7.17913	9.30963	2.45479	5.70286	8.33893	9.35139	5.77561
0.459792	0.36552	0.244505	0.179433	0.675984	1.12288	1.21997	0.411734	0.807771	4.05733	0.558519	1.32894	4.7004		8.45051	8.55144	1.98503	4.85301	9.21807	9.26835	5.71807
0.330437	0.423187	0.585192	0.407956	0.325773	0.938112	1.02094	0.551254	0.662307	4.501	0.725573	1.51993	4.27892		8.52363	6.70652	0.99784	5.6885	9.86557	8.55741	5.25839
3.12689	0.441641	1.04863	0.502737	0.543131	0.86198	2.40617	0.574913	0.587717	4.98593	1.11536	1.30183	3.61513		8.52972	8.46165	2.91966	4.95731	9.44314	8.9042	4.52454
0	0.474457	1.01103	0.590063	0.6602	0.808801	1.65705	0.532728	0.575634	5.3785	1.53073	1.80595	2.73942		8.34873	9.45667	2.37435	5.69204	8.16245	8.75287	5.2227
0	0	0.548312	0.983154	0.594712	0.752646	1.09363	0.454632	0.5517	4.35509	1.8426	1.54576	5.819		8.11686	10.1041	1.32844	5.10075	6.54604	7.30086	4.56615
0	0	0.655827	1.12956	0.545152	0.701519	0.712892	0.402268	0.530233	4.16087	1.16406	1.23085	5.07214		7.97662	9.64366	2.81754	5.66661	4.84041	9.06566	5.13267
0	0.180656	1.29823	0	0.615057	0.694635	0.728096	0.414676	0.588801	3.85341	0.884821	1.04511	4.54459		7.83993	8.11409	1.91465	5.10622	4.00984	9.59168	3.5123
0	0.37809	0	0	0.717635	1.57352	4.05934	0.923155	0.0279895	3.55302	0.872692	1.09333	3.82918		7.26694	6.56257	2.90551	5.48841	7.58393	8.09559	4.65417
0	0.538625	0.03326	0	0.812448	1.29902	3.2915	0.7669	0.154485	3.2836	0.954737	1.18645	3.0113		6.5099	8.15268	2.21933	4.99829	8.40363	5.85792	4.03685
0	0.550907	0.234169	0	0.820789	1.1205	2.76379	0.590766	0.279741	3.18307	1.18424	1.33478	6.4948		2.92159	9.73126	5.4284	5.22645	8.88686	9.46077	4.51837
0.229742	0.4884	0.589618	0.555959	0.716879	0.916931	2.36883	0.435708	0.454882	3.25896	1.60087	1.41455	5.48353		2.87967	9.82605	5.43507	5.00793	8.33873	9.0252	3.62355
0	0	1.08783	0	0.699862	0.810033	1.98092	0.346227	0.675633	3.48075	1.98867	1.19805	4.64976		3.87871	9.19314	5.28086	4.89831	7.20147	7.00885	4.63506
0	0	0.995416	0	0.451004	0.850137	1.61343	0.269173	0.846472	3.8167	1.78542	1.75182	3.80142		4.38083	8.04045	5.15786	5.05495	5.77759	4.83771	3.90376
0	0.196778	0.457684	0	0.4901	0.876002	1.17582	0.293015	0.827341	4.25954	1.2142	1.5119	3.03161		4.74098	8.78495	5.11116	4.89039	4.46074	9.69352	2.58767
0.498226	0.395375	0.337409	0	0.523639	0.788737	0.800796	0.380769	0.712632	4.78438	0.969099	1.24681	5.892		4.84427	9.80304	5.26722	4.72015	4.1838	9.10959	3.23288
0.0636838	0.552945	0.668017	0	0.599323	0.692746	0.635895	0.401791	0.616369	4.10012	1.05236	1.11501	4.69156		4.03745	8.82397	5.52695	4.90441	4.25088	7.80207	3.95621
0	0.536277	1.59357	0.81034	0.665417	2.08898	0.77069	0.378557	0.541666	3.7279	1.18082	1.19989	3.65721		3.57979	7.14214	5.51706	4.84288	7.02637	5.47452	1.78418
0	0.423596	0	0.285218	0.702338	1.44504	0.854142	0.2773	0.480405	3.32051	1.381	1.25735	2.88165		2.95821	8.03484	5.23377	4.26831	6.03652	8.2642	2.40419
0	0.456239	0	0.37605	0.700332	1.2511	0.795024	0.804243	0.439138	2.95372	1.76539	1.2821	2.45689		6.42971	8.15025	4.7355	4.51317	4.9901	9.52433	3.57013
	0	0.164367	0.428134	0.658886	1.15011	2.37866	0.607288	0.405574	2.68851	2.08323	1.25835	2.14657		6.78822	7.90147	4.10617	4.60222	4.25696	8.11335	4.09839
	0.238791	0.512985	0.436304	0.687509	0.93003	1.64029	0.427102	0.47614	2.57645	1.81083	2.21983	3.11749		7.07739	6.38926	5.32415	3.69536	4.5229	6.17572	2.47282
	0.39743	1.03888	0.523408	0.910283	0.788098	1.25329	0.329044	0.929689	2.75665	1.769	1.85142	4.51833		7.21068	7.08114	5.39458	3.96436	4.78489	8.71621	2.36109
	0.495373	0.553706	0.825788	0.386281	0.921607	1.24096	0.277901	0.11416	3.07854	1.30401	1.5828	6.68654		7.15093	7.27163	5.48491	4.205	5.04451	9.23664	2.36016
	0.443722	0.22239	0.428324	0.490665	0.995878	1.28535	0.239782	0.214312	3.37633	1.26572	1.42268	8.45795		6.88249	6.48648	5.5113	4.2889	4.42819	8.39632	2.66076
	0.300174	0.765684	0.502073	0.526215	0.78579	1.3805	0.203128	0.361621	3.79354	1.41966	1.2894	8.48263		6.31096	5.45754	5.41015	3.10861	4.29126	6.70636	3.20174
	0.171957	0	0.549949	0.548569	0.592591	1.15694	0.150545	0.614223	4.27849	1.63217	1.23885	2.45166		5.23155	6.14002	5.27233	3.37658	5.01443	8.4819	3.62008
	0.140177	0	0.627079	0.555593	0.497567	0.749885	0.796738	0.81128	4.96257	1.93673	1.32105	3.64256		4.3004	5.91521	5.2559	3.74708	5.26958	8.46976	3.48127
	0.0827062	0.1553	0.798401	0.527592	0.41726	0.643329	0.657499	0.835838	3.71213	2.10462	1.27572	5.55612		3.94897	5.36609	5.32305	4.03984	4.76169	7.22157	3.56601
	0.313311	0.510019	0.972468	0.532912	1.88289	0.833476	0.496232	0.768267	3.22119	1.90334	1.91404	7.31078		3.89112	4.88709	5.22457	2.56666	4.5768	5.42047	5.77428
	0.359684	1.03947	1.47599	0.565376	1.38204	0.851204	0.405155	0.623564	2.80101	1.4137	1.53792	8.25511		3.98076	4.29733	4.88316	2.75464	4.79901	6.36385	6.96406
	0.360162	1.74952	0.528265	0.57969	1.22762	0.719264	0.372781	0.492598	2.49114	2.60801	1.26029	8.03112		3.8982	1.83632	4.32205	3.2329	5.60778	7.34649	6.15879
	0.285661	0.79668	0.525064	0.628033	1.1878	1.08187	0.278503	0.476825	2.27574	1.78484	1.21185	6.52211		3.30543	2.0239	3.58932	3.69812	5.58655	7.8878	7.77509
	0.139332	0.194719	0.478824	0.759205	1.15315	0.800688	0.754847	0.45343	2.28799	1.50611	1.2673	4.40451		8.27461	1.62674	5.5085	2.1673	4.81147	7.59694	7.28323
	0	0.290431	0.531562	0.482374	1.03295	0.725561	0.744935	0.299245	2.43549	1.62553	1.35024	2.4839		8.65614	2.18018	5.58138	2.21134	5.12316	6.24153	7.91384
	0	1.12397	0.948595	0.558827	1.01056	0.867652	0.660788	0.293146	2.5193	1.8719	1.4306	3.33104		8.83107	1.82703	5.64228	2.94014	5.56872	4.59603	8.12057
	0	0	1.37394	0.544537	0.976319	1.03974	0.515577	0.708437	2.70389	2.23634	1.23275	4.76727		8.831	1.89642	5.7223	3.61098	6.1589	6.50931	7.72236
	0	0	1.63216	0.557799	0.707614	1.28404	0.468596	1.27644	3.01177	2.30632	1.16899	6.34289		8.43944	1.9665	5.70515	1.90069	5.60167	7.22954	7.59809
	0.158283	0.177168	1.97151	0.519753	0.504759	1.12541	0.533324	0	3.71389	2.0546	1.00626	7.77576		7.67238	2.02173	5.64032	2.95855	6.14218	7.71794	7.88998
	0.319992	1.77312	0.611936	0.644269	0.515765	0.729486	1.58023	0	2.82866	1.58582	1.11298	8.30578		6.65282	2.05793	5.52679	3.89002	6.40429	7.11882	7.69453
	0.26252	2.57906	0.526061	0.853444	0.479794	0.71299	1.66963	0	2.52314	3.19989	1.29618	7.788		7.9067	2.22543	5.48415	4.61091	6.06084	5.56635	7.78751
	0.172573	0.266227	0.466231	0.877754	0.339702	0.907002	1.63011	0.0565773	2.23386	2.12342	1.45521	6.16674		8.37131	2.42711	5.60138	3.53294	6.48578	6.59835	8.30649
	0.0621239	0	0.56247	1.03719	1.64083	0.520193	1.62817	0.116571	1.97797	1.74148	1.51188	3.56109		8.57744	1.70598	5.41674	4.47929	6.31828	7.23294	8.15304
	0	0.102939	1.07064	0.165829	1.2923	0.639008	1.64586	0.2299	1.87365	1.86726	0.814617	3.24158		8.58134	1.60168	4.72106	5.28748	6.55355	7.809	8.65795
	0	0.627303	1.58946	0.0299759	1.16241	0.848421	1.70719	0.473939	1.87593	2.19069	0.890606	4.0964		8.0906	2.99619	3.71868	4.50728	6.60243	7.01081	8.87909
	0	0	1.70406	0.152298	1.22559	1.02287	1.61379	0.70538	1.93411	2.68271	1.29548	5.31776		7.01821	2.48698	0.380904	5.25434	5.96802	5.27156	9.23279
	0	0	1.76793	0	1.43989	1.15105	1.48493	0.829718	2.00171	2.6323	1.53092	6.76061		5.54379	3.00852	6.03686	5.85853	6.31521	6.85706	9.37494
	0	0.183129	2.08273	0.282848	1.32746	0.930761	1.26109	0.828974	2.82959	2.1377	1.44381	7.63932		1.52429	2.77985	5.95199	5.92486	6.9131	7.17286	9.79763
	0	2.77533	2.27024	0.184245	0.98119	0.612143	1.23579	0.690323	2.45355	1.60276	2.33082	7.78166		1.75521	2.88809	5.82224	5.28826	6.42533	7.29361	9.9008
	0.265731	0.461845	0.568284	0	0.784632	0.68611	1.38616	0.539668	2.02797	2.37792	1.68554	6.77434		4.78269	2.72942	5.62523	6.00809	6.98228	6.21315	9.57598
	0.0953049	0	0.491872	0	0.637308	0.867938	1.40484	0.525938	1.74298	2.02688	1.90944	4.63708		4.56315	2.50088	5.5161	6.47522	3.58275	6.68342	9.01917
	0.103391	0.158677	0.492862	0.471706	0.507213	0.672233	1.31885	0.4876	1.62177	2.23242	2.08713	3.96493		4.95236	2.28204	5.44161	6.55438	4.28121	6.58654	8.18813
	0.0463071	0	0.631114	0.398987	0.471508	0.60487	1.17776	0.244294	1.45245	2.62612	2.26082	4.80355		5.58496	2.80479	5.49228	6.93722	3.56882	6.1399	7.352
	0	0.00558369	0.973854	0.364792	0.446355	0.673708	1.08052	0.207255	1.2201	3.09584	2.17547	5.91461		6.18371	2.97067	5.89684	7.41004	5.00083	4.73275	6.51742
	0	0.178772	1.3852	0.304434	0.312298	0.877054	1.04619	0.566115	2.92832	2.88813	1.37906	6.80891		6.67507	3.24627	6.00993	7.08677	4.29298	6.92787	6.21953
	0	3.7777	1.68207	0.214872	0.305647	0.973109	1.03015	1.10931	2.52379	2.24047	1.46583	7.29754		6.92444	2.85035	5.45074	7.88861	5.71823	5.71757	6.25202
	0	0.740666	1.79014	0.0431642	1.43006	0.749512	1.04578	1.90651	2.20558	1.65456	1.71401	6.9954		6.8028	3.66571	4.45727	7.2674	5.00181	7.25655	5.86592
	0	0.0465216	1.93717	0	1.17348	0.529425	0.979015	0	1.97431	2.64727	2.03932	5.85973		6.2665	3.53297	5.06472	5.51154	4.27735	6.22542	6.4033
	0	0	1.96153	0.508991	1.01839	0.612953	0.878052	0	1.6122	2.35426	2.37567	4.18782		4.97138	3.28175	3.87195	6.08297	6.52894	7.54655	5.25001
	0	0	0.348162	0.583869	1.08547	0.74826	0.760326	0	1.22479	2.60401	2.41275	5.72062		3.64459	4.56532	4.92417	5.33776	5.90692	7.99755	6.0914
	0	0.0336195	0.411858	0.717476	1.31087	0.730781	0.627097	0.0262391	2.08843	3.06429	1.39536	6.30551		2.88659	4.39028	3.71003	5.9693	5.06873	8.55513	5.1039
	0.657312	0.0781783	0.5504	0.715264	1.21933	0.859109	0.539015	0.143465	0	3.44413	1.46055	6.53018		2.45417	3.88322	4.28157	5.32499	4.24326	8.97285	5.73748
	1.87057	0.206856	0.759442	0.575135	0.865922	0.582484	1.25497	0.342005	0	3.13714	1.70333	6.12806		2.31216	3.22304	3.30378	6.01809	7.41545	9.21237	5.64507
	3.57181	0.279235	1.03009	0.480634	0.682075	0.483627	0.96456	0.593161	0	2.49104	2.25077	4.88588		2.19117	4.35576	3.24883	5.40463	6.77657	8.97585	4.99802
	5.06113	0	1.34962	0.5076	0.63232	0.675654	0.806872	0.829718	0	2.68121	2.77046	3.32251		6.24355	4.7536	2.81485	6.13941	5.76178	9.15901	4.87832
	0.00911571	0	1.75326	0.58135	0.523563	0.780149	0.773436	0.921459	0	2.86394	2.86121	4.85967		6.92474	4.925	2.77711	5.5051	4.78787	8.29889	3.8857
	0	0.107839	1.879	0.430728	0.391776	0.64865	0.792135	0.883861	0	3.36046	2.58565	5.32436		7.46923	5.14365	2.50893	6.16354	8.79984	8.98282	3.22491
	0	0.143787	1.77381	0.273011	0.440563	0.549634	0.801248	0.712878	0	3.60348	1.51112	5.75445		7.92903	5.51269	2.42984	5.60556	8.24727	8.5319	4.29086
	0	0.232645	0.282314	0.296877	0.557291	0.601305	0.741154	0.491616	0	3.14788	1.44285	5.78599		7.98861	5.41592	2.46336	6.11376	7.45411	8.56324	5.22361
	0	0	0.436245	0.325549	0.498445	0.6718	0.60951	0.350537	0	2.50998	1.65281	5.20448		7.5615	5.11883	2.30624	5.63989	6.39707	8.12629	4.22192
	0	0	0.688222	0.336545	0.461573	1.0431	0.479257	0.166046	0.444275	3.02792	2.34856	4.07155		6.71921	4.55527	2.11067	5.98436	5.37524	8.29088	3.4837
	0.0172297	0.327298	0.994761	0.319525	1.04819	0.734073	0.399443	0.194875	0.380299	3.11288	2.99738	2.63437		5.15719	3.73006	2.28892	5.63594	8.86547	6.25607	4.19546
	0	1.60635	1.33458	0.251836	0.915386	0.537207	1.26271	0.511163	1.26455	3.55336	3.2456	5.22678		5.75965	4.90091	2.20417	5.81926	8.10754	9.19963	2.14393
	0	0.17754	1.5567	0.365805	0.928392	0.551451	1.13766	1.0768	0.937362	3.56627	3.03689	5.45868		6.51502	5.64599	2.32042	5.42446	7.09472	9.37873	2.16815
	0	0.155917	1.74949	0.55426	1.02711	0.608201	0.917236	1.96288	0.577786	2.85113	1.58722	5.29794		7.09568	6.11099	2.46848	5.71919	9.06266	7.45894	2.36149
	0.279381	0.191165	1.74628	0.737765	0.963522	0.601745	0.733359	2.14129	0.403141	2.14525	1.3968	4.47648		7.56476	6.31554	2.44343	5.8038	8.18021	4.83997	2.8827
	1.32073	0.0032755	1.54383	0.761424	0.795142	0.589153	0.649181	0	1.82415	3.36772	1.53353	2.94852		7.56203	6.41262	2.42923	5.42162	7.12523	9.40075	4.23614
	0.0694219	0.490384	0.537525	0.7687	0.697476	1.02591	0.663228	0	1.59431	3.30625	2.15977	4.77265		6.97205	6.48375	1.04014	5.75867	9.85414	8.76514	3.46086
	0.120337	1.58761	0.765395	0.756346	0.652794	0.83711	0.783418	0	1.2416	3.58487	2.83682	5.02424		5.89601	5.93529	2.83601	5.84413	9.38561	6.44035	3.04946
	0.178075	0.209444	1.00989	0.672816	0.617197	0.608231	0.821933	0	0.658562	3.39945	3.38569	5.04888		5.25979	5.58587	2.44614	5.53372	8.56877	4.05652	2.81864
	0.0945557	0.135744	1.2015	0.613379	0.55046	0.414473	0.742426	0.118538	0.480107	2.62004	3.25248	4.51381		5.43078	6.34705	1.30006	5.53266	7.264	9.71756	2.88295
	0	0.1363	1.42643	0.309684	0.553241	0.46264	0.655787	0.254146	2.29903	3.73328	1.44424	3.418		5.25454	6.93308	2.85008	5.69613	10.1002	9.17624	3.17685
	0	0.262649	1.53935	0.213702	0.646234	0.554419	0.59565	0.507739	2.03494	3.55617	1.29747	2.4575		5.97517	7.39282	1.68215	5.5175	10.2017	7.74906	5.90074
	0	0.782333	1.56197	0.312322	0.489659	0.434834	1.16549	0.808237	1.77532	3.56374	1.47143	4.87146		6.24032	7.49801	0.78157	5.19625	9.6676	5.09956	7.17878
	0.0134516	1.78495	1.48044	0.484581	0.19737	0.263382	1.12548	0.970496	1.50116	3.21845	2.03656	5.0651		6.03972	7.04737	3.25787	5.41867	8.40585	8.00872	6.138
	0.0507647	0.180808	1.30225	0.661483	0.919955	3.10947	1.08018	1.01138	1.31636	4.07263	2.72808	4.7208		4.89211	6.4591	2.3873	5.39715	10.2158	9.6248	7.85514
	0	0.147229	0.65909	0.716985	0.924895	1.61477	1.00463	0.805084	1.05588	3.80332	3.45839	4.00575		6.928	7.27622	1.44994	5.02615	10.7885	8.43704	7.36848
	0	0.1935	1.00284	0.528767	0.949415	1.49116	0.878683	0.412777	1.13411	3.18839	3.26303	3.13166		7.06298	7.97756	1.896	4.81109	10.5051	6.45845	8.2635
	0	0.503258	1.25621	0.411545	0.863447	0.927493	0.752611	0.20647	0.906796	4.54652	1.28862	2.27728		6.67614	8.18291	3.21966	4.89933	9.26182	3.69567	7.54897
	0.448275	0.794967	1.25206	0.526935	0.769255	2.64441	0.693493	0.151705	1.05658	4.0463	1.22747	4.50651		5.37787	8.0953	2.88614	5.02966	7.18914	8.60471	8.4879
	0.208213	0.649702	1.22245	0.632207	0.728798	2.07891	0.738082	0.29048	1.24494	4.75087	1.48445	3.67435		5.95671	7.74165	2.98999	4.93628	8.48598	9.27422	8.47631
	0.37162	1.25184	1.20515	0.706532	0.702984	1.44107	0.755898	0.625884	2.11356	4.70428	2.03344	2.80978		6.57914	6.73534	5.04676	4.26779	10.2255	8.72974	8.35861
	0.452564	0.198444	0.37556	0.795357	0.784645	0.956093	0.724858	1.27892	2.26874	0.217917	2.7288	2.33399		6.67207	5.61238	4.95577	4.15826	11.0989	7.27856	9.04227
	0.421534	0.290881	0.671916	0.785795	0.81129	0.711306	0.731875	2.17369	2.14624	0.102726	3.4101	4.31609		6.22272	5.26376	4.83852	4.50151	11.0716	7.7359	8.71737
	0.583502	0.508764	0.961325	0.765147	0.593861	3.25948	0.75611	2.23182	1.91056	0.107837	3.08781	3.51676		5.01053	6.71433	4.70099	4.76691	9.95604	8.48693	7.69623
	0.360924	0.831235	1.05653	0.781357	0.39997	2.302	1.22262	1.49991	1.71775	0.504153	1.24119	2.91657		5.33335	7.99686	4.58912	3.57414	7.95217	8.6471	8.85493
	0.506233	1.26136	1.02653	0.777115	0.273617	1.70824	1.11523	0	1.53146	0.139962	1.22579	2.45708		5.83037	8.7724	4.41983	3.37093	8.19596	7.80944	9.16085
	0.323937	1.48882	0.120102	0.780515	0.10829	1.58535	1.10892	0	1.60277	0.00618835	1.57468	1.12507		5.38946	9.29507	3.98483	4.05651	10.0721	6.30664	8.24724
	0.0929551	1.40524	0.27081	0.125544	0.998136	1.58212	1.07992	0	1.79448	0.0335464	2.12555	6.1031		4.43936	8.97678	3.41273	4.63839	11.1672	6.56731	9.35191
	0	1.13762	0.525284	0.259511	0.98473	1.62215	1.04224	0	2.19878	0.19684	2.75944	5.88386		6.1322	7.83437	2.94057	2.84764	11.4163	7.55242	9.63628
	0.0662292	1.19587	0.813975	0.520336	0.959828	1.33375	0.943987	0.0877425	1.02719	0.862681	3.24868	5.19537		6.52845	6.6924	2.69492	2.68397	10.6025	7.97977	9.37834
	0.39386	0.301193	0.939137	0.655428	0.845217	0.851715	0.812382	0.194416	1.29073	0.271195	2.83049	4.37085		5.99897	5.3458	4.9051	3.73252	8.86829	7.87791	10.1482
	0.355447	0.493731	0.266528	0.534839	0.76367	0.64549	0.696014	0.444838	1.54356	0.00260067	1.66762	3.52116		5.06107	4.99891	5.21015	4.59006	9.69061	7.14879	10.1944
	0.251042	0.789442	0.437384	0.48628	0.771927	1.56926	0.617625	0.755698	1.69114	0.0985925	1.43936	2.90653		5.892	6.62924	5.40106	5.02388	10.9944	5.90013	10.3801
	0.206117	1.20501	0.673789	0.689284	0.784654	1.18712	0.559192	0.959685	1.75805	0.37246	1.25333	2.5401		6.21534	8.10742	5.36739	3.78561	11.5103	7.43351	10.6153
	0.231303	1.42441	0.360877	0.816705	0.865433	0.979553	0.511922	1.04168	1.72947	1.0914	1.2947	6.73774		5.72186	9.37941	5.1866	4.75781	11.0128	7.8532	10.5948
	0.218147	1.42393	0.440948	0.751102	0.841894	1.0193	0.547588	0.840439	1.76965	0.523413	1.76556	6.1657		6.01454	9.47904	4.98631	5.44803	9.53641	7.55627	9.58483
	0	1.46545	0.497499	0.709386	0.52772	1.14812	0.616468	0.466015	1.91825	0.23448	2.31168	5.26608		6.32203	8.96777	4.7606	4.11077	9.23852	6.72274	10.1302
	0.0170974	1.57394	0.436147	0.710501	0.233713	1.40447	0.587258	0.227047	2.01919	0.318151	2.7912	4.10556		6.00976	8.05526	4.29157	5.13052	10.6483	5.55067	9.29952
	0.0170108	1.6221	0.463662	0.747746	0.1316	1.26	1.65222	0.158693	1.88095	0.61588	3.02895	3.37119		5.77775	6.48758	3.60049	6.00243	11.3572	6.79407	9.53681
	0.130378	1.59897	0.858783	0.830977	0.0880046	0.822592	1.37356	0.324015	1.75206	1.13624	2.536	3.03284		6.04321	5.04637	2.87797	6.57572	11.1332	7.40113	8.95471
	0.264075	1.57261	0.0579764	0.870697	1.11703	0.665813	1.16782	0.701032	1.79303	1.53811	1.90094	2.6055		5.74926	6.58273	2.21748	6.81725	9.8401	7.99791	8.49345
	0.180586	1.47812	0.0386993	0.0604469	1.0817	0.693804	1.10166	1.47953	1.93764	1.35398	1.68832	7.11491			7.98982	5.4426	7.13978	10.2344	7.56658	8.18486
	0	0.293399	0	0.292335	0.993963	0.732328	1.10221	2.36897	2.31942	0.944386	1.49821	6.10994			9.03394	5.75137	7.28069	10.9731	6.41574	8.01691
	0	0.488664	0	0.431156	0.899108	0.888111	1.12192	2.43974	2.76156	0.688018	1.33039	4.79801			9.7641	5.8992	5.53598	10.8841	4.9594	7.66536
	0	0.755364	0.277019	0.42361	0.866687	1.05064	1.08043	1.90124	3.33003	0.629747	1.45294	4.00636			8.97178	5.89938	5.40979	9.70585	7.02877	6.83071
	0	1.24622	0.0322082	0.454002	0.840544	1.21437	1.01008	0.0368628	0.958523	0.7941	2.03057	3.59874			7.3312	5.74319	5.71263	7.39584	7.42186	7.11115
	0.0110454	1.28022	0.0623422	0.607952	0.834548	1.05262	0.893268	0	1.35128	1.19104	2.49387	3.12742			5.91978	5.49588	5.51271	10.2938	7.69239	6.06908
	0.293395	1.31869	0.0217809	0.673732	0.738145	0.73309	0.743182	0	1.70086	1.58691	2.71162	2.57077			4.4006	5.2039	5.88903	10.1918	6.94619	6.394
	0.31377	1.39344	0	0.593679	0.469034	0.67952	0.55952	0	1.9581	1.88421	2.6978	5.67114			8.02914	4.60955	5.67681	9.09129	5.63717	6.19732
	0.184448	1.47542	0	0.582268	0.201314	0.742281	0.417488	0.0598383	2.00663	1.17815	2.07248	4.81379			9.0484	3.66384	6.11494	7.12683	6.92712	6.00395
	0.0967747	1.52137	0.63437	0.644509	0.00308556	0.664285	0.388812	0.191658	1.75544	0.986484	1.75799	4.26174			9.03024	5.65332	5.74421	9.40725	7.05046	6.4754
	0.170831	0.43705	0.221974	0.715169	1.23465	0.70904	0.387517	0.424607	1.59124	0.910962	1.58263	3.81593			8.5416	5.47693	6.17402	9.22847	6.85266	5.75788
	0.374884	0.636971	0.351271	0.820839	1.23794	0.871591	0.422728	0.6839	1.60265	0.974994	1.49666	3.31221			7.14969	4.74933	5.79446	8.15393	5.68491	6.01749
	0.617955	0.868101	0.51124	0.877503	1.13604	0.997408	0.480368	0.866066	1.69087	1.22017	1.45845	2.61159			5.33837	5.08977	6.14435	6.55809	4.34032	6.28558
	0	0.992971	0.655147	0.20385	0.991337	0.881023	0.535726	0.969052	1.73736	1.637	1.70678	5.59992			7.40358	4.93213	5.86345	5.10494	5.33751	5.45076
	0	1.01628	0.721126	0.361506	0.798219	0.700413	1.35489	0.869637	1.80234	2.04793	2.34319	4.87391			8.19472	4.67518	6.11471	8.31047	8.88737	4.61155
	0	0.900489	0.847293	0.446467	0.613679	0.703476	1.27351	0.607882	1.99843	1.31307	2.61096	4.49401			8.4847	4.62209	5.99527	7.95535	9.04497	5.41531
	0	0.785894	0.534323	0.468951	0.549929	0.888533	1.22425	0.302661	2.33357	1.17835	1.80703	4.08856			7.64853	4.05603	6.10922	6.73805	9.13467	4.79553
	0.240422	0	0.517086	0.500356	0.450897	0.668185	1.06314	0.138277	2.91658	1.20589	1.48515	3.40554			6.45994	3.88487	5.64268	5.42015	8.93751	4.65927
	0.343389	0	0.595651	0.486389	0.236251	0.56715	0.992441	0.261333	3.58897	1.27611	1.26372	5.33136			4.8665	3.64373	6.32959	4.47004	8.42988	2.26981
	0.320642	0	0.772421	0.414935	0	0.664909	1.0838	0.633903	4.35544	1.4507	1.36867	4.80865			6.78432	3.10751	6.31438	3.90184	8.47231	2.21372
	0.135917	0	0.957667	0.460093	1.19164	0.775364	1.1398	1.45855	0.693055	1.83922	1.64498	4.35719			7.32377	2.8028	5.7633	6.8399	7.74865	2.21291
	0	0	1.03836	0.578395	1.11604	0.804701	1.06687	2.29261	1.15108	2.18787	2.08404	3.78242			7.11757	2.72566	6.6831	5.51526	7.89208	2.25163
	0.0517831	0.13344	1.31878	0.595531	0.958952	0.758819	0.958273	2.48257	1.59043	1.8488	2.67601	3.08966			6.50112	2.53962	6.59409	4.42231	8.45931	2.64191
	0	0.203951	0.615603	0.587525	0.675423	0.687932	0.817964	2.15914	1.96985	1.81023	2.60588	2.24996			6.02855	2.64201	6.01998	3.93883	6.8892	4.01585
	0	0.0727038	0.514161	0.664456	0.37146	0.675233	0.654051	0	2.07862	1.52899	1.36857	5.74455			5.92868	2.38329	6.81612	3.95567	8.0163	3.15917
	0	0.0433212	0.473088	0.5706	0.394283	1.08941	0.422354	0.0183057	1.82792	1.49793	1.15993	4.9735			5.17666	2.52781	6.74252	4.8731	5.37846	2.79831
	0	0	0.54046	0.520518	0.522547	0.808745	0.25531	0	1.60988	1.57364	1.09196	4.37323			1.92637	2.12822	6.23194	5.2686	9.64797	2.55916
	0.123846	0.102766	0.933732	0.446501	0.440465	0.606232	0.305747	0	1.49142	1.74135	1.46636	3.87154			1.92346	2.18421	6.84929	4.88657	9.39095	2.57314
	0.23642	0.390364	1.34762	0.467421	0.264017	0.556017	0.399808	0.0566715	1.54829	2.07781	1.98928	3.2539			2.00667	2.04699	6.80094	4.20404	7.22681	2.80433
	0.327376	0.612977	1.51718	0.476647	0.777643	0.619059	0.470795	0.191523	1.78603	2.2738	2.50672	2.49022			2.01113	1.99142	6.40026	4.11883	4.30165	3.08159
	0.356963	0.680576	1.71299	0.5224	0.644753	0.75895	0.514911	0.385982	2.00081	1.97172	2.95157	6.23364			2.05667	1.82714	5.62565	4.4459	9.55674	3.64707
	0.30795	0.0253271	2.05486	0.59667	0.460527	0.773198	1.09316	0.568497	2.22764	2.46952	0.913651	5.23994			2.14869	3.05546	6.81736	5.4199	9.69757	3.22508
	0.31271	0.0267986	0.376945	0.528138	0.404379	0.611309	1.0985	0.67279	2.42621	1.94851	1.17629	4.48336			2.24696	2.23721	6.50414	5.48517	8.83123	6.98273
	0	0.246775	0.311908	0.405048	0.482565	1.09293	1.08454	0.80489	2.72381	1.75019	1.95993	3.9098			2.17177	2.74369	6.21373	4.48751	6.3783	7.27722
	0	0.645757	0.392606	0.463784	0.525858	0.885308	0.957214	0.97408	3.32849	1.79053	2.57159	3.27133			2.48459	3.2279	5.67103	4.34366	3.76907	8.27483
	0.119603	1.06333	0.553177	0.62296	0.637813	0.662614	0.900769	0.881982	4.21722	1.98722	2.70745	2.59154			2.25834	3.73107	6.43114	4.66456	9.11358	8.87327
	0.241829	1.45532	1.00353	0.519351	0.39775	0.476913	1.01418	0.455076	0.546191	2.38138	1.32324	5.52984			2.75048	3.42464	5.86271	5.1428	9.9847	8.7984
	0.285893	1.53816	1.50062	0.638503	0.292334	0.500742	1.08277	0.200407	0.933514	2.46514	1.69987	4.57913			2.2669	2.98448	5.80563	5.43075	9.47276	9.45797
	0.418224	0	1.60842	0.674951	0.432909	0.666529	1.00284	0.271433	1.37132	2.10625	2.52822	3.82005			2.83993	3.82256	5.65341	4.24175	8.01837	8.45029
	0.651297	0.0790503	1.6427	0.691799	0.298537	0.650561	0.882954	0.614243	1.81443	2.80119	2.95175	3.10684			2.16778	3.6511	5.57829	4.65015	5.31576	9.81137
	0.804422	0.389256	1.90963	0.648879	0.376011	0.513781	0.731167	1.39397	2.0565	2.16632	2.18905	2.4848			2.69105	2.93976	5.05498	5.2858	7.96847	9.62793
	0.856337	0.854147	0.203863	0.549425	0.404282	0.358098	0.603305	2.10505	2.03375	1.93138	2.36476	4.69777			2.79298	4.64515	5.37637	5.73008	9.59057	7.7384
	0.905766	1.39123	0.190103	0.754057	1.83816	0.412689	0.481389	2.44026	1.95809	2.00875	2.60406	3.72384			2.02421	4.49194	5.57993	4.18878	9.9038	9.37111
	1.06264	1.95371	0.425492	0.762624	1.85673	2.12978	0.370909	2.27016	1.85351	2.28226	3.0437	2.9295			2.16765	4.183	4.52351	5.13386	8.89844	9.8071
	0.296612	2.25549	0.693458	0.713531	1.36216	3.29824	0.387102	0	1.89565	2.76616	3.0515	3.6054			2.74438	3.78668	4.21429	4.24887	7.03202	9.10047
	0.398079	2.27429	0.971548	0.777547	0.951487	2.67466	0.434947	0.0646186	2.10445	2.7139	1.47589	6.63116			2.66052	3.24143	4.93692	5.70521	4.24886	9.67458
	0.462982	0.0662896	1.26669	0.75952	0.825206	1.96987	0.482968	0.0235922	2.22632	2.131	1.36218	2.40821			2.2985	2.59639	5.44559	6.36882	8.66053	9.88416
	0.473699	0	1.42629	0.738552	0.723183	1.3843	0.961088	0.00451988	2.32407	2.24462	1.53729	3.49638			2.70809	5.15867	4.58036	7.00266	9.54111	10.2349
	0.583965	0.0847628	1.49435	0.681843	0.601047	2.37608	0.982759	0.049064	2.29289	2.09915	1.93655	5.37406			2.46188	5.44674	5.3474	7.22291	9.27423	9.63692
	0.774307	0.43237	1.65144	0.817429	0.574853	2.07479	0.952963	0.128381	2.21155	2.31646	2.54796	2.28439			2.3878	5.43233	4.27224	4.49847	8.02571	10.0938
	0.899874	0.936794	0.19967	0.85472	0.682142	1.92382	0.864657	0.245564	2.53901	2.64824	3.37605	3.0314			2.58249	5.16078	5.35315	3.94296	6.116	9.88619
	0.954652	3.22502	0.285396	0.14396	1.60659	1.84518	0.776061	0.391277	0.464396	3.05794	3.5367	4.36474			2.18142	4.74737	5.21185	3.69726	7.87734	8.53702
	0.951441	3.30661	0.545141	0.228279	1.22058	1.5405	0.742196	0.512038	0.650981	2.84036	1.28144	2.48157			2.13956	4.21721	5.32298	5.46394	8.7051	10.0532
	0.957559	3.17648	0.82057	0.204799	0.950046	1.0953	0.779654	0.700761	0.967918	2.1454	1.39585	2.86217			2.37372	3.51451	5.16203	5.35791	9.09082	9.03248
	1.13184	0.101653	1.03847	0.0507802	0.881287	2.16863	0.80212	1.04248	1.37415	1.61332	1.81642	3.48818			2.35974	2.7151	5.46348	3.80434	8.57167	10.3122
	0.372576	0	1.20558	0.0287995	0.81035	1.72069	0.750008	1.05403	1.77113	2.299	2.66674	4.53507			2.21072	5.91419	5.39759	5.01892	7.28567	9.39306
	0.422836	0.0289008	1.35736	0.127516	0.701987	1.4096	0.63418	0.587045	2.03102	2.26248	3.72175	3.56105			2.22402	6.15536	5.44494	6.33508	5.43968	9.45475
	0.579156	0.342454	1.39023	0.228276	0.649694	1.3071	0.562268	0.320206	2.1451	2.60217	3.98433	4.21614			2.05522	6.1565	5.50998	6.97907	7.90609	9.2954
	0.735476	3.66263	1.34068	0.222271	0.684765	1.28826	0.567852	0.366864	2.16987	2.98182	1.36503	5.19417			2.17325	5.88848	5.46996	6.29937	8.35283	9.0958
	0.793332	0.0437379	0.318441	0.0854431	0.729541	1.40946	0.543837	0.694138	2.29103	3.25622	1.45831	2.99808			2.30459	5.40062	5.60748	4.81161	8.42873	8.83441
	0.780589	0	0.45896	0.0630303	0.74027	1.28658	0.500877	1.38384	2.4399	2.91559	1.86443	4.64337			2.02333	4.78372	5.60255	3.92059	8.02502	8.71319
	0.666825	0.0414081	0.697344	0.591799	0.612999	0.977617	0.429352	1.96917	2.36401	2.25578	2.90695	5.16089			2.38213	2.97746	5.74288	5.26534	6.9573	8.53134
	0.520627	0.360496	0.990358	0.412586	1.6266	0.966441	0.767572	2.37105	2.22461	2.34473	4.06516	5.51011			2.63513	5.43503	5.90196	6.7394	7.80148	8.30246
	0.44843	3.03497	1.30397	0.32347	1.36585	0.916347	0.764563	2.20472	2.02407	2.71957	4.48072	5.33766			2.39824	5.43452	5.95532	6.77106	8.24064	8.2087
	0.577178	0	1.46595	0.314371	1.11368	0.996599	0.739528	0.00318292	1.85236	3.20819	4.19911	4.64894			1.80449	5.4596	5.65567	2.85318	8.16341	7.90508
	0.158864	0	1.52296	0.267567	0.943575	1.07579	0.691842	0.0924664	0.635341	3.41007	1.54495	3.54028			2.70181	5.43542	6.57001	4.10172	7.65303	7.17142
	0.366776	0.135047	1.43067	0.250067	0.880194	1.17057	0.60012	0.119904	0.642419	2.894	1.38341	2.34276			2.91501	5.33014	6.47483	5.34062	6.5817	6.75729
	0.536202	0.527095	1.21114	0.243264	0.841137	1.09552	0.473946	0.101663	0.768332	2.51839	1.42381	4.18584			2.85958	5.20058	5.91978	6.5933	7.02194	6.56847
	0.552566	0	0.595727	0.177221	0.80583	0.927641	0.479948	0.0861756	1.01874	2.5279	1.87293	4.57273			2.29233	4.83544	7.35057	7.72522	7.67424	6.4736
	0.493714	0	0.758955	0.135544	0.754903	0.838296	0.576008	0.107216	1.47234	2.84474	3.08654	4.92644			2.8208	4.14088	7.06577	8.46161	8.31806	6.06375
	0.335719	0.246639	0.951548	0.134135	0.719242	0.740589	0.588921	0.143274	1.89569	3.37559	4.28779	4.9944			3.29339	3.95679	6.29517	4.23283	8.15183	5.7806
	0.104761	0.684593	1.15054	0.655958	0.70293	0.75153	0.534751	0.245996	2.10523	3.45404	4.96739	4.66015			3.19421	4.1049	7.96309	5.13252	7.27807	5.00208
	0	0	1.39392	0.72598	0.708417	0.847692	0.453698	0.406481	2.2221	2.78815	4.86077	3.88231			2.86027	4.04328	7.49527	8.63793	5.89131	5.07492
	0	0.0565169	1.51819	0.880438	0.609446	0.949975	0.396074	0.585008	2.3856	2.95047	1.35969	2.88166			2.73905	3.6338	6.65503	4.1473	7.00462	4.94581
	0	0.357781	1.53672	0.8	1.42018	0.953596	0.38469	0.833276	2.47278	3.36667	1.3697	4.09925			3.15556	2.85286	5.81558	8.84973	7.57072	4.16275
	0.370541	0.82654	1.41819	0.50438	1.18859	0.907117	0.644258	0.850433	2.28664	3.28455	1.87011	4.41509			3.67129	3.0013	8.36347	8.6932	8.07905	4.41974
	0.0281326	0.825136	0.681827	0.308622	1.09965	0.817439	0.566766	0.551777	2.05227	3.23612	3.11989	4.75161			3.72283	3.42559	7.80674	8.29893	7.63987	5.02903
	0.162062	0.0142049	0.932925	0.508741	0.951553	0.896709	0.50682	0.417402	1.81593	3.20599	4.33107	4.69536			3.0013	3.56167	6.99169	7.11714	6.50243	2.3679
	0.273884	0.102789	1.13488	0.500992	0.858024	0.714181	0.463161	0.484052	1.10108	3.31682	5.33032	4.16162			3.22273	3.34968	6.04679	7.43217	4.95812	2.27045
	0.24342	0.407735	1.19701	0.373577	0.870568	0.609336	0.441348	0.823928	1.06239	3.05832	5.22722	3.32564			3.39516	2.9563	8.54712	7.46783	6.75013	2.21823
	0.150399	0.885772	1.23215	0.241222	0.89004	0.652043	0.396652	1.42886	1.10374	4.08119	1.26296	2.21281			3.74548	2.51925	7.8424	7.96619	7.2273	2.18766
	0.00304804	1.61745	1.19606	0.30138	0.806238	0.748888	0.371874	1.87918	1.2505	3.85118	1.36152	4.14203			3.8896	3.06391	7.06489	7.63132	7.46584	2.44233
	0	0.562285	0.368492	0.391608	0.702032	0.844209	0.395613	2.22186	1.60696	3.51498	1.97914	4.57317			4.03263	3.14358	8.29797	6.84186	6.64103	3.65866
	0	0.652802	0.673692	0.387729	0.610028	0.859487	0.39665	1.93515	1.96129	4.81795	3.22306	4.67581			3.6278	3.02332	7.58177	8.45223	5.32436	4.54488
	0	0.0188801	0.943428	0.330389	0.534151	0.738364	0.369942	0	2.16316	4.3663	4.43812	4.34317			4.19849	2.8118	6.92851	8.26004	3.87355	2.96948
	0	0.117777	1.0313	0.292036	0.498897	1.10893	0.279302	0.120884	2.27976	3.67709	5.59208	3.72394			4.45364	2.73877	7.41747	7.57499	6.02677	2.66794
	0	0.386644	1.03549	0.553397	1.34295	0.848039	0.589371	0.262018	2.3731	4.50014	5.29511	2.82953			4.52368	2.80212	6.96045	6.61316	6.3291	2.44191
	0.0876076	0.841008	0.165641	0.701004	1.16077	0.644458	0.521943	0.256073	2.35687	4.37764	1.13647	2.07291			4.57981	2.32043	6.66634	4.87593	6.34509	2.42301
	1.01337	1.54033	0.398567	0.816622	1.12628	0.576142	0.463172	0.204565	1.60542	5.8604	1.17338	4.39058			4.1352	2.68356	6.26927	4.23716	5.36389	2.57994
	0	0.24316	0.640068	0.874613	0.96212	0.620732	0.431606	0.275578	1.5213	4.05833	1.41694	4.62725			5.12037	2.60257	6.16074	8.77873	4.18446	2.8247
	0	0.539021	0.786454	0.917668	0.835693	0.755651	0.407464	0.353222	1.53656	6.01687	2.18364	4.60874			5.30095	2.40094	6.39501	8.3169	5.10831	3.19565
	0	1.51	0.903296	0.79679	0.899048	0.776901	0.33222	0.332963	1.66547	5.92833	3.39576	4.20058			5.29874	1.91671	5.30196	7.2865	4.92557	3.07277
	0.0293285	0.0170778	0.364917	0.542391	0.937567	0.62294	0.243731	0.351846	1.91569	6.11511	4.55861	3.542			5.24235	1.91414	4.4237	6.2671	3.99202	2.80718
	0.00113228	0.127456	0.503456	0.376734	0.74604	0.910534	0.167274	0.444722	2.15233	6.489	5.58796	2.82002			4.95083	1.60634	5.05155	5.63871	4.85716	3.54895
	0	0.367857	0.639799	0.254729	0.559974	0.703012	0.666436	0.567658	2.33505	6.21038	5.06561	2.15108			6.21613	2.03025	4.47991	5.01487	8.33828	5.3995
	0	0.809562	0.361153	0.199067	0.512076	0.547708	0.677737	0.581165	2.38828	0.361607	0.992457	1.7778			6.2352	1.27122	4.78365	4.38083	5.83357	4.22011
	0	1.45421	0.430422	0.315652	0.466944	0.53303	0.650546	0.495057	2.3349	0.222456	1.08816	4.98626			6.19408	1.6696	5.008	9.0602	7.87391	6.77581
	0	2.06376	0.131243	0.500725	0.435712	0.634731	0.559983	0.519641	2.13663	0.172747	1.49758	4.72181			6.10053	2.26661	5.16957	8.1608	4.85749	5.77757
	0	0.177962	0.0743515	0.605557	0.409081	0.638756	0.504643	0.653541	1.99795	0.58414	2.47127	4.14045			5.82368	1.8388	4.69479	7.20566	9.52742	4.65047
	0	0.20878	0.0298349	0.604037	1.94801	0.720878	0.473718	1.06457	2.07307	0.287721	3.68505	3.4301			5.41233	2.01707	4.58745	6.53613	7.2313	6.63368
	0	0.839102	0.275828	0.499099	1.43326	0.586568	0.356079	1.62277	2.3192	0.169496	4.70692	2.70289			5.10171	2.53891	4.78868	5.8196	4.17166	5.05071
	0.435597	2.00106	0.0341907	0.460147	1.25552	0.444031	0.630874	1.89768	2.45595	0.18247	5.40973	2.29757			6.1085	3.11905	4.87089	5.04222	10.3774	8.20686
	1.60112	0.0183441	0.101542	0.578897	1.18117	0.443019	0.630826	2.01657	2.53393	0.323893	4.70521	5.21108			6.90764	3.80338	5.27281	4.31066	10.2955	6.76779
	2.98368	0.13141	0.0572567	0.693162	1.08644	0.444544	0.551206	0	4.12772	0.881987	1.16939	4.7878			7.35731	3.72697	4.89137	9.66042	9.0852	8.91136
	0	0.357236	0	0.736397	0.959279	3.73874	0.536493	0.116401	4.47947	0.46205	0.962447	4.10883			7.68657	2.57126	5.00131	9.21238	6.59577	8.11802
	0	0.80046	0.106432	0.795614	0.915855	3.93652	0.450382	0.338827	4.34464	0.279185	1.12036	3.37344			7.49528	1.50926	5.14316	8.43887	9.47628	9.2354
	0	1.43114	0.00164727	0.855032	0.877686	3.32574	1.59765	0.390433	2.07901	0.296107	1.67757	2.81218			6.81087	2.14381	4.93026	7.51885	10.5294	9.35686
	0	2.19086	0.0861981	0.870293	0.645424	2.61198	1.62481	0.374679	2.1079	0.462568	2.89895	2.40368			6.13047	2.4198	5.112	6.55308	9.96825	8.3287
	0	0.22086	0.119411	0.764672	0.446335	4.02654	1.69118	0.501933	2.17195	1.13947	4.09914	2.0243			5.43888	2.94451	5.01957	5.61139	8.46762	9.12814
	0	0.0485886	0.0468159	0.599185	0.473825	3.30284	1.71422	0.623373	2.65963	0.719324	4.87492	5.74778			5.26707	3.48986	5.31932	4.77615	5.84537	10.0043
	0	0.368679	0.0631907	0.0975617	0.478184	2.74696	1.68602	0.474718	2.92358	0.500998	5.16595	5.5968			6.50545	4.117	5.29502	3.97303	8.30898	9.34101
	0	1.29783	0.474378	0.133152	0.335288	2.33522	1.70889	0.294472	3.27212	0.483564	4.25782	4.97256			7.52167	4.05525	5.18252	9.53659	9.9841	7.05334
	0	0.0176919	0.197936	0.182983	0.271089	2.05765	1.73457	0.286896	3.6006	0.657415	1.26715	4.18272			8.3581	3.07336	5.82077	9.19134	10.4316	8.76781
	0	0.126174	0.26831	0.322173	0.288617	1.73051	1.38472	0.34697	3.97231	1.06389	1.15175	3.39058			8.41832	2.05335	5.74701	8.37441	9.49257	10.1583
	0	0.360761	0.427413	0.523633	2.15366	2.45474	1.59768	0.361103	4.22051	1.42275	1.37422	2.81099			8.06001	3.59426	5.39543	7.33476	7.7607	9.8016
	0.265137	0.818409	0.652856	0.607401	1.72277	2.04892	1.6631	0.370727	4.26991	1.44603	2.06502	2.44019			7.42396	3.61606	6.85111	6.24305	5.12123	7.89577
	1.16708	1.45803	0.764037	0.520064	1.38664	1.75462	1.56751	0.437808	1.49543	1.08113	3.49439	6.44752			6.3829	3.54047	6.59122	5.28354	8.99584	9.57794
	0.0318521	2.38444	0.829834	0.502371	1.23345	1.4947	1.47415	0.654015	1.81898	0.822987	4.53038	5.89474			5.39077	3.22801	5.81214	4.43623	10.1635	9.71769
	0.0159704	3.18863	1.18286	0.664698	1.19181	1.35423	1.36801	1.25095	3.24842	0.690554	4.86901	5.0413			6.90405	4.40361	8.04506	3.4488	10.1106	8.5388
	0.0774532	0.217761	0.676043	0.762043	1.23429	1.22458	1.15093	1.8263	3.50328	0.802788	4.72241	4.0006			8.05334	4.94121	7.48133	9.64659	8.95344	6.34312
	0.0687548	0	0.566434	0.685134	1.10206	1.13401	1.10385	1.90988	3.7454	1.17224	1.27283	3.30339			8.70477	5.08952	6.31536	9.39253	7.15022	9.38491
	0	0	0.585784	0.647888	0.835891	1.39043	1.27032	1.74112	3.93104	1.55063	1.36676	2.92288			9.10109	4.94768	9.05824	8.53777	8.18949	9.11993
	0	0.694743	0.752292	0.718123	0.698606	1.21422	1.3231	0	4.03819	1.89876	1.7767	6.74764			8.54778	4.51207	8.11789	7.38254	9.28891	7.35838
	0	0.0326766	0.955222	0.779532	0.610916	1.18804	1.25361	0	4.12907	1.79529	2.65713	5.81117			7.38203	3.77455	6.80024	6.28003	9.99138	9.34262
	0	0.117549	1.05703	0.765875	0.490547	1.12265	1.15642	0.126585	3.67899	1.46069	4.20768	4.63979			6.28148	3.12179	5.81714	5.21797	9.61297	8.07272
	0	2.61561	1.22032	0.694077	0.436296	1.06311	1.05077	0.391299	3.91678	1.17759	4.88381	3.90315			5.06487	5.0168	9.71975	3.97155	8.36843	6.00334
	0.0971414	3.42008	1.54507	0	0.427274	1.06805	0.906108	0.55537	4.0428	0.975495	4.59594	3.47202			7.09973	4.40036	8.58859	9.96431	6.5668	9.16715
	0.609286	0.344458	0.800387	0.0319653	0.330214	1.13	1.03779	0.607063	3.90636	1.02008	1.48401	2.953			8.46725	3.78273	7.27467	9.59721	9.28212	8.38626
	0.270689	0	0.641937	0.160262	0.277084	0.827858	0.919626	0.618188	3.86176	1.31124	1.23232	6.54825			9.44706	4.43938	6.1207	8.6975	9.56984	6.76066
	0.39325	0	0.550182	0.385205	0.413175	0.786439	0.872185	0.653203	4.02825	1.71907	1.14093	5.36838			9.32712	3.90934	9.99959	7.58241	9.01006	8.70347
	0.223996	0.154338	0.535241	0.49431	1.45747	0.810741	0.90801	0.579714	4.13991	2.13915	1.54845	4.62061			8.71739	3.16878	8.85879	6.30071	7.76534	7.43535
	0	0.0749895	0.852628	0.43852	1.21349	0.857277	0.90829	0.409371	4.17504	1.85408	2.33522	4.12367			7.49255	3.49011	7.57954	4.7453	8.63587	7.97831
	0	0.0954833	1.26144	0.439459	1.05478	0.969379	0.879221	0.275616	4.1806	2.17649	3.49361	3.6186			5.95348	3.34324	9.81738	3.41306	9.36276	8.26404
	0	0	1.43517	0.569505	1.05919	1.10372	0.783258	0.225226	4.10078	1.84012	4.97593	3.05725			8.15381	2.98214	8.91912	10.1409	9.37816	8.34126
	0	0	1.55101	0.635546	1.17709	0.958827	0.669459	0.197551	4.00009	1.57883	5.01376	7.27838			8.90267	2.54585	7.72173	9.71176	8.51122	8.37559
	0.322542	0	1.77658	0.576199	1.06651	0.696623	0.610963	0.207446	4.03568	1.40287	1.07891	6.15357			9.19341	2.20702	8.99322	8.61084	7.1212	8.37177
	0	0.105346	2.07015	0.565671	0.770311	0.5656	0.552978	0.199581	3.80088	1.42283	1.02427	5.29844			8.39038	2.86591	8.59885	7.14759	8.65306	9.18334
	0	0.0560979	0.412284	0.645941	0.626383	0.621917	1.35646	0.457578	3.6755	1.62492	1.23123	4.68074			7.2154	3.04968	7.70644	5.34559	9.49354	8.17225
	0	0.276987	0.32734	0.699958	0.625668	0.722552	1.17361	1.30176	3.84985	1.99823	2.05974	4.23533			6.73672	3.05036	8.01858	3.91676	9.31139	8.65818
	0.0293169	0	0.410519	0.723086	0.541595	0.809936	0.942394	1.94441	3.94487	2.34248	3.17132	3.77418			7.82131	2.90417	7.66137	10.5255	8.02965	7.68947
	0	0.0317071	0.526148	0.717247	0.383917	0.878255	0.789893	1.96545	3.89269	1.90399	4.44398	3.11198			8.28694	2.6653	4.53398	9.42334	6.38445	8.09239
	0	2.32797	0.880711	0.0885145	0.408432	0.777424	0.706587	0	3.80944	2.19827	5.63357	8.00257			8.08621	2.95609	4.89174	7.72703	7.65847	7.95467
	0	0.103761	1.34422	0.272067	0.551632	0.878651	0.683494	0	3.65733	1.88846	0.980651	6.96591			7.42333	3.11991	5.44527	5.5956	8.56429	7.56172
	0	0.0214889	1.53613	0.395971	0.492316	0.638815	0.688621	0.225135	3.65428	1.73158	1.61801	5.86808			6.70606	3.17364	4.67757	4.01313	9.32404	7.66399
	0	0.574571	1.62351	0.410507	0.382348	0.602794	0.681826	0.47933	3.86376	1.7743	3.09649	5			7.1617	3.1298	4.48487	10.1105	8.85973	7.50358
	0	0.0795295	1.70866	0.423226	1.48668	0.636196	0.605118	0.646441	4.25124	1.94929	4.42516	4.43387			6.93294	2.3876	4.50946	8.34145	7.33538	6.95175
	0	2.25122	1.73254	0.48483	1.28812	0.659393	0.507086	0.7098	4.88216	2.28203	5.12014	3.93378			5.9842	2.82996	4.74047	6.00211	5.55742	6.55152
	0.0757639	0.0886425	0.166119	0.516476	1.08015	0.657817	0.495259	0.638864	3.89287	2.48752	1.80918	3.33243			1.94743	3.13271	5.26045	4.18516	6.53	6.77884
	0.242293	0.013782	0.131656	0.505953	0.925166	0.610291	0.540925	0.643642	3.81438	2.07347	2.68629	7.51796			1.89421	2.91165	4.83161	10.7238	7.35568	6.4422
	0.366588	0.301127	0.388379	0.54081	0.950243	0.569164	0.678833	0.751033	3.8489	2.48449	4.30249	6.28306			2.04648	2.24642	4.69442	9.09579	8.25093	5.48026
	0	0.105432	0.65207	0.612411	1.06406	0.975444	1.22211	0.685104	3.78338	2.10082	5.3784	5.24577			2.21754	2.16957	4.70524	6.79993	8.86285	5.83776
	0	0.101688	0.870944	0.566458	0.984818	0.759822	1.09497	0.428722	3.59915	1.92976	4.36067	4.47188			2.44866	2.65027	4.82712	4.68795	8.10269	4.88953
	0	0.331842	1.10538	0.149074	0.789627	0.634238	0.900562	0.262632	3.4164	1.98449	5.2413	3.82293			2.33931	2.72512	4.96541	11.0888	6.47187	4.84234
	0	0.462554	1.25264	0.250003	0.65302	0.573095	0.738792	0.186316	3.21642	2.16963	2.88425	3.23336			2.44808	2.44623	4.63916	9.65249	4.58384	4.73365
	0	1.18399	1.3314	0.379011	0.595081	0.547034	0.620372	0.225715	3.20421	2.53677	3.11314	7.87925			2.43435	2.40621	4.57383	7.50015	5.93839	4.4221
	0	0.177857	1.36583	0.459984	0.598788	0.519336	0.566655	0.294264	3.40574	2.62925	2.28781	6.61056			2.34359	2.42556	4.82998	5.12137	6.62517	3.15849
	0.0174496	0.162228	0.242789	0.458367	0.553664	0.665414	0.591169	0.662574	3.74634	2.19313	2.6365	5.50364			2.57929	2.15295	4.50898	11.2427	7.52955	3.99472
	0.268672	0.218327	0.30051	0.478024	0.512148	0.562667	0.630476	1.60233	4.25921	2.46318	3.12333	4.57478			2.27062	2.05302	4.33858	10.0236	8.02931	3.094
	0.458869	0.377876	0.549896	0.553778	0.589236	0.504988	0.673391	2.16303	4.78908	2.10544	3.91268	3.82245			2.67699	2.03404	5.09527	8.03745	7.1494	2.89005
	0.548596	0.678953	0.803683	0.611809	0.478252	0.545087	0.684252	0.0458726	5.19283	2.00645	4.13481	3.19847			2.15371	1.54647	4.88371	5.4978	5.65766	2.66286
	0.656501	1.10268	0.982351	0.636976	0.205061	0.474764	0.69964	0	3.85854	2.14234	1.55585	2.60241			2.49086	2.40615	4.47547	11.1615	5.12371	2.46969
	0	1.02414	1.06516	0.638207	1.35251	3.82565	0.681823	0.020877	3.61212	2.38037	1.52266	6.93465			2.63748	2.3816	4.36953	10.0475	5.2776	2.42157
	0	0.185078	1.0863	0.4808	1.16858	3.03133	0.663931	0.363126	3.29991	2.77942	1.7883	5.74289			1.99749	1.9532	5.85518	8.1958	5.78411	2.46239
	0	0.23437	1.05285	0.625267	1.00135	3.43254	1.20269	0.540568	3.04193	2.7372	2.27456	4.67213			2.58175	2.87391	5.60093	5.70792	6.64706	2.59771
	0	0.39481	0.973766	0.778093	0.893403	2.77869	1.15787	0.601601	2.82519	2.14653	3.07332	3.81954			2.52453	2.94157	4.80768	10.7594	7.00141	2.89236
	0	0.667017	0.420662	0.786756	0.946261	2.33178	1.07393	0.648236	2.75261	1.61686	4.23516	3.14408			1.85121	2.50632	7.35901	9.65567	6.14426	3.08255
	0	1.11167	0.530288	0.72203	1.03173	1.92669	0.93065	0.635192	2.86288	2.27676	4.62985	2.54954			2.61155	1.7108	6.78563	7.95061	4.74536	2.95261
	0	1.44925	0.729937	0.559356	0.935349	2.70943	0.788567	0.661498	3.16712	1.95159	4.11738	7.23638			2.37161	3.19591	5.36748	5.75355	4.43844	2.78162
	0.0693937	1.60075	0.994006	0.338439	0.78996	2.23433	0.671084	0.768206	3.60423	1.9942	1.60099	5.94995			2.5677	3.56897	8.94197	9.92544	4.77052	2.78277
	0.224107	1.41051	1.28995	0.211438	0.672052	1.7908	0.607562	0.732557	4.09946	2.29822	1.44404	4.77171			2.17571	3.37198	7.93936	8.8808	5.70259	2.63174
	0.315541	0.18863	1.37858	0.796102	0.595878	1.49665	0.61591	0.501543	4.65259	2.56696	1.61468	3.78868			2.45336	2.47117	6.005	7.32572	6.17993	4.02278
	0.677853	0.235124	1.28871	0.82454	0.72767	1.31224	0.644193	0.320505	5.14014	2.8493	2.09483	3.02158			1.94141	3.49149	10.065	5.50603	5.74607	5.91949
	0.642457	0.426648	1.09817	0.758283	0.819369	1.28813	0.718538	0.228044	3.59642	2.6639	3.11275	2.4409			2.4142	4.24252	8.61954	7.71418	7.79028	4.7422
	0.513226	1.06321	0.665523	0.615126	0.541968	1.56775	0.790861	0.387348	3.20983	2.03318	4.4758	2.00285			2.2578	4.37206	6.59397	6.11969	9.46716	7.19653
	0.390825	1.32708	0.75518	0.44427	0.269351	1.40417	0.846505	0.726204	2.87548	1.58687	5.00369	7.64114			2.39978	3.50038	10.7274	4.56517	7.39653	6.25632
	0.482233	0.271932	0.879541	0.249456	0.190153	1.26289	0.759107	2.24262	2.59532	2.19322	4.73619	6.2435			1.97955	2.39753	9.07379	6.70054	10.5901	5.21278
	0.604247	0.296438	1.09198	0.745952	0.113521	1.18245	0.494857	2.59226	2.37995	1.87008	1.60574	4.90336			2.85504	2.39181	7.19023	5.06735	9.24621	7.12467
	0.603546	0.419533	1.37572	0.554591	1.0081	1.18174	0.346209	0.190718	2.31342	2.03831	1.45436	3.72002			2.16197	2.68102	10.9738	3.76113	6.92355	5.59552
	0.344766	0.653747	1.45949	0.409295	1.03518	1.26635	1.27649	0.143896	2.55455	2.46466	1.57545	2.83799			3.43524	3.21941	9.28217	4.5411	9.58299	8.5382
	0.0398815	0.951097	1.36185	0.304878	0.904621	1.00046	1.17224	0.129938	2.94454	2.72591	2.01688	2.29741			2.65592	3.78655	7.56276	3.69185	10.861	7.19415
	0.0206764	0.326951	1.13524	0.443122	0.777528	0.901487	1.11574	0.252821	3.30163	2.82325	3.16328	6.62698			3.47756	4.44284	10.7701	4.27006	10.3651	8.96224
	0.131636	0.350547	0.708025	0.444986	0.716994	0.898672	1.11283	0.488874	3.73578	2.49076	4.56214	5.01065			3.04425	4.61199	9.33627	4.64405	8.87003	8.2548
	0.332925	0.514649	0.840275	0.325949	0.680605	0.965974	1.05631	0.577902	4.11898	1.91208	5.28759	3.55542			2.11026	4.02235	7.80954	4.22131	6.30214	6.63445
	0.433288	0.252709	0.946126	0.304183	0.783715	1.07834	0.951181	0.58792	4.61278	1.50603	5.3001	2.56267			3.99162	3.08214	9.4257	4.18477	10.2025	9.02516
	0.307639	0.366066	1.06663	0.13176	0.819029	1.20395	0.824926	0.641384	3.34346	2.17402	3.98139	3.16826			2.99496	5.76234	8.1013	4.36234	10.8388	9.13745
	0.135709	0	1.20246	0.249384	0.491684	1.10416	0.710447	0.676562	2.96126	1.83365	1.48356	2.24032			2.45951	5.76288	9.28379	5.56682	10.0184	8.18355
	0	0.0308594	1.17398	0.280758	0.138399	0.640239	0.646991	0.659638	2.62234	2.09965	1.38234	3.12691			2.96517	5.36361	8.27968	3.87423	8.35309	5.99293
	0	0.0747572	1.0478	0.244738	0.0577973	0.706676	0.641891	0.652881	2.32941	2.60044	1.49058	4.70942			3.72315	4.5668	4.48982	5.20963	5.65398	8.76714
	0.2133	0.00830732	0.40304	0.378196	1.16209	0.820231	0.647543	0.637486	2.13294	3.00263	1.97814	5.9976			3.87181	4.28769	4.96267	6.84391	9.17422	9.48403
	0	0.0664213	0.629021	0.0106318	1.13177	0.886779	0.666779	0.555553	2.184	3.07655	3.22631	5.99182			3.80567	4.18795	5.94226	3.51151	10.5537	8.92767
	0	0.236843	0.821542	0	1.00393	0.94373	0.691619	0.383705	2.37765	2.5002	4.58368	5.15946			3.34609	4.11061	4.45367	4.96267	10.6855	6.96564
	0	0.356989	0.933466	0	0.879117	0.884572	0.706966	0.251066	2.53375	2.40291	5.57596	3.92908			2.86233	2.90249	4.76345	6.81166	9.61219	8.35642
	0.0527661	0.0418137	1.00727	0.201625	0.817706	0.682721	0.624972	0.524721	2.73199	2.00874	5.81155	2.50391			3.2755	3.08442	5.33992	2.30308	7.8381	9.42814
	0.0750266	0.187146	0.946067	0.325367	0.765417	0.66729	0.391452	1.07203	2.8932	2.28692	4.45778	2.05743			3.72166	3.1709	5.67795	3.39532	5.28306	9.17829
	0.0702431	0.4463	0.300035	0.32665	0.75034	0.700593	0.197137	0.265556	3.37744	2.7681	1.3158	2.605			4.05779	3.13566	4.69941	4.69675	9.66517	7.73485
	0.0558906	0.709786	0.239623	0.323314	0.699715	0.678367	1.43763	0.301352	4.69588	3.31552	1.2935	3.70599			4.39956	2.9697	4.58044	6.25394	10.5947	8.88161
	0.054	0.933361	0.444581	0.669755	0.517126	0.666556	1.24061	0.4479	2.81753	3.39479	1.42486	4.81944			3.96342	2.75516	4.6261	7.70615	10.3153	9.033
	0.116209	0.0592529	0.638473	0.366518	0.279922	0.64516	1.0879	0.589782	2.51047	2.53872	1.99043	5.38064			3.17089	1.95836	4.83201	8.73643	9.07737	8.26976
	0.222645	0.294433	0.739091	0.272589	0.069279	0.613693	1.03314	0.617126	2.21358	2.79134	3.24453	5.25773			3.83604	2.37327	5.39607	2.87255	7.25273	6.58558
	0	0.666529	0.849439	0.204243	1.23074	0.780965	1.04243	0.630947	1.97067	2.3706	4.53292	4.62963			3.873	2.80945	4.45708	3.56409	4.98009	8.69301
	0	1.12133	0.355738	0.255856	1.16874	0.672664	1.0738	0.727368	1.87859	2.55574	5.827	3.5152			3.85561	3.08157	4.3798	4.48353	9.92904	8.67428
	0	1.56311	0.410654	0.358189	1.05999	0.583759	1.03632	0.778635	1.90508	2.88632	6.07107	1.93194			3.74693	3.17369	4.48251	5.69417	10.3889	7.46416
	0	1.71714	0.504667	0.417186	0.950202	0.474259	0.956564	0.677808	1.94597	3.3369	4.5217	2.21111			3.77598	3.11135	4.75535	7.15383	9.73469	8.43271
	0	0.0307687	0.586607	0.391936	0.799352	0.424425	0.825368	0.561578	1.86468	3.29465	1.10628	2.44209			3.93308	2.9165	4.72622	3.26038	8.35525	8.89947
	0	0.071865	0.376479	0.317045	0.640931	0.689614	0.67142	0.500962	2.31269	3.11592	1.2058	2.89079			4.34658	2.75562	4.33274	3.66705	10.2099	8.12389
	0	0.34497	0.364168	0.795999	0.584169	0.60381	0.529222	0.481296	3.61636	2.80891	1.43483	3.67311			4.71953	3.13654	4.07531	4.20382	10.3024	8.86945
	0.139539	0.793546	0.396424	0.932203	0.537558	0.501256	0.451836	0.357472	2.07276	3.02645	2.12147	4.61777			4.62046	3.3883	4.12228	5.00544	9.21011	8.43729
	0.132838	1.42196	0.463721	0.897266	0.383937	0.36976	0.488905	0.295942	1.77633	3.13195	3.36464	4.96822			4.29488	3.5202	4.59913	6.31668	7.61171	8.71009
	0.105302	2.08556	0.0770379	0.485262	0.129284	0.537981	0.547896	0.704603	1.63593	3.25107	4.63116	4.717			4.92625	3.17224	5.20207	7.81219	9.48432	8.7
	0	2.55023	0.095065	0.55134	1.07378	3.3307	0.560355	0.339308	1.43018	3.02459	6.05567	3.87174			5.12332	2.30009	4.95597	8.80347	10.4377	8.48738
	0	2.77434	0.245721	0.545059	0.966687	4.12353	0.534308	0.326742	1.07547	4.20063	6.0693	2.41223			5.16186	2.84841	4.30167	4.01012	10.2445	8.979
	0	0.030201	0.812685	0.420028	0.76756	3.24951	0.482012	0.558163	1.40406	3.39306	4.25992	3.10988			5.2739	3.30364	4.06725	4.51136	8.70145	9.18195
	0	0.0524811	1.76955	0.287472	0.528628	2.65934	1.27022	0.716308	2.56395	3.43711	0.964222	3.58581			5.23358	3.25423	6.2576	5.60714	6.88131	9.16905
	0	0.311587	0	0.37707	0.493017	2.13909	1.1726	0.693528	2.19789	3.86825	0.934741	4.34557			5.12259	2.69524	5.97585	6.89953	9.42726	9.18878
	0	0.736499	0	0.523657	0.55528	2.73741	1.10324	0.696564	1.9283	3.67865	1.13144	4.74926			5.01964	2.05696	4.76039	7.92771	10.3232	9.25178
	0	1.39065	0	0.486254	0.519183	2.14761	0.957146	0.830935	1.54501	3.29934	1.51345	4.69195			5.06147	2.58822	8.09267	8.64806	9.8381	9.04488
	0.340142	2.08721	0	0.367568	0.395467	1.77614	0.876033	0.862939	1.08538	3.46983	2.35643	4.08803			4.9331	2.79483	7.38373	4.89185	8.061	7.68485
	0.410875	0	0.280787	0.353714	0.77384	1.49761	0.952792	0.662342	1.23171	4.02601	3.59709	3.0259			5.80784	2.65807	5.40212	5.81651	6.14156	8.49801
	0.35356	0.0332907	0.973449	0.409333	0.618614	1.4406	1.02574	0.44727	2.04391	4.59362	4.8441	2.04472			6.30102	2.06102	9.86287	6.72198	6.78247	7.92417
	0.425035	0.314012	0	0.535147	0.483	1.6482	0.973767	0.258544	0	4.07404	6.14255	3.91015			6.66562	2.38482	8.63253	7.57723	7.98475	8.27995
	0	0.712496	0.0624657	0.712592	0.463325	1.46141	0.883681	0.215938	0	3.56549	5.8837	4.23782			6.63954	2.5187	6.08266	8.3757	9.14916	7.42471
	0	1.84771	0.127952	0.824674	0.529342	1.45044	0.754111	0.247336	0	4.554	4.11672	4.58059			6.47143	2.33952	10.9148	4.47033	9.97424	7.76978
	0	2.21354	0.051935	0.877451	0.427939	1.38703	0.593724	0.718668	0	5.06605	0.850831	4.69442			6.1602	1.92049	9.18599	5.09626	9.22805	8.00748
	0	0	0.0567922	0.927865	0.234001	1.3494	0.389583	0.849621	0	4.18705	0.726383	4.24527			5.76588	2.1981	6.59546	5.76262	7.36975	6.97083
	0	0	0.444731	0.984436	0.335726	1.24725	0.235619	0.784414	0	4.06989	0.999371	3.40537			5.35483	2.27039	11.4547	6.44784	5.28104	8.01974
	0.179659	0.0405726	1.10734	0.899289	0.797223	1.12423	0.293337	0.786713	0	5.05781	1.57861	2.51776			4.95775	2.06766	9.45746	7.18677	6.06343	7.85001
	0.543909	0.373033	2.03714	0.462277	0.6554	1.09626	0.411691	0.93974	0	5.22976	2.63301	1.70617			6.72392	2.03397	7.11329	4.83948	7.23515	7.32084
	0.634725	1.89694	0	0.452057	1.54713	1.21874	0.469869	0.905157	0	4.04936	3.90738	4.09001			7.35468	2.34578	11.63	5.34628	8.59312	7.12301
	0.60103	0	0.0179195	0.356048	1.15165	1.25304	0.46836	0.590581	0	4.73248	5.08963	4.39828			7.66373	2.29108	9.5181	5.83016	9.4516	7.3528
	0.520145	0	0.118181	0.285168	0.813724	1.22518	1.1879	0.319719	0	5.35844	6.09357	4.59108			7.85157	2.12672	7.44221	6.37962	8.60965	5.99362
	0.571241	0.0819932	0.146757	0.322653	0.578409	1.17177	1.03499	0.0815693	0	5.02891	5.60462	4.30543			7.58528	2.81261	9.90514	7.12119	6.86092	7.00092
	0	0.464459	0.16298	0.380724	1.69231	0.879267	1.02811	0.990424	0	3.70272	0.832093	3.67314			7.05411	2.87228	5.071	7.85138	4.6934	5.54113
	0	1.63725	0.367523	0.338352	1.31883	0.916205	1.0036	0.864159	0	5.05257	0.670867	2.92702			6.39855	2.42113	4.55464	5.45322	4.82503	5.93216
	0.0471321	1.75723	0.872327	0.267113	0.940469	1.01419	0.874502	0.477683	0	5.33683	1.00838	2.17602			5.61308	2.46683	4.86228	5.68981	5.49412	4.23618
	0.41893	0	2.03366	0.390424	0.712234	1.03149	0.786653	0.28374	0	5.46653	1.74071	1.64368			6.28055	3.34363	5.15741	6.2855	6.56572	4.50993
	0.714487	0	0.198523	0.567891	0.553877	1.00624	0.861452	0.362549	0	5.81781	3.02751	1.36436			7.3682	3.50947	5.24039	6.98094	8.0475	2.65537
	0.784472	0.153715	0.155474	0.466884	1.71848	0.967115	0.929376	0.268523	0.0901437	5.78157	4.30761	3.96302			8.29134	3.10219	4.47371	6.69305	8.86386	2.43582
	0.819696	0.595684	0.250924	0.466232	1.35556	0.915326	0.862369	0.429009	0	6.4643	5.33368	4.12515			8.8616	2.32107	4.50423	5.63321	8.0687	3.07876
	0.860519	1.44801	0.516379	0.524782	1.04125	0.794339	0.754793	0.308173	0.0974561	6.5516	5.96389	4.31369			8.7808	3.70206	4.74064	6.07196	6.6211	3.63944
	0.891769	0.0535477	0.698225	0.638866	0.923001	0.774868	0.625564	0.452792	0.391205	6.38885	1.72678	4.36483			8.3828	4.10309	4.94627	6.53639	4.73441	2.88825
	1.01088	0.0151144	0.77653	0.764609	0.82954	0.795681	0.515551	0.328908	0.398577	7.10917	1.3623	4.05288			7.5684	3.96394	5.09387	6.37149	4.57448	2.80826
	0.161659	0.243034	1.01614	0.807267	0.758987	0.757683	0.420248	0.321748	0.00614471	6.40644	0.988993	3.43509			4.91423	3.20224	4.43437	5.68089	5.08042	2.6698
	0.42618	0.669923	1.6902	0.84197	0.742695	0.724849	0.323944	0.319349	0	7.1655	0.923971	2.72778			6.6303	3.9156	4.45347	6.26788	6.08897	2.52821
	0.701244	1.02721	2.30501	0.911725	0.783636	0.688631	0.329939	0.221356	0.000419831	0.485267	1.30361	2.01519			7.87889	4.61275	4.65596	6.52469	7.64811	2.44381
	0.858096	0.114641	0.819975	0.709949	1.68999	0.660149	0.37121	0.298412	0.505278	0.426882	2.13177	1.5044			8.69306	4.83919	4.8852	6.37503	8.47839	2.31342
	0.848023	0.128998	0.631233	0.202901	1.56613	0.752148	0.399047	0.207029	0.233488	0.279979	3.65764	1.23289			9.06328	4.24929	4.64466	5.85371	8.01771	2.24079
	0.92434	0.295067	0.548544	0.245351	1.26052	0.653671	0.915546	0.154764	0.0604932	0.208739	4.82141	4.19008			9.05505	3.25808	4.3842	6.51934	6.8071	2.31747
	1.13005	0.652776	0.643513	0.345874	1.03936	0.554701	0.862903	0.187393	0.0615528	0.612026	5.485	4.49898			6.09509	3.94296	4.38543	6.66314	5.0383	2.38578
	1.2387	1.28271	0.84961	0.482173	0.975014	0.401371	0.907751	0.380992	0.65112	0.366951	5.64839	4.45703			7.60083	4.81652	4.72203	6.56102	7.72981	2.69593
	1.2149	0.782476	1.02141	0.567838	0.936092	0.338407	0.910367	0.420373	0.327846	0.268218	1.51127	4.00537			8.65439	4.67151	5.96856	6.06737	9.26477	2.4765
	1.32294	0.726224	1.14029	0.563188	0.904157	0.37882	0.838062	0.42034	2.02475	0.268299	1.25936	3.39451			9.09674	3.9848	5.77406	5.07305	7.63343	2.23966
	0.628629	0.135282	1.27993	0.520098	0.860677	0.551996	0.743328	0.336793	1.72693	0.390232	1.06857	2.68332			8.72936	4.04854	4.87407	6.82845	9.33584	6.42735
	0.8701	0.162825	1.61471	0.543827	0.821805	0.424648	0.684096	0.25611	1.33266	0.882574	1.24146	2.09358			5.16248	5.21524	7.40169	7.00874	7.31527	7.59837
	0.935638	0.269736	2.03854	0.6635	0.775013	0.235396	0.701911	0.299428	0.767664	0.575647	1.77792	1.69499			6.71112	4.99183	7.17408	7.0354	10.9693	6.65812
	0.844726	0.601984	1.03787	0.758204	1.57449	0.503946	0.725985	0.421691	0.510078	0.451423	2.77389	1.35601			7.69135	4.36777	5.49907	6.57148	10.6415	7.92684
	0.858843	1.17393	0.844335	0.727292	1.38142	2.97415	0.680077	0.340826	2.35162	0.400107	4.49577	1.01291			8.11423	3.958	4.4407	5.61147	9.22878	7.19823
	0.993915	0.723343	0.676448	0.127743	1.17561	2.30472	0.576243	0.326156	2.51794	0.483538	5.37561	4.28009			7.86658	4.17722	9.21926	4.69189	6.74374	8.28567
	1.04304	0.4229	0.539823	0.23408	1.02213	1.9721	0.500877	0.320107	2.49083	0.814894	5.44221	4.59074			5.41323	3.8731	8.57558	7.20639	10.1658	7.00704
	0.986682	0.137395	0.755485	0.374598	0.954975	3.20674	0.502727	0.413963	2.28225	1.22177	1.18139	4.72708			6.44059	3.84684	6.15268	6.34849	11.0951	8.42462
	0.953164	0.146506	1.14611	0.554412	0.946395	2.49849	0.486425	0.519904	2.01097	0.878334	1.03651	4.55383			6.79889	3.70385	10.787	5.39022	10.4524	7.65772
	0.312476	0.200868	1.33395	0.606776	0.986576	1.97925	0.443026	0.489582	1.66082	0.702303	1.07853	4.07781			6.56814	3.43144	9.6398	7.25801	8.85059	6.13081
	0.549678	0.533619	1.38961	0.493003	0.943692	1.56422	0.377593	0.419741	1.36211	0.598385	1.57982	3.41988			1.3535	2.83247	6.77469	6.22374	6.03411	8.20873
	0.640725	1.10868	1.53157	0.460064	0.837801	1.51641	0.611858	0.471985	1.01728	0.661538	2.43151	2.81125			1.24284	3.13842	11.5564	5.11636	10.6291	8.04157
	0.61601	1.83568	0.661904	0.565576	0.741769	1.88355	0.641457	0.568337	1.02831	0.978421	3.73139	2.30561			1.58848	3.28267	9.86442	8.21516	10.9526	7.15625
	0.662624	0.814334	0.490405	0.649726	0.641085	1.56543	0.666543	0.613772	0.94967	1.31188	5.49997	1.95107			1.76105	3.29707	6.99632	7.16052	10.0011	5.60969
	0.73258	0.282404	0.486614	0.649211	0.530299	1.48097	0.66424	0.23399	1.04956	1.63146	5.78119	1.66675			1.82449	2.1787	11.8705	6.00161	8.26367	7.5672
	0.685006	0.369122	0.508324	0.0801952	0.426545	1.33318	0.606296	0.242665	1.1878	1.25888	0.825485	5.12659			1.90845	2.63911	9.78816	5.09425	5.57069	7.87352
	0.562872	0.119265	0.763112	0.221156	2.03497	1.25652	0.495454	0.262467	1.39217	1.00959	0.928648	4.78627			1.92091	3.01282	7.16117	9.13237	9.68	7.54381
	0.389452	0.127748	1.17646	0.40565	1.39436	1.21457	0.496393	0.351149	1.65932	0.845119	1.3311	4.15045			1.77202	3.31776	12.0154	8.15438	10.7529	6.50598
	0.263256	0.197474	1.41724	0.476012	1.1962	1.25835	0.606312	0.478378	2.29316	0.898063	2.2774	3.45023			1.96688	3.47964	3.64651	6.99795	10.6113	6.97557
	0.558683	0.527556	1.54159	0.395624	1.1594	1.14017	0.644965	0.593493	2.41457	1.19006	3.45162	2.79331			2.01305	3.71903	3.50688	5.91749	9.42917	7.51757
	0.0740248	1.09363	1.52559	0.399709	1.05688	1.21691	0.615455	0.617994	2.323	1.50833	4.92329	2.40858			1.34015	3.4834	3.77079	5.08845	7.58976	7.6534
	0.14791	1.97699	0.401782	0.506957	0.974868	1.15514	0.531026	0.604784	2.10067	1.85964	6.47823	2.15089			1.57849	3.43455	3.90925	9.81436	5.18378	7.39881
	0.192858	0.169019	0.245963	0.587016	0.968724	1.02912	0.441304	0.627558	1.88914	2.15189	1.8724	1.72865			2.31822	2.99672	3.92852	9.16924	10.0105	7.12958
	0.326806	0.066166	0.384939	0.634284	1.00457	1.01392	0.38336	0.719281	1.63571	1.75958	3.54087	4.79655			1.85327	2.2996	3.63287	8.11591	10.6461	7.6226
	0.444473	0.0977471	0.578454	0.652738	0.921084	1.07358	0.323983	0.73242	1.51761	1.41467	5.06598	4.02941			2.32833	2.8407	3.69949	6.80253	10.1038	7.98291
	0.396807	0.110628	0.759557	0.231798	0.768909	0.96743	0.443658	0.456892	1.4956	1.15716	6.04124	3.24162			1.84919	2.45061	4.04524	5.7687	8.74076	7.47889
	0.251397	0.238028	0.964234	0.322712	0.655309	0.973493	0.394161	0	1.86068	1.17962	2.10759	2.76283			2.11552	1.75783	4.25623	5.20558	6.66354	8.29096
	0.00207656	0.571476	1.09902	0.356537	0.546801	1.05888	0.391944	0.0542374	0.954818	1.43806	3.26395	2.42201			1.89258	2.56603	4.29748	9.4961	4.37346	7.56287
	0	1.13195	1.17496	0.32499	0.44469	0.982334	0.411347	0.0933399	1.2275	1.7682	5.15389	1.99608			2.15344	2.11034	4.2867	8.83164	10.4095	8.67911
	0	2.12835	1.14129	0.389562	0.346138	0.837446	0.430175	0.14841	1.52242	2.13393	6.47747	4.55925			1.62631	2.43098	4.09347	7.63698	10.65	7.73134
	0.0738417	2.98697	0.450722	0.542187	0.214333	0.83748	0.418721	0.232157	1.79722	1.84206	4.12584	3.7516			2.04542	1.81336	4.15205	6.51809	9.65471	9.00917
	2.54214	0.226395	0.420775	0.670166	0.0778306	0.918012	0.410777	0.398006	2.00171	2.63784	5.47647	3.21693			1.42242	2.84617	4.38541	5.65719	8.05376	9.13652
	1.26239	0	0.570601	0.751836	2.02218	0.820753	0.456093	0.68106	2.00346	2.28264	6.72345	2.7874			1.94729	2.35118	4.54295	5.03249	5.72792	9.59339
	0	0.20963	0.754376	0.738698	1.34872	0.80624	0.482672	0.790877	2.01632	1.89464	2.30819	2.34215			2.5214	3.42374	4.57837	9.34509	3.56285	9.07821
	0	0.0774741	0.9107	0.670492	1.17422	0.834699	0.486558	0.663442	2.09703	1.57027	2.53355	1.87963			1.89397	3.53905	4.63602	8.66973	10.7118	9.59286
	0.0634232	0.0242017	0.957362	0.529265	1.18485	0.728405	0.42117	0.562701	2.14178	1.55413	2.92674	3.75587			2.75852	3.04631	4.89092	7.62819	10.6516	9.0338
	0.161723	0.161744	0.894758	0.524472	1.0884	0.605319	0.283478	0.57239	1.98771	1.75741	3.35848	3.27011			2.48202	3.97456	4.65675	6.51653	9.21734	9.46232
	0.134232	0.530864	0.808253	0.49526	0.992081	0.621404	0.477267	0.566106	1.79908	2.0845	3.81541	2.78588			2.3196	4.1995	4.5506	5.69209	7.39964	7.6149
[truncated: 29,096 more rows]
